# Supplementary material for: Tm7sf2 Disruption Alters Radial Gene Positioning in Mouse Liver Leading to Metabolic Defects and Diabetes Characteristics
Source: Front Cell Dev Biol. 2020 Nov 23;8:592573. doi: 10.3389/fcell.2020.592573 (PMC7719783; doi:10.3389/fcell.2020.592573)
Supplement: Supplementary Table 1 — Summary of DamID and transcriptome data (XLSX format). Raw data available on NCBI GEO with ID GSE151044 (DamID) and GSE155762 (transcriptome). Data column description is found in the file as a separate tab. [file Table_1.XLSX]

## Sheet: 200506 - sel2.FT4, mouse NET47K
Supplementary Table S1. Summary of DamID and transcriptome data.
Raw data available on NCBI GEO with ID GSE151044 (DamID) and GSE155762 (transcriptome).
Note: Detailed data column description is found in a separate tab.
Symbol	GeneID	Synonyms	Description	w100_wt	w100_ko	w100_ko/wt	LAD_WT	LAD_KO	DR_WT	DR_KO	Affy	chrom	txStart	txEnd	RefSeq	strand	M.ko/wt	FDR.ko/wt	wt	ko	e	II	IP	PP	PI	AMB
Xkr4	497097	AY534250|Gm210|XRG4|mKIAA1889	X Kell blood group precursor related family member 4	1.18628	-0.14278	-1.32906	LAD	LAD	DR	DR	1435850_at	chr1	3204562	3661579	NM_001011874	-	0.0448749	0.936238	6.23011	6.27499						AMB
Rp1	19888	Dcdc3|Orp1|Rp1h|mG145	retinitis pigmentosa 1 (human)	1.15548	1.35565	0.200174	LAD	LAD			1424964_at	chr1	4280926	4399322	NM_001195662	-	-0.036968	0.916133	6.32591	6.28895				PP
Sox17	20671		SRY (sex determining region Y)-box 17	0.833656	2.23979	1.40614		LAD		DR	1429177_x_at	chr1	4481008	4487435	NM_001289467	-	-0.0410147	0.90512	6.89436	6.85334			IP
Mrpl15	27395	HSPC145|MRP-L7|Rpml7	mitochondrial ribosomal protein L15	0.15369	0.753492	0.599802					1439988_at	chr1	4763278	4775807	NM_025300	-	0.265797	0.17278	6.6509	6.9167		II
Lypla1	18777	Pla1a	lysophospholipase 1	-0.495672	0.565631	1.0613					1453949_s_at	chr1	4797973	4836816	NM_008866	+	-0.0724738	0.822621	9.17939	9.10691		II
Tcea1	21399	S-II	transcription elongation factor A (SII) 1	-0.269695	0.241442	0.511136		LAD		DR	1419257_at	chr1	4847774	4887990	NM_001159750	+	-0.349258	0.0985828	8.77513	8.42587			IP
Rgs20	58175	2900073E09Rik|Rgsz1	regulator of G-protein signaling 20	0.718267	1.19676	0.478488	LAD	LAD		DR	1421493_a_at	chr1	4899656	5060366	NM_001177795	-	0.246519	0.428505	6.15037	6.39689			IP
Atp6v1h	108664	0710001F19Rik|AU022349|CGI-11|SFD|SFDalpha|SFDbeta|VMA13	ATPase, H+ transporting, lysosomal V1 subunit H	0.293314	0.576992	0.283678	LAD	LAD			1457639_at	chr1	5073253	5152630	NM_133826	+	0.079076	0.761807	6.36277	6.44185				PP
Oprk1	18387	K-OR-1|KOR|KOR-1|MSL-1|Oprk2|R21	opioid receptor, kappa 1	1.995	1.79547	-0.199527	LAD	LAD			1446394_at	chr1	5578573	5596214	NM_011011	+	0.0666853	0.801784	6.29016	6.35685				PP
Rb1cc1	12421	2900055E04Rik|5930404L04Rik|Cc1|FIP200|LaXp180	RB1-inducible coiled-coil 1	0.173436	0.777326	0.60389		LAD		DR	1418968_at	chr1	6204742	6266185	NM_009826	+	0.158161	0.502525	8.32326	8.48142			IP
St18	240690	AV348974|Myt3|NZF-3|Nzf3|mKIAA0535	suppression of tumorigenicity 18	1.83702	1.05093	-0.786088	LAD	LAD	DR		1455123_at	chr1	6720131	6851021	NR_045189	+	-0.0483117	0.863996	6.01401	5.9657					PI
Pcmtd1	319263	8430411F12Rik|A030012M09Rik	protein-L-isoaspartate (D-aspartate) O-methyltransferase domain containing 1	0.581486	1.19335	0.611865	LAD	LAD		DR	1429429_s_at	chr1	7079000	7163709	NM_183028	+	0.284936	0.138301	9.4315	9.71644			IP
Sntg1	71096	4933426D16Rik|G1SYN|SYN4	syntrophin, gamma 1	1.08468	0.799301	-0.28538	LAD	LAD	DR		1432287_a_at	chr1	8349819	9289958	NM_001290390	-	-0.0714362	0.812527	6.42338	6.35194					PI
Rrs1	59014	5730466A07Rik|AA415037|D1Ertd701e|Rrr	RRS1 ribosome biogenesis regulator homolog (S. cerevisiae)	0.563994	0.761117	0.197123		LAD		DR	1416998_at	chr1	9535488	9537536	NM_021511	+	-0.286197	0.144961	8.47354	8.18735			IP
Adhfe1	76187	6330565B14Rik|AI043035|Adh8	alcohol dehydrogenase, iron containing, 1	0.279986	0.648679	0.368693		LAD		DR	1424392_at	chr1	9538126	9568049	NR_027664	+	0.356396	0.0848763	9.67503	10.0314			IP
2610203C22Rik	72481	2310007M24Rik	RIKEN cDNA 2610203C22 gene	-0.185949	0.0510299	0.236979		LAD		DR	1453958_at	chr1	9550913	9621173	NR_015470	-	-0.0110665	0.979849	6.42338	6.41231			IP
3110035E14Rik	76982	AI415019|AV164974|R75066	RIKEN cDNA 3110035E14 gene	-0.125153	-0.0400442	0.0851089		LAD		DR	1428184_at	chr1	9591347	9617223	NM_178399	+	0.0325438	0.939243	6.50389	6.53643			IP
Mybl1	17864	A-myb|G1-419-6|repro9	myeloblastosis oncogene-like 1	-0.0160252	0.388435	0.40446	LAD	LAD		DR	1456951_at	chr1	9657491	9690290	NM_001290397	-	0.0666199	0.830229	6.05691	6.12353			IP
Vcpip1	70675	4932442A08|5730421J18Rik|5730538E15Rik|VCIP135|mKIAA1850	valosin containing protein (p97)/p47 complex interacting protein 1	-0.426165	0.47803	0.904196					1456607_at	chr1	9713277	9738463	NM_173443	-	0.0528059	0.847791	7.69549	7.7483		II
1700034P13Rik	73331		RIKEN cDNA 1700034P13 gene	-0.522529	0.410058	0.932587		LAD		DR	1459255_at	chr1	9737728	9761337	NR_040462	+	0.039376	0.897788	6.34573	6.38511			IP
Sgk3	170755	2510015P22Rik|A330005P07Rik|Cisk|fy|fz	serum/glucocorticoid regulated kinase 3	-0.367497	1.04902	1.41652		LAD		DR	1420919_at	chr1	9838361	9892649	NM_001037759	+	-0.178656	0.498682	8.30085	8.12219			IP
Snhg6	73824	1110008H02Rik	small nucleolar RNA host gene 6	-0.909925	0.261374	1.1713					1436506_a_at	chr1	9932105	9934199	NR_024067	-	0.173179	0.423258	9.07069	9.24387		II
Tcf24	100039596	ENSMUSG00000073738|Gm10567|Gm2330	transcription factor 24	-1.00323	-0.0317062	0.971523		LAD		DR	1439816_at	chr1	9950243	9957566	NM_001285425	-	-0.83854	0.00110244	8.18901	7.35047	e2		IP
Ppp1r42	69312	1700011J18Rik|4930418G15Rik|Lrrc67|TLRR	protein phosphatase 1, regulatory subunit 42	-1.08027	0.162251	1.24252					1424977_at	chr1	9985143	9999211	NM_027033	-	-0.068895	0.82738	6.37062	6.30173		II
Cops5	26754	AI303502|CSN5|Jab1|Mov34|Sgn5	COP9 (constitutive photomorphogenic) homolog, subunit 5 (Arabidopsis thaliana)	-1.01816	0.165246	1.18341		LAD		DR	1439243_x_at	chr1	10014680	10028240	NM_013715	-	-0.0704809	0.815744	6.03603	5.96555			IP
Cspp1	211660	2310020J12Rik|4930413O22Rik|AA387550|BC055915|Cspp2|Cspp3	centrosome and spindle pole associated protein 1	-0.686442	0.010899	0.697341		LAD		DR	1454989_at	chr1	10028298	10126849	NM_026493	+	-0.235342	0.224585	8.02024	7.7849			IP
Arfgef1	211673	ARFGEP1|BIG1|D130059B05Rik|D730028O18Rik|P200	ADP-ribosylation factor guanine nucleotide-exchange factor 1(brefeldin A-inhibited)	-0.492779	-0.298456	0.194323		LAD		DR	1437104_at	chr1	10127587	10222751	NM_001102430	-	0.0127355	0.972984	6.3397	6.35243			IP
Cpa6	329093	9030616D13Rik	carboxypeptidase A6	2.14518	1.79557	-0.349614	LAD	LAD	DR		1440617_at	chr1	10314799	10710026	NM_177834	-	-0.0146113	0.967295	6.08977	6.07516					PI
Prex2	109294	6230420N16Rik|AI316880|AI553603|C030045D06Rik|D430013K02|Depdc2|P-Rex2	phosphatidylinositol-3,4,5-trisphosphate-dependent Rac exchange factor 2	1.73141	1.42308	-0.308327	LAD	LAD	DR		1436569_at	chr1	10983545	11293763	NM_029525	+	-0.197355	0.361428	6.62648	6.42912					PI
A830018L16Rik	320492		RIKEN cDNA A830018L16 gene	1.84819	2.25728	0.409084	LAD	LAD			1438213_at	chr1	11404185	11965983	NM_177173	+	0.0218551	0.954407	6.01708	6.03894				PP
Sulf1	240725	AI467640|AW121680|mKIAA1077	sulfatase 1	1.21201	1.35228	0.140268	LAD	LAD			1446416_at	chr1	12682510	12850453	NM_001198566	+	0.159095	0.528787	6.27678	6.43587				PP
Slco5a1	240726	4732454B15|A630033C23Rik|AA407151	solute carrier organic anion transporter family, member 5A1	1.44693	1.85475	0.407816	LAD	LAD		DR	1440874_at	chr1	12856630	12981216	NM_172841	-	-0.158925	0.455789	6.39127	6.23234			IP
Prdm14	383491		PR domain containing 14	-0.433243	-0.87251	-0.439267					1444390_at	chr1	13103508	13117244	NM_001081209	-	0.0334706	0.919339	6.11562	6.14909		II
Ncoa2	17978	D1Ertd433e|GRIP-1|Grip1|KAT13C|NCoA-2|SRC-2|TIF2|bHLHe75	nuclear receptor coactivator 2	-0.860602	-0.92266	-0.0620583					1450458_at	chr1	13129239	13364164	NM_008678	-	-0.173928	0.546426	6.93937	6.76544		II
Tram1	72265	1810049E02Rik|TRAMP	translocating chain-associating membrane protein 1	-0.341212	-0.133599	0.207613					1423732_at	chr1	13554782	13579945	NM_028173	-	-0.234276	0.226321	10.8318	10.5975		II
Lactb2	212442	Cgi-83|E430032H21Rik	lactamase, beta 2	-0.996795	-1.15087	-0.154074					1425140_at	chr1	13615979	13650590	NM_145381	-	-0.30836	0.163854	11.4281	11.1198		II
Gm5523	433273	EG433273	glyceraldehyde-3-phosphate dehydrogenase pseudogene	1.21817	1.87522	0.657053		LAD		DR	1418625_s_at	chr1	13775765	13777010	NR_004447	-	-0.0629624	0.815004	13.5546	13.4917			IP
Eya1	14048	bor	eyes absent 1 homolog (Drosophila)	1.94836	1.78789	-0.160473	LAD	LAD			1457424_at	chr1	14159038	14300280	NM_001252192	-	-0.0852414	0.721633	6.11851	6.03327				PP
Msc	17681	MyoR|bHLHa22	musculin	1.29058	1.74216	0.451584		LAD		DR	1418417_at	chr1	14743428	14746047	NM_010827	-	-0.000349714	0.99988	6.51812	6.51777			IP
Trpa1	277328	Anktm1|TRPA1b	transient receptor potential cation channel, subfamily A, member 1	1.66733	1.60567	-0.0616582	LAD	LAD			1457164_at	chr1	14862728	14908943	NM_177781	-	0.0542819	0.86923	6.51812	6.5724				PP
Terf1	21749	Pin2|Trbf1|Trf1	telomeric repeat binding factor 1	0.257952	0.998147	0.740195		LAD		DR	1431332_a_at	chr1	15795726	15834133	NM_009352	+	0.164079	0.432442	6.48377	6.64785			IP
Sbspon	226866	Gm106|Rpesp	somatomedin B and thrombospondin, type 1 domain containing	0.35925	1.30233	0.94308	LAD	LAD		DR	1457429_s_at	chr1	15843942	15882803	NM_001033288	-	0.0452531	0.873381	5.98263	6.02788			IP
4930444P10Rik	75799		RIKEN cDNA 4930444P10 gene	0.0192521	1.21539	1.19613		LAD		DR	1431450_at	chr1	16056059	16083122	NM_001243238	-	0.0395876	0.897773	6.1804	6.21999			IP
Rpl7	19989	Rpl7a|Surf-3	ribosomal protein L7	-0.314666	0.686351	1.00102					1426162_a_at	chr1	16091375	16094514	NM_011291	-	0.106507	0.645908	11.7607	11.8672		II
Rdh10	98711	3110069K09Rik|4921506A21Rik|AI875664|AW549993|D1Ertd762e|m366Asp	retinol dehydrogenase 10 (all-trans)	-0.364818	0.455199	0.820017					1460632_at	chr1	16095962	16122631	NM_133832	+	0.122963	0.718753	7.06067	7.18363		II
Stau2	29819		staufen (RNA binding protein) homolog 2 (Drosophila)	0.93137	1.33529	0.403916	LAD	LAD		DR	1425533_a_at	chr1	16218890	16509383	NM_025303	-	0.112187	0.61335	7.14168	7.25386			IP
Ube2w	66799	6130401J04Rik	ubiquitin-conjugating enzyme E2W (putative)	-0.115921	0.454847	0.570768		LAD		DR	1457544_at	chr1	16558754	16609419	NM_001271017	-	0.110442	0.617883	6.25358	6.36403			IP
Tceb1	67923	2610043E24Rik|2610301I15Rik|AA407206|AI987979|AW049146	transcription elongation factor B (SIII), polypeptide 1	-0.559141	-0.1482	0.410941					1427915_s_at	chr1	16632845	16646946	NM_026456	-	-0.256633	0.240324	7.15208	6.89545		II
Tmem70	70397	1110020A09Rik|2210416J16Rik	transmembrane protein 70	-0.485297	-0.247111	0.238185					1424541_at	chr1	16655271	16668356	NM_027415	+	-0.163262	0.524408	8.75478	8.59152		II
Ly96	17087	ESOP-1|MD-2|MD2	lymphocyte antigen 96	-0.11546	-0.0736942	0.0417658					1449874_at	chr1	16678536	16699686	NM_001159711	+	-0.0133949	0.968027	7.04178	7.02838		II
Jph1	57339	ENSMUSG00000054314|JP-1|Jp1	junctophilin 1	1.67876	1.64149	-0.037272	LAD	LAD		DR	1421520_at	chr1	16985020	17087970	NM_020604	-	-0.0313995	0.925808	6.56849	6.53709			IP
Gdap1	14545		ganglioside-induced differentiation-associated-protein 1	1.33867	1.14133	-0.19734	LAD	LAD	DR		1423329_at	chr1	17135453	17154351	NM_010267	+	-0.142971	0.557328	6.39614	6.25317					PI
Pi15	94227	P24TI|P25TI|PI-15|SugarCrisp	peptidase inhibitor 15	1.87584	1.38394	-0.491901	LAD	LAD	DR		1446791_at	chr1	17591981	17621020	NM_053191	+	-0.0722522	0.783375	6.258	6.18575					PI
Crispld1	83691	Cocoacrisp|Lcrisp1	cysteine-rich secretory protein LCCL domain containing 1	2.27483	1.98615	-0.288675	LAD	LAD			1423353_at	chr1	17717497	17756288	NM_031402	+	-0.106106	0.718763	6.46663	6.36053				PP
Crisp4	78081	9230112K08Rik	cysteine-rich secretory protein 4	1.87802	1.70425	-0.173771	LAD	LAD			1431468_at	chr1	18105271	18127132	NM_030033	-	0.0493251	0.867619	6.04962	6.09895				PP
Defb41	77673	9230102D03Rik|Bd-41|Defb16|Gm15386|OTTMUSG00000020946|OTTMUSG00000020948	defensin beta 41	2.38019	2.07564	-0.304543	LAD	LAD			1440767_at	chr1	18241058	18255219	NM_183124	-	-0.0316735	0.938522	6.21806	6.18639				PP
Tfap2d	226896	Tcfap2d	transcription factor AP-2, delta	1.68788	2.06316	0.375282	LAD	LAD			1425443_at	chr1	19093102	19156413	NM_153154	+	-0.00417526	0.992316	6.47415	6.46997				PP
Tfap2b	21419	AI606113|AP-2(beta)|E130018K07Rik|Tcfap2b	transcription factor AP-2 beta	0.933793	1.7985	0.864705		LAD		DR	1435670_at	chr1	19202134	19228926	NM_001025305	+	0.131984	0.552561	6.24417	6.37615			IP
Pkhd1	241035	AI118496|AI182499|FPC|Tigm1	polycystic kidney and hepatic disease 1	1.50629	1.8249	0.31861	LAD	LAD	DR		1419820_at	chr1	20047859	20608138	NM_153179	-	5.71568e-05	1	7.06852	7.06857					PI
Mir133b	723817	Mirn133b|mir-133b	microRNA 133b	1.25815	1.94928	0.691127	LAD	LAD			1446563_at	chr1	20672849	20672968	NR_029902	+	0.0236463	0.938775	6.07666	6.10031				PP
Il17a	16171	Ctla-8|Ctla8|IL-17|IL-17A|Il17	interleukin 17A	1.07089	1.97709	0.906208	LAD	LAD			1421672_at	chr1	20720985	20724577	NM_010552	+	-0.0797681	0.874211	6.53023	6.45046				PP
Mcm3	17215	AL033361|C80350|Mcmd|P1|p1.m	minichromosome maintenance deficient 3 (S. cerevisiae)	0.365239	1.56062	1.19539		LAD		DR	1420028_s_at	chr1	20793094	20810294	NM_008563	-	-0.149789	0.484007	7.06517	6.91538			IP
6720483E21Rik	77741		RIKEN cDNA 6720483E21 gene	-0.00619375	1.55742	1.56362		LAD		DR	1432267_at	chr1	20878730	20880554	NR_040492	-	0.104656	0.63953	6.304	6.40865			IP
Paqr8	74229	1700019B16Rik|3110001D06Rik	progestin and adipoQ receptor family member VIII	0.0525852	1.60389	1.55131		LAD		DR	1435246_at	chr1	20880702	20928837	NM_028829	+	-0.1444	0.627574	6.80992	6.66552			IP
Efhc1	71877	1700029F22Rik|mRib72-1|myoclonin1	EF-hand domain (C-terminal) containing 1	0.18315	0.97658	0.793431	LAD	LAD		DR	1453159_at	chr1	20941706	20980922	NM_027974	+	-0.147255	0.584096	6.52206	6.3748			IP
Tram2	170829	C330003D03Rik	translocating chain-associating membrane protein 2	-0.255616	0.212969	0.468585					1439539_at	chr1	20991477	21069306	NM_177409	-	0.12277	0.696205	7.34412	7.46689		II
Tmem14a	75712	5730496E24Rik|C85783|PTD011	transmembrane protein 14A	-0.116159	-0.55161	-0.435451					1428447_at	chr1	21208711	21220248	NM_029398	+	-0.032552	0.941497	7.83001	7.79746		II
Gsta3	14859	Gst2-3	glutathione S-transferase, alpha 3	-0.373512	-0.773994	-0.400482					1423437_at	chr1	21230665	21255656	NM_001288617	+	0.345955	0.15976	10.3102	10.6561		II
Khdc1a	368204	AU014713|C88118|Ndg1	KH domain containing 1A	0.685484	0.581228	-0.104256		LAD			1455423_at	chr1	21339757	21342280	NM_183322	+	0.0708964	0.785598	6.0681	6.13899		II
Khdc1b	98582	AU014713|AU015226|AU024076|AY238603|C85331|C86372|C88118|Khdc1|Khdc1c	KH domain containing 1B	0.956417	0.902912	-0.0535046	LAD	LAD			1434163_at	chr1	21373636	21376465	NM_001113187	+	-0.0159719	0.959299	6.29735	6.28137				PP
Kcnq5	226922	7730402H11|9230107O05Rik|AA589396|D1Mgi1	potassium voltage-gated channel, subfamily Q, member 5	1.74265	1.30418	-0.43847	LAD	LAD	DR	DR	1441071_at	chr1	21388483	21952023	NM_023872	-	0.197705	0.455036	6.304	6.5017						AMB
Rims1	116837	C030033M19Rik|RIM1|RIM1a|RIM1alpha|Rab3ip1|Rim|Serg1|mKIAA0340	regulating synaptic membrane exocytosis 1	1.3631	2.35635	0.993249	LAD	LAD	DR		1438305_at	chr1	22278502	22812563	NM_183018	-	0.0474751	0.893408	6.2866	6.33407					PI
4933415F23Rik	66755		RIKEN cDNA 4933415F23 gene	1.00471	1.86948	0.864775	LAD	LAD			1420689_at	chr1	23107312	23109092	NM_025746	-	-0.000909057	0.999147	6.17273	6.17183				PP
Ogfrl1	70155	2210417C17Rik	opioid growth factor receptor-like 1	1.08461	2.06348	0.978872	LAD	LAD		DR	1424414_at	chr1	23373262	23390014	NM_001081079	-	0.0604738	0.819674	7.29513	7.3556			IP
B3gat2	280645	GlcAT-S|Glcats	beta-1,3-glucuronyltransferase 2 (glucuronosyltransferase S)	0.737457	0.971147	0.23369	LAD	LAD	DR	DR	1442991_at	chr1	23768764	23854697	NM_172124	+	0.00267171	0.993912	6.11084	6.11351						AMB
Smap1	98366	1700056O10Rik|4921514B13Rik|4921525H11Rik|AI462175	small ArfGAP 1	-0.216234	-0.222716	-0.00648141		LAD		DR	1431744_a_at	chr1	23852465	23929128	NM_028534	-	-0.22266	0.333305	7.03392	6.81126			IP
1110058L19Rik	68002	1700001E18Rik|C6orf57|Sdhaf4	succinate dehydrogenase complex assembly factor 4	0.139555	1.03411	0.894559		LAD		DR	1418327_at	chr1	24002777	24012479	NM_026503	-	0.0533144	0.844243	9.19275	9.24607			IP
Fam135a	68187	4921533L14Rik|AI256732|AI835491	family with sequence similarity 135, member A	-0.0591914	0.829652	0.888844		LAD		DR	1453122_at	chr1	24017596	24107180	NM_026604	-	-0.285547	0.144961	8.80382	8.51828			IP
Col9a1	12839	Col9a-1	collagen, type IX, alpha 1	1.0373	1.23951	0.202209	LAD	LAD	DR		1428571_at	chr1	24184448	24259577	NM_007740	+	0.162766	0.459545	6.08341	6.24617					PI
Col19a1	12823		collagen, type XIX, alpha 1	2.10715	1.87505	-0.2321	LAD	LAD			1456953_at	chr1	24264521	24594276	NM_007733	-	-0.191163	0.564938	6.4147	6.22353				PP
Lmbrd1	68421	0910001K20Rik|AV347960	LMBR1 domain containing 1	-0.379297	0.321773	0.70107		LAD		DR	1455617_at	chr1	24685382	24823146	NM_026719	+	0.230769	0.232706	7.72416	7.95493			IP
Bai3	210933	A830096D10Rik|Adgrb3	adhesion G protein-coupled receptor B3	2.33992	1.99134	-0.348575	LAD	LAD	DR		1454782_at	chr1	25124320	25886552	NM_175642	-	0.0238296	0.949946	6.00944	6.03327					PI
Phf3	213109	2310061N19Rik|mKIAA0244	PHD finger protein 3	-0.971204	-0.898973	0.0722309					1438070_at	chr1	30859186	30920101	NM_001081080	-	-0.289178	0.202107	7.16397	6.8748		II
Ptp4a1	19243	AA415290|AU019864|C130021B01|Prl-1	protein tyrosine phosphatase 4a1	-0.489469	-0.159076	0.330393					1455002_at	chr1	30997147	31006600	NM_011200	-	0.147359	0.489756	10.103	10.2504		II
Gm13363	433406	OTTMUSG00000011595	predicted gene 13363	-0.485416	-0.164197	0.321218					1455002_at	chr1	30998436	31006555	NR_002688	-	0.147359	0.489756	10.103	10.2504		II
4931428L18Rik	70988	4930563O14Rik	RIKEN cDNA 4931428L18 gene	0.369545	-0.272571	-0.642117	LAD	LAD	DR		1430898_s_at	chr1	31197922	31279501	NR_033445	-	0.195793	0.317533	6.32219	6.51798					PI
Pih1d3	74708	4930521A18Rik	PIH1 domain containing 3	1.18859	0.90218	-0.286412	LAD	LAD			1430400_at	chr1	31279683	31281132	NM_029062	+	-0.097427	0.677011	6.10004	6.00261				PP
Gm4850	226957	EG226957	THO complex 4 pseudogene	1.70103	1.82095	0.11992	LAD	LAD			1457858_at	chr1	31321691	31324906	NR_015347	+	-0.0730109	0.811116	6.42808	6.35507				PP
Khdrbs2	170771	6330586C16Rik|Slim1|Slm1	KH domain containing, RNA binding, signal transduction associated 2	2.06173	1.96031	-0.101416	LAD	LAD			1422117_s_at	chr1	32229650	32714583	NM_133235	+	0.0654066	0.860571	6.60622	6.67162				PP
Prim2	19076	AI323589	DNA primase, p58 subunit	0.949432	1.69209	0.742663	LAD	LAD		DR	1445474_at	chr1	33510652	33726639	NM_008922	-	-0.171975	0.609329	6.68057	6.5086			IP
1700001G17Rik	67503		RIKEN cDNA 1700001G17 gene	-0.053264	0.726261	0.779525					1449562_at	chr1	33726668	33727557	NR_033199	+	0.109833	0.671059	6.79932	6.90915		II
Rab23	19335	AW545388|opb|opb2	RAB23, member RAS oncogene family	-0.517491	0.709935	1.22743		LAD		DR	1422399_a_at	chr1	33777263	33799409	NM_001159729	+	-0.111684	0.610438	6.56176	6.45008			IP
Bag2	213539	2610042A13Rik|BC016230	BCL2-associated athanogene 2	-0.55957	0.658945	1.21851		LAD		DR	1423948_at	chr1	33802328	33814595	NM_145392	-	-0.000600901	0.99962	6.60562	6.60502			IP
Zfp451	98403	4930515K21Rik|4933435G09Rik|AI596398|COASTER|Kiaa0576-hp|Znf451|mKIAA1702	zinc finger protein 451	-0.531281	0.542758	1.07404		LAD		DR	1451816_at	chr1	33818597	33871272	NM_133817	-	0.203067	0.293409	6.14146	6.34453			IP
Gm15455	433287	AA692849|OTTMUSG00000022109	predicted gene 15455	-0.301808	0.663065	0.964873		LAD		DR	1423742_at	chr1	33892743	33895759	NM_001161816	-	-0.0744696	0.778695	7.31434	7.23987			IP
Bend6	320705	B230209C24Rik	BEN domain containing 6	-0.366509	0.819379	1.18589		LAD		DR	1446206_at	chr1	33908896	33964466	NM_177235	-	0.0604121	0.844519	6.10179	6.1622			IP
Dst	13518	2310001O04Rik|A830042E19Rik|AW554249|BP230|BPAG1-n|Bpag|Bpag1|Macf2|ah|athetoid|dt|mKIAA0728|nmf203|nmf339	dystonin	-1.05746	-0.708767	0.348693		LAD		DR	1450119_at	chr1	34068669	34365507	NM_133833	+	-0.235436	0.306973	6.72175	6.48632			IP
Ccdc115	69668	2310061I09Rik|Ccp1	coiled-coil domain containing 115	-0.554365	-0.175652	0.378713					1451265_at	chr1	34493514	34496517	NM_027159	-	-0.0669614	0.797287	7.38	7.31304		II
Imp4	27993	AA409888|AV031295|D1Wsu40e	IMP4, U3 small nucleolar ribonucleoprotein, homolog (yeast)	-0.532502	-0.138704	0.393798					1426213_at	chr1	34496673	34502592	NM_178601	+	-0.15067	0.57902	8.20055	8.04988		II
Ptpn18	19253	FLP1|HSCF|PTP-HSCF|PTP-K1|Ptpk1	protein tyrosine phosphatase, non-receptor type 18	-0.466679	-0.109159	0.357519		LAD		DR	1419125_at	chr1	34516590	34530624	NM_011206	+	0.145066	0.514888	7.22234	7.36741			IP
Prss39	21755	Tesp1	protease, serine 39	-0.100232	0.199924	0.300155		LAD		DR	1418559_at	chr1	34555274	34559907	NM_009355	+	0.0320795	0.9151	6.47802	6.5101			IP
Cfc1	12627	AV265756|b2b970Clo|cryptic	cripto, FRL-1, cryptic family 1	0.318398	0.920891	0.602493	LAD	LAD			1421524_at	chr1	34592492	34601156	NM_007685	+	-0.0496005	0.8678	6.66875	6.61915				PP
Prss40	21756	Tesp2	protease, serine 40	0.40581	1.11256	0.706754	LAD	LAD			1432486_a_at	chr1	34609176	34617788	NM_009356	-	0.00742861	0.985163	6.51034	6.51777				PP
Amer3	211383	9430069J07Rik|Fam123c	APC membrane recruitment 3	0.492846	1.28334	0.790489		LAD		DR	1436407_at	chr1	34636537	34647789	NM_213727	+	0.0702551	0.778457	6.58805	6.65831			IP
AA619741	241051		PHD finger protein 19 pseudogene	0.513915	1.40263	0.888716		LAD		DR	1456167_at	chr1	34690379	34693055	NR_033627	-	-0.000490617	0.999793	7.1243	7.12381			IP
Arhgef4	226970	9330140K16Rik|Asef|ENSMUSG00000070955	Rho guanine nucleotide exchange factor (GEF) 4	-0.542178	0.0878308	0.630009					1435033_at	chr1	34858566	34869599	NM_183019	+	0.190049	0.35451	6.26754	6.45759		II
Fam168b	214469	mKIAA4042	family with sequence similarity 168, member B	-0.661449	-0.35887	0.302579					1434018_at	chr1	34870062	34899895	NM_001160236	-	-0.0670619	0.806559	8.4113	8.34424		II
Plekhb2	226971	2310009M15Rik|AU018239|Evt2|Phdc|evt-2	pleckstrin homology domain containing, family B (evectins) member 2	-0.347778	-0.277878	0.0698998					1460341_at	chr1	34906803	34936430	NM_145516	+	0.0666939	0.803479	7.73214	7.79883		II
Hs6st1	50785	6Ost1	heparan sulfate 6-O-sulfotransferase 1	-1.30372	-1.03247	0.271259					1417293_at	chr1	36125244	36163291	NM_015818	+	-0.2935	0.146815	9.08826	8.79475		II
Uggt1	320011	0910001L17Rik|A930007H10Rik|AA589501|AI414429|AI448372|C820010P03Rik|GT|UGT1|Ugcgl1	UDP-glucose glycoprotein glucosyltransferase 1	-0.88135	-1.11237	-0.231024					1455839_at	chr1	36196872	36301147	NM_198899	-	-0.304871	0.114122	9.04196	8.73709		II
Neurl3	214854	2010300P06Rik|Lincr	neuralized E3 ubiquitin protein ligase 3	-0.844612	-0.792982	0.05163					1444003_at	chr1	36321446	36330270	NM_153408	-	0.162416	0.709559	6.50991	6.67232		II
Arid5a	214855	D430024K22Rik|Mrf1	AT rich interactive domain 5A (MRF1-like)	-1.10617	-1.13821	-0.0320368					1451340_at	chr1	36364577	36380874	NM_001172206	+	-0.187838	0.424204	6.8808	6.69296		II
Kansl3	226976	4632411B12Rik|4932435K23|AI431067|AI647574|C85723|Kiaa1310|mKIAA1310	KAT8 regulatory NSL complex subunit 3	-1.13328	-1.02649	0.106792					1429849_at	chr1	36392574	36426026	NM_172652	-	0.150095	0.463871	6.65838	6.80848		II
Lman2l	214895	A630028F14Rik|VIP36-like|VIPL	lectin, mannose-binding 2-like	-1.22626	-0.834696	0.391564					1435475_at	chr1	36480030	36502084	NM_001013374	-	-0.232431	0.262095	8.23355	8.00112		II
Cnnm4	94220	5430430O18Rik|Acdp4	cyclin M4	-1.42658	-1.06344	0.363143					1431233_at	chr1	36528441	36565621	NM_033570	+	-0.172093	0.485778	6.80679	6.63469		II
Cnnm3	94218	Acdp3|Clp3|mACDP3	cyclin M3	-1.51205	-1.05286	0.459189					1420482_at	chr1	36568720	36585082	NM_001039551	+	-0.188673	0.355771	7.25285	7.06418		II
Ankrd23	78321	1110058D09Rik|2310041C05Rik|AI853437|Darp|MARP3	ankyrin repeat domain 23	-1.52665	-1.04842	0.478233					1428183_at	chr1	36587378	36592574	NM_153502	-	-0.0562822	0.848772	7.02935	6.97307		II
Ankrd39	109346	9130416N05Rik|C030004B10Rik	ankyrin repeat domain 39	-1.52671	-1.05384	0.472864					1437499_at	chr1	36595017	36604046	NM_026241	-	0.147678	0.621643	6.79092	6.93859		II
Sema4c	20353	AI426163|M-Sema F|Semacl1|Semaf|Semai|sema I	sema domain, immunoglobulin domain (Ig), transmembrane domain (TM) and short cytoplasmic domain, (semaphorin) 4C	-1.47387	-1.06661	0.407252					1433920_at	chr1	36605484	36615226	NM_001126047	-	0.0890736	0.772637	6.63761	6.72668		II
Fam178b	381337	1700024G10Rik|Gm990	family with sequence similarity 178, member B	-1.34905	-1.0364	0.312653					1444648_at	chr1	36619540	36650177	NM_027957	-	0.101232	0.705998	6.48485	6.58608		II
Cox5b	12859		cytochrome c oxidase subunit Vb	-0.71837	-0.578986	0.139384					1456588_x_at	chr1	36748331	36750233	NM_009942	+	0.135406	0.514888	12.9609	13.0963		II
Actr1b	226977	2310066K23Rik|AA960180|AI851923|Arp1b	ARP1 actin-related protein 1B, centractin beta	-0.66682	-0.500578	0.166242					1452057_at	chr1	36756046	36766770	NM_146107	-	-0.0940038	0.700497	7.77761	7.6836		II
4933424G06Rik	71166	1700104I15Rik	RIKEN cDNA 4933424G06 gene	-0.664255	-0.397713	0.266541					1430235_at	chr1	36771382	36814805	NR_040290	+	-0.0321156	0.917781	6.59776	6.56565		II
Zap70	22637	Srk|ZAP-70|mrtle|mur	zeta-chain (TCR) associated protein kinase	-0.657881	-0.397791	0.26009					1440178_x_at	chr1	36818642	36839665	NM_009539	+	0.359018	0.0963845	7.16824	7.52726		II
Tmem131	56030	2610524E03Rik|CC28|D1Bwg0491e|Neg|RW1|YR-23|mKIAA0257	transmembrane protein 131	-1.00507	-1.22544	-0.220376					1448396_at	chr1	36849033	36996372	NM_018872	-	0.0333291	0.918575	8.81979	8.85312		II
Inpp4a	269180	107kDa|9630012D15|D130048C09Rik|R74740	inositol polyphosphate-4-phosphatase, type I	-1.40554	-0.980481	0.425064					1436616_at	chr1	37356737	37467580	NM_030266	+	0.204395	0.383102	7.08159	7.28598		II
Coa5	76178	1700001A24Rik|6330578E17Rik|Pet191	cytochrome C oxidase assembly factor 5	-0.82894	-0.595514	0.233426					1426356_at	chr1	37473929	37486948	NM_198006	-	0.0317198	0.915392	7.63181	7.66353		II
Unc50	67387	1110002A21Rik|GMH1|UNCL|URP	unc-50 homolog (C. elegans)	-0.625097	-0.38347	0.241627					1421982_a_at	chr1	37487016	37495969	NM_026123	+	-0.149639	0.506359	8.80269	8.65305		II
Mgat4a	269181	9530018I07Rik|GnT-IVa|glcNAc-T-IVa	mannoside acetylglucosaminyltransferase 4, isoenzyme A	-0.0326743	0.540274	0.572948	LAD	LAD	DR	DR	1435641_at	chr1	37496184	37593104	NM_173870	-	0.0851976	0.795699	6.5386	6.62379						AMB
4930594C11Rik	77633		G1 to S phase transition pseudogene	-0.0326743	0.540274	0.572948	LAD		DR		1431682_at	chr1	37542695	37545450	NR_024017	-	0.0692532	0.833022	6.53901	6.60827					PI
2010300C02Rik	72097		RIKEN cDNA 2010300C02 gene	-0.519839	0.0411971	0.561036		LAD		DR	1452861_at	chr1	37668520	37776656	NM_028096	-	-0.249344	0.368574	6.57992	6.33057			IP
Tsga10	211484	4933432N21Rik|AI843383|Gm217|Mtsga10	testis specific 10	0.6162	0.778695	0.162495	LAD	LAD		DR	1436045_at	chr1	37811620	37921924	NM_207228	-	-0.0502031	0.862624	6.67289	6.62269			IP
Lipt1	623661	EG623661	lipoyltransferase 1	-0.454172	-0.682917	-0.228745					1451552_at	chr1	37929050	37933143	NM_001037918	+	0.0898804	0.751824	7.49158	7.58146		II
Mitd1	69028	1500032H18Rik	MIT, microtubule interacting and transport, domain containing 1	-0.513474	-0.781732	-0.268259					1426133_a_at	chr1	37935734	37947256	NM_026913	-	-0.095037	0.805595	7.47185	7.37681		II
Mrpl30	107734	2310001L22Rik|MRP-L28|Rpml28	mitochondrial ribosomal protein L30	-0.583263	-0.857016	-0.273754					1447651_x_at	chr1	37947397	37955178	NM_027098	+	-0.120075	0.714516	7.84633	7.72625		II
Lyg2	332427	Gm776	lysozyme G-like 2	-0.611387	-0.873142	-0.261755					1437899_at	chr1	37962767	37973338	NM_001033427	-	-0.181643	0.414325	6.28427	6.10263		II
Lyg1	69541	2300002O18Rik	lysozyme G-like 1	-0.55191	-0.685706	-0.133796		LAD		DR	1429334_at	chr1	38003582	38014604	NM_027111	-	-0.0257585	0.950529	6.3599	6.33414			IP
Txndc9	98258	AI098020|APACD	thioredoxin domain containing 9	-0.784795	-1.03898	-0.254187					1424512_a_at	chr1	38040711	38054053	NM_172054	-	-0.324575	0.178804	8.44484	8.12027		II
Eif5b	226982	A030003E17Rik|BC018347|IF2	eukaryotic translation initiation factor 5B	-0.974532	-1.51774	-0.543205					1434604_at	chr1	38054854	38112424	NM_198303	+	0.141221	0.639482	8.78984	8.93106		II
Rev1	56210	1110027I23Rik|AU022044|Rev1l	REV1 homolog (S. cerevisiae)	-1.0941	-1.10327	-0.00916598					1422624_at	chr1	38109630	38186507	NM_019570	-	0.234127	0.223854	6.81329	7.04742		II
Aff3	16764	3222402O04Rik|A730046J16|LAF-4|Laf4	AF4/FMR2 family, member 3	0.305071	0.840043	0.534972	LAD	LAD	DR	DR	1433939_at	chr1	38234171	38721800	NM_010678	-	0.129184	0.577799	6.40846	6.53765						AMB
Lonrf2	381338	2900060P06Rik|AI851349	LON peptidase N-terminal domain and ring finger 2	0.26111	0.908107	0.646996		LAD		DR	1429965_at	chr1	38851353	38878060	NM_001029878	-	-0.0472952	0.872213	6.36053	6.31323			IP
Chst10	98388	AI507003|AU041319|Hnk-1st|ST	carbohydrate sulfotransferase 10	0.476387	1.50928	1.03289		LAD		DR	1426620_at	chr1	38920717	38955005	NM_145142	-	0.113239	0.612624	6.37469	6.48793			IP
Pdcl3	68833	1110061A19Rik|C80025|Viaf1	phosducin-like 3	-0.117883	0.0308852	0.148768					1424002_at	chr1	39044658	39054081	NM_026850	+	-0.0764169	0.862624	8.75313	8.67671		II
Npas2	18143	MOP4|bHLHe9	neuronal PAS domain protein 2	-0.348883	-0.254024	0.0948586		LAD		DR	1421037_at	chr1	39251116	39420085	NM_008719	+	-0.199248	0.311523	6.82898	6.62973			IP
Rpl31	114641		ribosomal protein L31	-0.960891	-1.08801	-0.127123					1428212_x_at	chr1	39424695	39428755	NM_001252219	+	0.0644714	0.811561	12.6967	12.7611		II
Tbc1d8	54610	AD3|HBLP1|VRP	TBC1 domain family, member 8	-0.980252	-0.877676	0.102577		LAD		DR	1416996_at	chr1	39428341	39535592	NM_018775	-	0.249033	0.292037	7.46822	7.71725			IP
Cnot11	52846	2410015L18Rik|C40|D1Bwg0212e	CCR4-NOT transcription complex, subunit 11	-0.96135	-0.411159	0.550191					1452824_at	chr1	39592646	39603722	NM_028043	+	-0.255222	0.196072	6.47802	6.2228		II
Snord89	100217461	MBII-289	small nucleolar RNA, C/D box 89	-0.964197	-0.399902	0.564295					1440344_at	chr1	39605591	39605685	NR_028555	-	-0.0103672	0.974432	6.18659	6.17622		II
Rnf149	67702	1600023E10Rik|AV037261|C76763|Gm15832|Greul4|OTTMUSG00000026591	ring finger protein 149	-0.945855	-0.362521	0.583333					1429321_at	chr1	39608143	39634192	NM_001033135	-	0.0602435	0.816493	10.6898	10.7501		II
Creg2	263764	A830098L22Rik	cellular repressor of E1A-stimulated genes 2	-0.727679	-0.0867617	0.640917		LAD		DR	1436850_at	chr1	39675250	39708027	NM_170597	-	0.0732827	0.846816	6.16054	6.23383			IP
Rfx8	619289	4933400N17Rik	regulatory factor X 8	-0.355774	0.308397	0.664171		LAD		DR	1435724_at	chr1	39722145	39777834	NM_001145660	-	0.0247812	0.938441	6.18346	6.20824			IP
Map4k4	26921	9430080K19Rik|AU043147|AU045934|AW046177|HGK|Nik	mitogen-activated protein kinase kinase kinase kinase 4	-1.20674	-0.697918	0.508825		LAD		DR	1448050_s_at	chr1	39957757	40083155	NM_001252201	+	0.165802	0.578781	6.83579	7.00159			IP
Il1r2	16178	CD121b|Il1r-2	interleukin 1 receptor, type II	-0.292211	-0.0403314	0.251879					1419532_at	chr1	40141612	40182070	NM_010555	+	-0.165006	0.431627	6.86667	6.70167		II
Il1r1	16177	CD121a|CD121b|IL-1R1|IL-iR|Il1r-1	interleukin 1 receptor, type I	-0.506226	-0.177575	0.328651		LAD		DR	1448950_at	chr1	40323430	40373022	NM_001123382	+	-0.224102	0.252308	8.55786	8.33376			IP
Il1rl2	107527	AI481289|AW551444|IL-1Rrp2	interleukin 1 receptor-like 2	-0.145141	-0.145501	-0.000359915					1450273_at	chr1	40381471	40422316	NM_133193	+	0.13862	0.550846	6.56242	6.70104		II
Il1rl1	17082	DER4|Fit-1|Ly84|ST2L|St2|St2-rs1|T1|T1/ST2	interleukin 1 receptor-like 1	1.09266	0.944278	-0.148383	LAD	LAD	DR		1425145_at	chr1	40496493	40505207	NM_010743	+	0.115785	0.640811	6.64053	6.75632					PI
Il18r1	16182	Il18ralpha|Il1rrp	interleukin 18 receptor 1	1.30968	1.18423	-0.125446	LAD	LAD			1421628_at	chr1	40522396	40548423	NM_001161842	+	-0.00861771	0.979849	6.30897	6.30036				PP
Il18rap	16174	AcPL|IL-18R-beta|IL-18RAcP|IL-18Rbeta|IL-1RAcPL	interleukin 18 receptor accessory protein	1.18508	1.38118	0.196093	LAD	LAD		DR	1421291_at	chr1	40572206	40608550	NM_010553	+	-0.0475309	0.882101	6.42233	6.3748			IP
Slc9a4	110895	AW990558|D730009J23Rik|NHE4	solute carrier family 9 (sodium/hydrogen exchanger), member 4	1.2478	1.4842	0.236403	LAD	LAD			1442915_at	chr1	40637071	40687576	NM_177084	+	-0.055742	0.872175	6.37793	6.32219				PP
Slc9a2	226999	2210416H12Rik|4932415O19Rik|AV333884|NHE2	solute carrier family 9 (sodium/hydrogen exchanger), member 2	1.28633	1.85832	0.571994	LAD	LAD			1437259_at	chr1	40738556	40825730	NM_001033289	+	0.0598931	0.823614	6.15108	6.21097				PP
Mfsd9	211798	4931419K03Rik	major facilitator superfamily domain containing 9	1.10583	1.48726	0.381431	LAD	LAD		DR	1460619_at	chr1	40828884	40847502	NM_172499	-	-0.0650657	0.847412	6.55206	6.48699			IP
Tmem182	381339	2310079P10Rik|AI414494	transmembrane protein 182	1.107	1.33325	0.226249	LAD	LAD	DR		1428899_at	chr1	40862445	40912112	NM_001081198	+	-0.0348392	0.906379	6.19641	6.16157					PI
Pou3f3os	66297	2610017I09Rik|linc-Brn1a|Pantr1	POU domain, class 3, transcription factor 3 adjacent noncoding transcript 1	0.805748	1.74297	0.937225	LAD	LAD		DR	1435678_at	chr1	42705044	42751670	NR_027826	-	0.0525846	0.84459	6.4845	6.53709			IP
Pou3f3	18993	Brn-1|Brn1|Otf8|Skin1	POU domain, class 3, transcription factor 3	0.708978	1.41647	0.707493		LAD		DR	1422331_at	chr1	42753990	42757054	NM_008900	+	-0.248543	0.202688	6.52532	6.27678			IP
2900092D14Rik	73100		RIKEN cDNA 2900092D14 gene	0.72136	1.35903	0.637673		LAD		DR	1429857_at	chr1	42757180	42760021	NR_027891	+	-0.029381	0.923564	6.37391	6.34453			IP
Mrps9	69527	2310002A08Rik|AW322516|Mrp-S9|S9mt|mg637	mitochondrial ribosomal protein S9	0.521553	0.870907	0.349353		LAD		DR	1448921_a_at	chr1	42908077	42962528	NM_023514	+	0.292329	0.270425	7.67608	7.96841			IP
Gpr45	93690	9230112G11Rik|AW046772	G protein-coupled receptor 45	1.26438	1.93981	0.675431	LAD	LAD			1450580_at	chr1	43009716	43092294	NM_053107	+	0.0560967	0.833941	6.40231	6.4584				PP
Tgfbrap1	73122	3110018K12Rik|AU024090|AU042859|AW742551|Trap1	transforming growth factor, beta receptor associated protein 1	-0.169074	0.711336	0.88041		LAD		DR	1428425_at	chr1	43104113	43155467	NM_001013025	-	-0.163214	0.431093	8.0304	7.86718			IP
AI597479	98404		expressed sequence AI597479	-0.790174	0.544361	1.33453					1417247_at	chr1	43155554	43172791	NM_133818	+	-0.0395289	0.894206	7.3167	7.27717		II
Fhl2	14200	FHL-2|SLIM-3|SLIM3	four and a half LIM domains 2	-0.690816	1.32436	2.01518		LAD		DR	1419184_a_at	chr1	43179915	43253606	NM_001289533	-	-0.0447951	0.91654	6.86052	6.81572			IP
Nck2	17974	4833426I10Rik|Grb4|NCKbeta|Nck-2	non-catalytic region of tyrosine kinase adaptor protein 2	-0.564623	0.873584	1.43821		LAD		DR	1416796_at	chr1	43502595	43627363	NM_010879	+	-0.140873	0.561399	6.98984	6.84897			IP
1500015O10Rik	78896	Ecrg4	RIKEN cDNA 1500015O10 gene	-0.0733424	0.546396	0.619738					1440780_x_at	chr1	43787446	43799409	NM_024283	+	0.0658257	0.801119	6.35507	6.42089		II
Uxs1	67883	1600025I13Rik|AI451869|AI649125|AW550562	UDP-glucuronate decarboxylase 1	-0.330491	0.201924	0.532415					1452011_a_at	chr1	43807075	43884553	NM_026430	-	-0.278123	0.196072	7.64569	7.36757		II
Tpp2	22019	TPP-2|TppII	tripeptidyl peptidase II	-0.479744	-0.663422	-0.183678					1438264_a_at	chr1	43990851	44059816	NM_009418	+	-0.274434	0.228627	8.26739	7.99296		II
Tex30	75623	1700029F09Rik|3110030D08Rik	testis expressed 30	-0.527922	-0.586844	-0.0589221					1428593_at	chr1	44143461	44159233	NM_029368	-	-0.0816655	0.739762	7.91053	7.82887		II
Kdelc1	72050	1810049A15Rik|5730416C13Rik|EP58|Kdel1	KDEL (Lys-Asp-Glu-Leu) containing 1	-0.548915	-0.698133	-0.149218		LAD		DR	1450422_a_at	chr1	44163390	44175618	NM_023645	-	-0.20474	0.356267	7.21826	7.01352			IP
Bivm	246229	AI854267	basic, immunoglobulin-like variable motif containing	-0.559797	-0.772989	-0.213192					1434288_at	chr1	44176812	44201616	NM_144558	+	-0.0132935	0.96832	7.71573	7.70244		II
Ercc5	22592	Xpg	excision repair cross-complementing rodent repair deficiency, complementation group 5	-0.134429	-0.793642	-0.659213					1450935_at	chr1	44204588	44238105	NM_011729	+	0.222157	0.378307	7.94022	8.16237		II
Mettl21e	403183	4832428D23Rik|Gm991	methyltransferase like 21E	0.874489	0.421992	-0.452497	LAD	LAD	DR		1458635_at	chr1	44260914	44275776	NM_207281	-	0.152729	0.478884	6.24559	6.39832					PI
Gulp1	70676	3110030A04Rik|5730529O06Rik|CED-6|Ced6|GULP|Gulp-2	GULP, engulfment adaptor PTB domain containing 1	2.45872	2.09622	-0.362497	LAD	LAD			1432092_a_at	chr1	44608515	44853681	NM_028450	+	-0.166556	0.401878	6.55412	6.38757				PP
Col3a1	12825	AW550625|Col3a-1|MMS10-W|Ms10w|mKIAA4231	collagen, type III, alpha 1	1.52577	1.73069	0.204927	LAD	LAD			1427883_a_at	chr1	45368382	45406551	NM_009930	+	-0.259996	0.312597	10.4855	10.2255				PP
Col5a2	12832	1110014L14Rik|D230017N05	collagen, type V, alpha 2	1.60555	1.00258	-0.602967	LAD	LAD	DR		1422437_at	chr1	45431175	45560127	NM_007737	-	0.0444408	0.872545	7.59295	7.63739					PI
Wdr75	73674	1300003A18Rik|2410118I19Rik|C77608	WD repeat domain 75	0.375823	0.659735	0.283911		LAD		DR	1451649_a_at	chr1	45852345	45880458	NM_028599	+	0.119408	0.593289	7.67848	7.79789			IP
Slc40a1	53945	Dusg|Fpn1|IREG1|MTP|MTP1|Ol5|Pcm|Slc11a3|Slc39a1	solute carrier family 40 (iron-regulated transporter), member 1	0.0976301	0.5986	0.50097					1448566_at	chr1	45964914	45982439	NM_016917	-	-0.331435	0.0958707	9.73849	9.40705		II
Dnah7b	227058	Dnahc7b|Gm107	dynein, axonemal, heavy chain 7B	2.3266	2.39183	0.0652263	LAD	LAD			1438466_at	chr1	46123582	46430395	NM_001160386	+	0.00968149	0.97632	6.23449	6.24417				PP
Slc39a10	227059	2900042E17Rik|5430433I10|mKIAA1265	solute carrier family 39 (zinc transporter), member 10	1.22606	1.98675	0.760689	LAD	LAD		DR	1439041_at	chr1	46864388	46910354	NM_172653	-	-0.153546	0.458726	6.54096	6.38742			IP
Tmeff2	56363	4832418D20Rik|7630402F16Rik|TR-2	transmembrane protein with EGF-like and two follistatin-like domains 2	1.22872	1.28451	0.0557956	LAD	LAD	DR	DR	1419073_at	chr1	50984366	51244114	NM_019790	+	0.296546	0.151306	6.44409	6.74063						AMB
Sdpr	20324		serum deprivation response	0.422053	1.48589	1.06384		LAD		DR	1443832_s_at	chr1	51345969	51359804	NM_138741	+	0.122849	0.577806	7.6577	7.78055			IP
Nabp1	109019	4930434H03Rik|4930442A21Rik|4930488J04Rik|4933440J18Rik|5830411E10Rik|AI852561|Nbp1|Obfc2a|Ssb2	nucleic acid binding protein 1	-0.0183154	0.188824	0.207139					1455679_at	chr1	51526331	51535243	NM_028696	-	0.166444	0.462458	6.87768	7.04412		II
Myo1b	17912	AA406997|MIH-L|MMIa	myosin IB	-0.952266	-1.08083	-0.12856		LAD		DR	1427450_x_at	chr1	51806609	51972818	NM_010863	-	-0.184828	0.47148	9.20253	9.0177			IP
Stat4	20849		signal transducer and activator of transcription 4	0.0418731	0.865281	0.823408		LAD		DR	1448713_at	chr1	52065087	52164028	NM_011487	+	0.0201153	0.94957	6.40875	6.42887			IP
Stat1	20846	2010005J02Rik|AA408197	signal transducer and activator of transcription 1	-0.856057	-0.037854	0.818203					1420915_at	chr1	52176281	52218709	NM_009283	+	-0.245488	0.276834	7.67248	7.42699		II
Gls	14660	6330442B14|AI314027|B230365M23Rik	glutaminase	-0.661817	0.779395	1.44121		LAD		DR	1436299_at	chr1	52220293	52290076	NM_001081081	-	-0.131459	0.585659	6.87532	6.74386			IP
Nab1	17936		Ngfi-A binding protein 1	-0.473722	0.79914	1.27286		LAD		DR	1417624_at	chr1	52512692	52557292	NM_008667	-	0.310033	0.102897	9.61736	9.92739			IP
Tmem194b	227094	5330401P04Rik|9830163O08|Nemp2	transmembrane protein 194B	0.122692	1.86384	1.74115		LAD		DR	1455553_at	chr1	52687548	52708763	NM_001142647	+	-0.0315055	0.9298	6.61428	6.58277			IP
Mfsd6	98682	2210010L05Rik|9630025I22Rik|AI836200|AW212394|MMR2	major facilitator superfamily domain containing 6	0.113952	1.6991	1.58514		LAD		DR	1424464_s_at	chr1	52713147	52784162	NM_133829	-	-0.321964	0.108027	6.86063	6.53867			IP
Inpp1	16329	2300002C06Rik|AV137389	inositol polyphosphate-1-phosphatase	0.158485	1.50948	1.35099	LAD	LAD		DR	1442073_at	chr1	52846263	52874532	NM_008384	-	-0.0673297	0.793093	6.56728	6.49995			IP
Hibch	227095	2610509I15Rik|HIBYL-COA-H	3-hydroxyisobutyryl-Coenzyme A hydrolase	0.740861	2.09076	1.3499	LAD	LAD		DR	1451512_s_at	chr1	52901889	52977704	NM_146108	+	0.428553	0.0417332	9.32966	9.75821			IP
1700019D03Rik	67080	2410136C24Rik|AA410151|smAKAP	RIKEN cDNA 1700019D03 gene	1.10307	2.51431	1.41124	LAD	LAD			1430368_s_at	chr1	52981970	53009684	NM_144953	-	0.107717	0.625694	6.00579	6.11351				PP
1700019A02Rik	69397		RIKEN cDNA 1700019A02 gene	1.79298	1.97946	0.186483	LAD	LAD			1429037_at	chr1	53215420	53244461	NM_027070	-	-0.086448	0.718023	6.17622	6.08977				PP
Pms1	227099		postmeiotic segregation increased 1 (S. cerevisiae)	1.40448	2.00777	0.603285	LAD	LAD		DR	1438071_at	chr1	53246031	53353840	NM_153556	-	0.21017	0.276478	7.26092	7.47109			IP
Ormdl1	227102	C730042F17Rik	ORM1-like 1 (S. cerevisiae)	0.916993	2.33979	1.4228		LAD		DR	1451219_at	chr1	53353938	53367089	NM_145517	+	0.00638985	0.986422	9.08586	9.09225			IP
Osgepl1	72085	2610001M19Rik|AA416452	O-sialoglycoprotein endopeptidase-like 1	0.889598	2.43771	1.54812	LAD	LAD		DR	1428557_a_at	chr1	53370467	53383186	NR_104361	+	-0.185564	0.36563	8.47402	8.28846			IP
Asnsd1	70396	2210409M21Rik	asparagine synthetase domain containing 1	1.08747	2.59943	1.51197	LAD	LAD			1430656_a_at	chr1	53401487	53409543	NM_133728	-	0.0823689	0.769539	8.94334	9.02571				PP
Dnah7a	627872	Dnahc7|Dnahc7a|Gm992	dynein, axonemal, heavy chain 7A	1.6997	2.19488	0.495185	LAD	LAD			1440456_at	chr1	53453845	53763628	NM_001252070	-	0.0542243	0.844597	6.16858	6.2228				PP
Stk17b	98267	3110009A03Rik|AI120141|Drak2	serine/threonine kinase 17b (apoptosis-inducing)	0.918972	2.01676	1.09779	LAD	LAD			1423452_at	chr1	53812355	53842059	NM_133810	-	-0.0770944	0.770539	7.56743	7.49034				PP
Hecw2	329152	A730039N16Rik|D030049F17Rik|Gm971|Nedl2|mKIAA1301	HECT, C2 and WW domain containing E3 ubiquitin protein ligase 2	1.67028	2.10315	0.432865	LAD	LAD	DR	DR	1458464_at	chr1	53863717	54251878	NM_001001883	-	0.07174	0.813333	6.21095	6.28269						AMB
Ccdc150	78016	4930511H11Rik	coiled-coil domain containing 150	1.60912	1.78131	0.172189	LAD	LAD			1430754_at	chr1	54307526	54425571	NM_030025	+	0.121691	0.686642	6.98952	7.11121				PP
Gtf3c3	98488	TF3C-gamma|TFIIIC102	general transcription factor IIIC, polypeptide 3	0.799022	2.13201	1.33299	LAD	LAD			1454765_at	chr1	54454424	54495815	NM_001033194	-	-0.0498714	0.854955	7.27579	7.22592				PP
Pgap1	241062	5033403E17Rik|9030223K07Rik|A530084K22|D230012E17Rik|oto	post-GPI attachment to proteins 1	1.02872	1.98299	0.954261	LAD	LAD		DR	1431169_at	chr1	54529843	54614528	NM_001163314	-	-0.118423	0.630491	6.2688	6.15037			IP
Ankrd44	329154	4930444A19Rik|A130096K20|E130014H08Rik|PP6-ARS-B	ankyrin repeat domain 44	0.56892	2.01162	1.4427	LAD	LAD	DR	DR	1443748_x_at	chr1	54702183	54983231	NM_001081433	-	0.12579	0.608199	5.89055	6.01634						AMB
Sf3b1	81898	155kDa|2810001M05Rik|AA409119|Prp10|SAP155|SF3b155|TA-8|Targ4	splicing factor 3b, subunit 1	-0.9107	-0.841252	0.0694482					1440818_s_at	chr1	55042012	55084322	NM_031179	-	-0.0724143	0.825746	8.25992	8.1875		II
Coq10b	67876	1500041J02Rik|1700030I21Rik|9530077A17Rik|AV002237|AW742641	coenzyme Q10 homolog B (S. cerevisiae)	-1.01939	-0.895811	0.123578					1428487_s_at	chr1	55109613	55129546	NM_001039710	+	0.255376	0.226321	7.96012	8.21549		II
Hspd1	15510	60kDa|Hsp60	heat shock protein 1 (chaperonin)	-0.841273	-0.612197	0.229076					1426351_at	chr1	55134677	55144776	NM_010477	-	-0.0496543	0.857035	12.2018	12.1522		II
Hspe1	15528	10kDa|Hsp10|mt-cpn10	heat shock protein 1 (chaperonin 10)	-0.819738	-0.588768	0.23097					1450668_s_at	chr1	55144991	55148161	NM_008303	+	0.170011	0.473778	11.5536	11.7236		II
Mob4	19070	2610109B12Rik|Mobkl3|Phocn|Prei3	MOB family member 4, phocein	-0.463399	-0.30623	0.157169					1423167_at	chr1	55188088	55211743	NM_025283	+	-0.216873	0.272246	8.11732	7.90045		II
Rftn2	74013	2700010E02Rik|3222401M22Rik	raftlin family member 2	-0.226746	0.332268	0.559014		LAD		DR	1452946_a_at	chr1	55227003	55283626	NM_028713	-	-0.0871833	0.763804	6.65283	6.56565			IP
Mars2	212679	C730026E21Rik|MetRS	methionine-tRNA synthetase 2 (mitochondrial)	0.342044	1.2638	0.921757					1436777_at	chr1	55294020	55296902	NM_175439	+	-0.0662678	0.793915	6.11851	6.05224		II
Boll	75388	4930554P13Rik|4930597B14Rik	bol, boule-like (Drosophila)	0.970866	2.02284	1.05198	LAD	LAD			1456842_at	chr1	55356912	55420313	NM_029267	-	0.119782	0.633233	6.006	6.12579				PP
Plcl1	227120	C230017K02Rik|PLC-L|PLC-L1|PLCE|PLCL|PLDL1|PRIP|PRIP-1	phospholipase C-like 1	1.46062	1.92532	0.464706	LAD	LAD	DR		1445723_at	chr1	55462789	55811129	NM_001114663	+	-0.0392058	0.904637	6.21095	6.17174					PI
Hsfy2	71066	4933413G11Rik|Hspy2l	heat shock transcription factor, Y linked 2	1.49728	0.949696	-0.547583	LAD				1430009_at	chr1	56692892	56694295	NM_027661	-	-0.0355057	0.904252	6.16166	6.12615		II
Satb2	212712	mKIAA1034	special AT-rich sequence binding protein 2	1.1317	1.42797	0.296269	LAD	LAD	DR	DR	1425904_at	chr1	56850824	57028178	NM_139146	-	0.128098	0.668207	6.12835	6.25645						AMB
9130024F11Rik	329160	B530002L08|EG329160	RIKEN cDNA 9130024F11 gene	0.681926	1.58964	0.907715					1453245_at	chr1	57028312	57032040	NR_024325	+	0.00308276	0.993515	5.96261	5.9657		II
4930558J18Rik	75323		RIKEN cDNA 4930558J18 gene	0.390019	1.36105	0.971027	LAD	LAD		DR	1441527_at	chr1	57416065	57434388	NR_037999	-	-0.0604234	0.899271	6.50506	6.44464			IP
1700066M21Rik	73467	AI428479	RIKEN cDNA 1700066M21 gene	0.253284	1.18936	0.936076		LAD		DR	1431183_at	chr1	57434463	57442266	NM_028546	+	-0.307133	0.21228	7.21636	6.90922			IP
Tyw5	68736	1110034B05Rik	tRNA-yW synthesizing protein 5	0.157777	1.01309	0.855316		LAD		DR	1434692_at	chr1	57445087	57463518	NM_001037742	-	0.129331	0.570278	8.09256	8.22189			IP
9430016H08Rik	68115	AA409999|C78988	RIKEN cDNA 9430016H08 gene	0.206839	0.782346	0.575508		LAD		DR	1424075_at	chr1	57463391	57472802	NM_001081181	+	0.0859627	0.736286	8.55109	8.63705			IP
Spats2l	67198	2810022L02Rik|A230104H11Rik|AA987173|AI480531|AI842453|AW413586	spermatogenesis associated, serine-rich 2-like	0.433792	0.744713	0.310921	LAD	LAD	DR	DR	1436091_at	chr1	57831704	58005241	NM_144882	+	-0.129593	0.548949	6.33783	6.20824						AMB
Kctd18	51960	4932411A20Rik|6530404F10Rik	potassium channel tetramerisation domain containing 18	0.244328	0.899922	0.655594	LAD		DR		1441239_at	chr1	58011944	58026928	NM_001159865	-	0.121624	0.712902	6.59917	6.7208					PI
Sgol2	68549	1110007N04Rik|4932411A20Rik|5730576N04Rik|AU018846|AV008062|D1Ertd8e|Tripin|Sgol2a	shugoshin-like 2a (S. pombe)	-0.251716	0.549846	0.801562	LAD	LAD		DR	1437370_at	chr1	58042183	58082741	NM_001177867	+	-0.326924	0.136029	6.62865	6.30173			IP
Aox1	11761	AI196512|AI255253|Ao|Aox-1|Aox-2|Aox2|Moro|Ro	aldehyde oxidase 1	-0.585589	-0.563482	0.0221075					1419435_at	chr1	58086812	58163254	NM_009676	+	0.0369232	0.898218	10.2898	10.3267		II
Aox3	71724	1200011D03Rik|AI326299|Aoh1|Aoh2	aldehyde oxidase 3	-0.132855	-0.208018	-0.0751626	LAD	LAD	DR	DR	1418858_at	chr1	58169979	58257296	NM_023617	+	-0.348088	0.0716261	12.6642	12.3162						AMB
Aox4	71872	2310003G12Rik|Aoh2	aldehyde oxidase 4	0.0832859	-0.0736593	-0.156945	LAD	LAD		DR	1419215_at	chr1	58267240	58325440	NM_023631	+	0.0991497	0.713332	6.15402	6.25317			IP
Bzw1	66882	1200015E15Rik|mKIAA0005	basic leucine zipper and W2 domains 1	-0.925781	-0.889206	0.0365752					1423040_at	chr1	58449979	58463392	NM_025824	+	-0.27535	0.251883	9.44612	9.17077		II
Clk1	12747	STY	CDC-like kinase 1	-0.976606	-0.893212	0.0833935					1426124_a_at	chr1	58468831	58480932	NM_001042634	-	0.410539	0.0470814	9.37291	9.78345		II
Ppil3	70225	2310076N22Rik|2510026K04Rik|Cyp10l	peptidylprolyl isomerase (cyclophilin)-like 3	-0.991304	-0.831998	0.159307					1429627_at	chr1	58490630	58502330	NM_027374	-	0.0881377	0.753861	8.00168	8.08982		II
Nif3l1	65102	1110030G24Rik	Ngg1 interacting factor 3-like 1 (S. pombe)	-1.00449	-0.720946	0.283542					1416931_at	chr1	58504476	58519120	NM_022988	+	0.182577	0.370505	7.74435	7.92693		II
Orc2	18393	AU041563|Orc2l	origin recognition complex, subunit 2	-0.883006	-0.307995	0.575011					1418226_at	chr1	58519614	58561953	NM_001271526	-	-0.0994392	0.760043	7.12928	7.02985		II
Fam126b	213056	C130065N10Rik|D1Ertd53e|D630010C10	family with sequence similarity 126, member B	-0.566065	-0.42056	0.145505		LAD		DR	1436229_at	chr1	58579649	58643177	NM_172513	-	0.193127	0.346713	7.68536	7.87849			IP
Ndufb3	66495	2700033I16Rik|CI-B12	NADH dehydrogenase (ubiquinone) 1 beta subcomplex 3	-0.633068	-0.75459	-0.121522					1416547_at	chr1	58643442	58652792	NM_025597	+	0.202757	0.301654	10.2681	10.4709		II
Als2cr12	108812	4933405P16Rik|4933425F06Rik	amyotrophic lateral sclerosis 2 (juvenile) chromosome region, candidate 12 (human)	-0.968916	-0.755339	0.213577					1439758_at	chr1	58714963	58752833	NM_175370	-	0.164977	0.435791	6.15875	6.32373		II
Cflar	12633	2310024N18Rik|A430105C05Rik|CLARP|Cash|Casper|ENSMUSG00000072980|FLAME|FLAME-1|Flip|Gm9845|I-FLICE|MRIT|c-Flip	CASP8 and FADD-like apoptosis regulator	-0.910119	-1.07411	-0.163994					1449317_at	chr1	58770129	58816047	NM_207653	+	-0.0429159	0.876283	8.08757	8.04465		II
Casp8	12370	CASP-8|FLICE|MACH|Mch5	caspase 8	-0.343078	-0.223495	0.119582					1424552_at	chr1	58859345	58904347	NM_001080126	+	-0.281492	0.18292	8.93391	8.65241		II
Trak2	70827	2900022D04Rik|4733401O11Rik|AI480836|AW046271|Als2cr3|CALS-C|GRIF-1|GRIF1|OIP98|mKIAA0549	trafficking protein, kinesin binding 2	-0.512493	-0.460525	0.0519678	LAD	LAD			1435016_at	chr1	58957293	59030326	NM_172406	-	-0.254127	0.243215	7.498	7.24387				PP
Stradb	227154	AA792893|Als2cr2|B830008M19|D1Ucla2|ILPIP|ILPIPA|PRO1038|Papk|Syradb	STE20-related kinase adaptor beta	-0.295972	-0.294055	0.00191724					1442452_at	chr1	59030414	59051965	NM_172656	+	0.205903	0.288545	6.47852	6.68443		II
Als2cr11	73463	1700052H20Rik|4930408G06Rik	amyotrophic lateral sclerosis 2 (juvenile) chromosome region, candidate 11 (human)	-0.2114	-0.26629	-0.0548905					1437659_at	chr1	59107349	59151744	NM_175200	-	0.0190985	0.954266	5.98561	6.00471		II
Tmem237	381259	AI853305|Als2cr4|Gm972	transmembrane protein 237	-0.653286	-0.464402	0.188884		LAD		DR	1435661_at	chr1	59157436	59176940	NM_001033449	-	0.156176	0.580629	7.03953	7.19571			IP
Mpp4	227157	Dlg6	membrane protein, palmitoylated 4 (MAGUK p55 subfamily member 4)	-0.783354	-0.655117	0.128236					1460368_at	chr1	59177778	59218480	NM_145143	-	0.0182408	0.952683	6.74861	6.76685		II
Als2	74018	3222402C23Rik|9430073A21Rik|Als2cr6|Alsin|mKIAA1563	amyotrophic lateral sclerosis 2 (juvenile)	-0.868882	-1.00402	-0.135142					1417783_at	chr1	59219599	59294075	NM_028717	-	-0.29167	0.202762	9.27039	8.97872		II
Fzd7	14369	Fz7	frizzled homolog 7 (Drosophila)	-0.592677	-0.358216	0.234461					1450044_at	chr1	59538990	59543799	NM_008057	+	-0.277752	0.165556	7.74313	7.46538		II
Sumo1	22218	GMP1|PIC1|SENTRIN|SMT3|SMT3H3|SMTP3|SUMO-1|Smt3C|Ubl1	small ubiquitin-like modifier 1	-0.911597	-0.861527	0.0500694					1444557_at	chr1	59696277	59727678	NM_009460	-	0.361159	0.0648542	6.56161	6.92277		II
Nop58	55989	MSSP|Nol5|SIK|nop5	NOP58 ribonucleoprotein	-0.854034	-0.643302	0.210731					1450986_at	chr1	59741849	59768354	NM_018868	+	-0.373122	0.0716261	7.80316	7.43004		II
Bmpr2	12168	2610024H22Rik|AL117858|AW546137|BB189135|BMP-2|BMPR-2|BMPR-II|BMPRII|BRK-3|Gm20272	bone morphogenetic protein receptor, type II (serine/threonine kinase)	-0.932228	-0.845173	0.0870548					1434310_at	chr1	59821122	59934925	NM_007561	+	0.144986	0.510009	9.17989	9.32487		II
Fam117b	72750	2810425F24Rik|6330416D14Rik|Als2cr13	family with sequence similarity 117, member B	-0.64553	0.421364	1.06689		LAD		DR	1444629_at	chr1	59969849	60042192	NM_001037725	+	-0.0911282	0.711923	6.12615	6.03502			IP
Ica1l	70375	1700030B17Rik|Als2cr15	islet cell autoantigen 1-like	-0.504027	0.200434	0.704461		LAD		DR	1431049_at	chr1	60045911	60099931	NM_027407	-	-0.00562086	0.988086	6.07666	6.07104			IP
Wdr12	57750	4933402C23Rik|Ytm1|Ytm1p	WD repeat domain 12	-0.532051	-0.428789	0.103262					1417270_at	chr1	60133711	60154978	NM_001199061	-	-0.130708	0.552847	6.5929	6.46219		II
Carf	241066	Als2cr8|ECBRC-FC1|ECBRC-FC2	calcium response factor	-0.678155	-0.838846	-0.160691					1460588_at	chr1	60155090	60210797	NM_139150	+	-0.0487006	0.901432	6.52902	6.48032		II
Nbeal1	269198	2310076G13Rik|A530050O19Rik|A530083I02Rik|AI662228|ALS2CR17	neurobeachin like 1	-1.03016	-1.21163	-0.181477					1442027_at	chr1	60237442	60391549	NM_173444	+	-0.234718	0.270537	7.97898	7.74426		II
Cyp20a1	77951	A930011N14Rik|Cypm	cytochrome P450, family 20, subfamily a, polypeptide 1	-0.60431	-0.314001	0.29031		LAD		DR	1430452_at	chr1	60400215	60444231	NM_030013	+	-0.160177	0.488577	6.61671	6.45653			IP
Abi2	329165	8430425M24Rik|AI839867|C130078H13	abl-interactor 2	-0.586438	-0.0218909	0.564547					1436984_at	chr1	60466462	60538007	NM_198127	+	0.112248	0.604916	6.97722	7.08947		II
Raph1	77300	9430025M21Rik|C730009O10Rik|Lpd	Ras association (RalGDS/AF-6) and pleckstrin homology domains 1	-1.05428	-0.693936	0.360346					1434302_at	chr1	60540028	60623609	NM_001045513	-	0.295719	0.231704	9.1166	9.41232		II
Cd28	12487		CD28 antigen	0.113651	0.22416	0.110508		LAD		DR	1417597_at	chr1	60803231	60830203	NM_007642	+	0.0491262	0.860571	6.07666	6.12579			IP
Ctla4	12477	Cd152|Ctla-4|Ly-56	cytotoxic T-lymphocyte-associated protein 4	0.0871837	1.0799	0.992717		LAD		DR	1419334_at	chr1	60965868	60972676	NM_009843	+	0.160832	0.438632	6.35715	6.51798			IP
Icos	54167	AILIM|CCLP|CRP-1|H4|Ly115	inducible T cell co-stimulator	0.464235	0.55062	0.0863851		LAD			1421930_at	chr1	61034757	61057164	NM_017480	+	0.133044	0.659889	6.66248	6.79553		II
Pard3b	72823	1810008K04Rik|2010002N16Rik|2810455B10Rik|Als2cr19|PAR3B|PAR3L|PAR3beta	par-3 family cell polarity regulator beta	0.969399	1.08332	0.113917	LAD	LAD	DR	DR	1427169_at	chr1	61685397	62688858	NM_001081050	+	0.405019	0.0406817	6.85541	7.26043						AMB
Nrp2	18187	1110048P06Rik|Np-2|Np2|Npn-2|Npn2	neuropilin 2	-1.39303	-0.762094	0.630933					1435349_at	chr1	62749890	62843665	NM_001077406	+	-0.0752908	0.781889	7.13415	7.05886		II
Ino80d	227195	7330405I11|A430093A21Rik|BC010584|OTTMUSG00000002594	INO80 complex subunit D	-0.738015	-0.329927	0.408088		LAD		DR	1439180_at	chr1	63094374	63160841	NM_001081436	-	-0.336255	0.0953565	7.09637	6.76012			IP
Ino80dos	100380944	Gm11602|OTTMUSG00000002611	INO80 complex subunit D, opposite strand	-0.778832	-0.937186	-0.158355					1453354_at	chr1	63161044	63204869	NR_045915	+	-0.0450199	0.872929	6.02238	5.97736		II
Ndufs1	227197	5830412M15Rik|9930026A05Rik	NADH dehydrogenase (ubiquinone) Fe-S protein 1	-0.493472	-0.617896	-0.124424					1425143_a_at	chr1	63190165	63223396	NM_001160040	-	-0.0428545	0.88806	10.0815	10.0386		II
Eef1b2	55949	2810017J07Rik|Eef1b	eukaryotic translation elongation factor 1 beta 2	-0.22747	-0.204607	0.022863					1448252_a_at	chr1	63223404	63227060	NM_018796	+	0.133459	0.533768	11.9436	12.0771		II
Gpr1	241070		G protein-coupled receptor 1	0.103768	0.410789	0.307021	LAD	LAD		DR	1460123_at	chr1	63229144	63260855	NM_146250	-	-0.0758356	0.753861	6.40018	6.32435			IP
Zdbf2	73884	4930431J08Rik|9330107J05Rik	zinc finger, DBF-type containing 2	0.965975	2.49798	1.53201	LAD	LAD			1456783_at	chr1	63319842	63361149	NM_028673	+	0.084923	0.719305	6.87962	6.96455				PP
Adam23	23792	AW046396|MDC3	a disintegrin and metallopeptidase domain 23	1.03446	1.47352	0.439056	LAD	LAD			1447946_at	chr1	63492477	63619793	NM_001177600	+	0.0795897	0.776001	7.1815	7.26109				PP
Mdh1b	76668	1700124B08Rik|AV255588	malate dehydrogenase 1B, NAD (soluble)	0.437177	0.646679	0.209502	LAD	LAD		DR	1429842_at	chr1	63745400	63776892	NM_029696	-	0.0510255	0.903548	6.26319	6.31422			IP
Fastkd2	75619	2810421I24Rik	FAST kinase domains 2	0.460966	0.728983	0.268017					1426741_a_at	chr1	63777198	63799959	NM_172422	+	0.237031	0.29	7.95212	8.18916		II
4933402D24Rik	74426		RIKEN cDNA 4933402D24 gene	0.486354	0.708133	0.221779	LAD	LAD			1454062_at	chr1	63801482	63815841	NM_001256158	-	0.00768792	0.986641	6.31655	6.32424				PP
Klf7	93691	9830124P08Rik	Kruppel-like factor 7 (ubiquitous)	-0.401522	0.20826	0.609782		LAD		DR	1419356_at	chr1	64082246	64167963	NM_033563	-	0.17391	0.386956	7.12796	7.30187			IP
Creb1	12912	2310001E10Rik|3526402H21Rik|AV083133|Creb|Creb-1	cAMP responsive element binding protein 1	-0.317765	1.0435	1.36127		LAD		DR	1452901_at	chr1	64579377	64651122	NM_133828	+	0.172384	0.380696	8.3386	8.51098			IP
Mettl21a	67099	2310038H17Rik|AI464204|Fam119a	methyltransferase like 21A	-0.193954	1.11025	1.30421					1449275_at	chr1	64653053	64663742	NM_025964	-	-0.18189	0.406197	7.40792	7.22603		II
2810408I11Rik	69941		RIKEN cDNA 2810408I11 gene	-0.391019	1.11199	1.50301		LAD		DR	1437549_at	chr1	64726442	64737233	NR_038009	-	-0.370322	0.0584201	7.02149	6.65117			IP
Ccnyl1	227210	9630037P07Rik|AW554339	cyclin Y-like 1	-0.605374	0.818135	1.42351		LAD		DR	1455032_at	chr1	64737918	64772216	NM_001097644	+	-0.0852744	0.750695	7.41938	7.33411			IP
Fzd5	14367	5330434N09Rik|AI427138|Fz-5|Fz5|mFz5	frizzled homolog 5 (Drosophila)	-0.978251	0.219203	1.19745					1422937_at	chr1	64777131	64784324	NM_022721	-	0.0455295	0.885456	6.36135	6.40688		II
Plekhm3	241075	9430067K14Rik|A230102O09Rik|AI449570|DAPR|Plekhm1l	pleckstrin homology domain containing, family M, member 3	-1.23612	-0.948648	0.287469					1438108_at	chr1	64835694	65003398	NM_001039493	-	0.0824278	0.765569	6.64053	6.72296		II
Akr1cl	70861	4921521F21Rik|AI451536|AI503553	aldo-keto reductase family 1, member C-like	-0.257999	0.674896	0.932895		LAD		DR	1423381_at	chr1	65059659	65079322	NM_027582	-	-0.0129925	0.969499	6.53272	6.51973			IP
Crygd	12967	Aey4|Cryg-1|DGcry-1|Lop12	crystallin, gamma D	-0.238961	0.374329	0.61329		LAD		DR	1419141_at	chr1	65108411	65110014	NM_007776	-	0.089902	0.728957	6.31947	6.40937			IP
Crygc	12966	Cryg-5	crystallin, gamma C	-0.253941	0.273756	0.527697		LAD		DR	1422674_s_at	chr1	65118098	65120106	NM_007775	-	-0.0757425	0.819085	6.45581	6.38007			IP
Crygb	12965	Cryg-3|DGcry-3|Nop	crystallin, gamma B	-0.297691	0.200587	0.498278					1427264_at	chr1	65126795	65128864	NM_144761	-	0.145868	0.490139	6.10031	6.24617		II
Cryga	12964	Cryg-4|DGcry-4	crystallin, gamma A	-0.387182	0.0362334	0.423415					1422652_at	chr1	65146962	65149937	NM_007774	-	-0.0182048	0.953796	6.14399	6.12579		II
D630023F18Rik	98303	AI314969	RIKEN cDNA D630023F18 gene	-0.483401	-0.0811635	0.402237					1454333_at	chr1	65151858	65169788	NM_001285882	-	0.107772	0.685281	6.24417	6.35194		II
Idh1	15926	AI314845|AI788952|E030024J03Rik|Id-1|Idh-1|Idpc	isocitrate dehydrogenase 1 (NADP+), soluble	-0.784272	0.0307146	0.814986		LAD		DR	1419821_s_at	chr1	65205189	65233053	NM_001111320	-	-0.108959	0.660627	11.0325	10.9235			IP
Pikfyve	18711	5230400C17Rik|Pip5k|Pip5k3|Pipk5k3|PipkIII|p235	phosphoinositide kinase, FYVE finger containing	-0.536564	0.00995303	0.546517		LAD		DR	1422994_at	chr1	65233258	65325270	NM_011086	+	-0.120687	0.727414	6.75072	6.63004			IP
Pth2r	213527	Pthr2	parathyroid hormone 2 receptor	0.953986	1.61344	0.659457	LAD	LAD			1452129_at	chr1	65357830	65435818	NM_139270	+	-8.88178e-16	1	6.07666	6.07666				PP
Crygf	12969	3110001K11Rik|Cryg-2|DGcry-2|Len-2	crystallin, gamma F	1.60991	2.50952	0.899613	LAD	LAD			1429948_x_at	chr1	65973095	65974878	NM_027010	+	0.13324	0.539536	6.98691	7.12015				PP
Map2	17756	G1-397-34|MAP-2|Mtap-2|Mtap2|repro4	microtubule-associated protein 2	1.50872	1.64214	0.133413	LAD	LAD		DR	1421327_at	chr1	66221902	66489157	NM_001039934	+	0.117755	0.607433	6.17183	6.28958			IP
Unc80	329178	C030018G13Rik|C230061B10Rik|UNC-80	unc-80 homolog (C. elegans)	1.50567	1.57021	0.0645374	LAD	LAD		DR	1434989_at	chr1	66515020	66745722	NM_175510	+	0.0848917	0.794449	6.5389	6.62379			IP
Rpe	66646	2810429B02Rik|5730518J08Rik	ribulose-5-phosphate-3-epimerase	0.183493	0.542027	0.358535					1416706_at	chr1	66747466	66766379	NM_025683	+	-0.192762	0.390601	8.60821	8.41545		II
Kansl1l	68691	1110028C15Rik|1190030G24|AI427598|C430010P07Rik|mKIAA4189	KAT8 regulatory NSL complex subunit 1-like	-0.505532	-0.597459	-0.0919269					1455602_x_at	chr1	66765816	66864169	NM_177645	-	0.297061	0.251105	6.92499	7.22205		II
Acadl	11363	AA960361|AU018452|C79855|LCAD	acyl-Coenzyme A dehydrogenase, long-chain	-0.667789	0.12391	0.791699					1448988_at	chr1	66877412	66909883	NM_007381	-	0.104226	0.64019	6.18639	6.29061		II
Myl1	17901	AI325107|MLC1f|MLC3f|Mylf	myosin, light polypeptide 1	0.248816	1.14413	0.895318		LAD		DR	1452651_a_at	chr1	66970869	66991630	NM_021285	-	0.0104936	0.974438	6.31323	6.32373			IP
Lancl1	14768	AW124738|Gpr69|Gpr69a|p40	LanC (bacterial lantibiotic synthetase component C)-like 1	-0.21264	0.229489	0.442129		LAD		DR	1427011_a_at	chr1	67047090	67085446	NM_021295	-	0.282593	0.149004	9.03682	9.31941			IP
Cps1	227231	4732433M03Rik|CPS|D1Ucla3	carbamoyl-phosphate synthetase 1	-0.0132342	-1.1091	-1.09586	LAD	LAD	DR		1455540_at	chr1	67169600	67277841	NM_001080809	+	0.200369	0.353894	13.5245	13.7248					PI
Erbb4	13869	Her4|c-erbB-4	v-erb-a erythroblastic leukemia viral oncogene homolog 4 (avian)	1.35142	2.22971	0.878291	LAD	LAD	DR	DR	1427783_at	chr1	68086539	69154633	NM_010154	-	0.0201109	0.953796	6.08239	6.10251						AMB
Ikzf2	22779	A730095J18Rik|Helios|Zfpn1a2|Znfn1a2	IKAROS family zinc finger 2	1.47705	1.45036	-0.0266876	LAD	LAD		DR	1456956_at	chr1	69577783	69732534	NM_011770	-	0.103928	0.74474	6.09357	6.1975			IP
Spag16	66722	4921511D23Rik|4930524F24Rik|4930585K05Rik|AV261009|Pf20|Wdr29	sperm associated antigen 16	1.51256	1.88776	0.3752	LAD	LAD			1441708_at	chr1	69873543	69972824	NM_001271533	+	-0.0839634	0.725219	6.258	6.17404				PP
Vwc2l	320460	A830006F12Rik|Brl	von Willebrand factor C domain-containing protein 2-like	0.867135	0.772336	-0.0947992	LAD	LAD			1440413_at	chr1	70772288	70931971	NM_177164	+	-0.0759136	0.760289	6.17622	6.10031				PP
Bard1	12021	ENSMUSG00000060893|ENSMUSG00000073653	BRCA1 associated RING domain 1	0.551214	2.20996	1.65875	LAD	LAD		DR	1420594_at	chr1	71074108	71149546	NM_007525	-	0.0843264	0.764954	6.13726	6.22159			IP
Abca12	74591	4832428G11Rik|4833417A11Rik	ATP-binding cassette, sub-family A (ABC1), member 12	1.08389	0.791673	-0.292213	LAD	LAD	DR		1453970_at	chr1	71289663	71461484	NM_175210	-	-0.0422428	0.884527	6.37469	6.33245					PI
Atic	108147	2610509C24Rik|AA536954|AW212393	5-aminoimidazole-4-carboxamide ribonucleotide formyltransferase/IMP cyclohydrolase	-0.631346	-0.584246	0.0470995					1428506_at	chr1	71603729	71625977	NM_026195	+	-0.158593	0.493222	8.70229	8.5437		II
Fn1	14268	E330027I09|Fn|Fn-1	fibronectin 1	-1.2173	-0.751633	0.465668					1426642_at	chr1	71632046	71699808	NM_001276408	-	-0.216749	0.272363	12.2765	12.0597		II
4933417E11Rik	71134		RIKEN cDNA 4933417E11 gene	-0.433357	-0.347329	0.086028					1431461_at	chr1	72005571	72051769	NR_040454	-	-0.117897	0.597867	6.25371	6.13581		II
Mreg	381269	Gm974|Wdt2|dsu	melanoregulin	-1.00162	-0.805271	0.196346					1437250_at	chr1	72205806	72258881	NM_001005423	-	-0.374438	0.0574775	10.4088	10.0344		II
Pecr	111175	2400003B18Rik|TERP	peroxisomal trans-2-enoyl-CoA reductase	-0.729513	-0.670432	0.0590808		LAD		DR	1448910_at	chr1	72305746	72330888	NM_023523	-	0.0834127	0.748462	11.3364	11.4199			IP
Tmem169	271711	A830020B06Rik	transmembrane protein 169	-0.652861	-0.720467	-0.0676059		LAD		DR	1437083_at	chr1	72330946	72349569	NM_175564	+	-0.014652	0.966632	6.42278	6.40813			IP
Xrcc5	22596	AI314015|Ku80|Ku86	X-ray repair complementing defective repair in Chinese hamster cells 5	-0.497624	-1.08414	-0.586518					1451968_at	chr1	72353994	72441527	NM_009533	+	0.0947865	0.780764	7.77071	7.8655		II
2004-03-01	381270	BC056494|mKIAA1399	membrane-associated ring finger (C3HC4) 4	0.0952605	0.558623	0.463363	LAD	LAD		DR	1441223_at	chr1	72473685	72583138	NM_001045533	-	-0.116397	0.722412	6.5847	6.4683			IP
Smarcal1	54380	6030401P21Rik|AI851716|Mharp	SWI/SNF related matrix associated, actin dependent regulator of chromatin, subfamily a-like 1	-0.269489	0.857282	1.12677		LAD		DR	1416620_at	chr1	72629824	72683364	NM_018817	+	0.176523	0.406197	7.52293	7.69946			IP
Rpl37a	19981		ribosomal protein L37a	-0.165915	-0.182543	-0.0166284					1416218_x_at	chr1	72757833	72760387	NM_009084	+	0.221134	0.306973	7.19495	7.41608		II
Igfbp2	16008	AI255832|IBP-2|Igfbp-2|mIGFBP-2	insulin-like growth factor binding protein 2	-0.374294	-0.749342	-0.375048					1454159_a_at	chr1	72871053	72899045	NM_008342	+	0.408168	0.119236	11.5574	11.9656		II
Igfbp5	16011	AI256729|AW208790|IGFBP-5|IGFBP-5P	insulin-like growth factor binding protein 5	-0.134441	-0.6156	-0.481159					1422313_a_at	chr1	72904638	72921439	NM_010518	-	-0.142734	0.524789	7.01337	6.87064		II
Tnp1	21958	Stp-1|TP1|Tp-1	transition protein 1	0.520436	0.776229	0.255793	LAD	LAD			1438632_x_at	chr1	73061648	73062473	NM_009407	-	0.213553	0.273941	6.04445	6.258				PP
6030407O03Rik	109198		RIKEN cDNA 6030407O03 gene	0.812228	0.382812	-0.429415	LAD	LAD	DR	DR	1443994_at	chr1	73664954	73911040	NR_045311	-	0.17478	0.386956	6.05756	6.23234						AMB
Tns1	21961	1110018I21Rik|1200014E20Rik|AI648117|E030018G17Rik|E030037J05Rik|Tns	tensin 1	-1.53987	-2.06006	-0.520184					1419283_s_at	chr1	73956804	74171021	NM_027884	-	0.306181	0.10969	8.8101	9.11628		II
Cxcr2	12765	CD128|CDw128|Cmkar2|Gpcr16|IL-8Rh|IL-8rb|IL8RA|Il8rb|mIL-8RH	chemokine (C-X-C motif) receptor 2	-1.23225	-1.10508	0.127171					1421734_at	chr1	74200567	74207820	NM_009909	+	0.0307265	0.93747	6.5273	6.55802		II
Arpc2	76709	2210023N03Rik|34kDa|p34-Arc	actin related protein 2/3 complex, subunit 2	-1.61677	-1.02401	0.592758					1437148_at	chr1	74283123	74314787	NM_029711	+	0.0239123	0.944321	11.3112	11.3352		II
Aamp	227290	AU040907|Aamp-rs	angio-associated migratory protein	-1.7869	-1.246	0.540905					1454754_a_at	chr1	74326413	74331312	NM_146110	-	-0.0198803	0.948803	10.3562	10.3363		II
Pnkd	56695	2210013N15Rik|2810403H05Rik|AI854243|Brp17|MNCb-5687|MR-1|Tahccp2	paroxysmal nonkinesiogenic dyskinesia	-1.79405	-1.28321	0.510839					1418746_at	chr1	74331607	74334027	NM_025580	+	-0.379338	0.0626698	10.3134	9.9341		II
Tmbim1	69660	2310061B02Rik|AA960455|AU024746|C78899|RECS1|Tmbib1|mKIAA4161	transmembrane BAX inhibitor motif containing 1	-1.83465	-1.41311	0.421543					1417162_at	chr1	74334820	74350910	NM_027154	-	-0.237179	0.312824	8.99584	8.75867		II
Slc11a1	18173	Bcg|Ity|Lsh|Nramp|Nramp1|ity	solute carrier family 11 (proton-coupled divalent metal ion transporters), member 1	-1.49048	-1.13198	0.358499					1420361_at	chr1	74421776	74432625	NM_013612	+	-0.11669	0.606424	7.55151	7.43482		II
Ctdsp1	227292	GIP|NLIIF|Nif3|SCP1	CTD (carboxy-terminal domain, RNA polymerase II, polypeptide A) small phosphatase 1	-1.45668	-1.09972	0.35696					1452055_at	chr1	74438182	74443859	NM_153088	+	0.0804784	0.756511	10.1751	10.2555		II
Vil1	22349	Vil	villin 1	-1.33415	-1.07715	0.257003					1448837_at	chr1	74455957	74482134	NM_009509	+	0.125241	0.609857	6.258	6.38324		II
Usp37	319651	4932415L06Rik|C330008N13Rik	ubiquitin specific peptidase 37	-1.08049	-1.21613	-0.135633					1434242_at	chr1	74482083	74590860	NM_176972	-	-0.105458	0.670276	6.84817	6.74271		II
Rqcd1	58184	2610007F23Rik|AI593551|Fl10	rcd1 (required for cell differentiation) homolog 1 (S. pombe)	-1.10868	-1.09063	0.0180469					1450887_at	chr1	74552633	74577416	NM_021383	+	-0.123109	0.626225	7.75921	7.6361		II
Plcd4	18802	4921507K24Rik	phospholipase C, delta 4	-1.11307	-1.0361	0.0769738					1437030_at	chr1	74589462	74612551	NM_001081456	+	-0.0552558	0.882995	6.47775	6.42249		II
Zfp142	77264	9330177B18Rik|BB154236|mKIAA0236	zinc finger protein 142	-1.02324	-0.984107	0.0391351					1441767_at	chr1	74611701	74634602	NM_029888	-	-0.0953702	0.725257	6.34854	6.25317		II
Bcs1l	66821	9130022O19Rik	BCS1-like (yeast)	-0.977767	-0.938333	0.0394333					1451541_at	chr1	74634934	74639017	NM_025784	+	0.0137455	0.968859	8.06827	8.08201		II
Rnf25	57751	0610009H16Rik|AO7	ring finger protein 25	-0.949781	-0.892926	0.0568544					1448674_at	chr1	74640325	74647971	NM_021313	-	-0.146335	0.477769	7.71838	7.57205		II
Stk36	269209	1700112N14Rik|B930045J24|FU|Fused|mKIAA1278	serine/threonine kinase 36	-0.857514	-0.823321	0.0341937					1453584_at	chr1	74648028	74683467	NM_175031	+	-0.0323602	0.942416	6.55141	6.51905		II
Ttll4	67534	4632407P03Rik|AI451681|mKIAA0173	tubulin tyrosine ligase-like family, member 4	-0.75543	-0.86389	-0.10846		LAD		DR	1436249_at	chr1	74708327	74744547	NM_001014974	+	-0.256346	0.266337	7.03872	6.78238			IP
Cyp27a1	104086	1300013A03Rik|Cyp27	cytochrome P450, family 27, subfamily a, polypeptide 1	-0.942879	-1.14624	-0.203357					1457665_x_at	chr1	74760147	74784464	NM_024264	+	-0.0604275	0.848487	5.95497	5.89455		II
Prkag3	241113	AMPKg3L|AMPKg3S|Amkg3|Ampkg3	protein kinase, AMP-activated, gamma 3 non-catatlytic subunit	-0.997326	-1.11374	-0.116412					1444480_at	chr1	74785495	74795529	NM_153744	-	-0.0550064	0.841289	6.41031	6.35531		II
Wnt6	22420	AA409270|Wnt-6	wingless-type MMTV integration site family, member 6	-1.10337	-0.833093	0.270272					1435980_x_at	chr1	74818465	74831893	NM_009526	+	-0.0487754	0.87655	6.41455	6.36577		II
Wnt10a	22409		wingless-type MMTV integration site family, member 10A	-0.988994	-0.65312	0.335875					1460657_at	chr1	74838592	74850749	NM_009518	+	-0.0167537	0.970925	6.47802	6.46127		II
Cdk5r2	12570	B230310J22Rik|p39	cyclin-dependent kinase 5, regulatory subunit 2 (p39)	-0.549687	-0.390543	0.159143		LAD		DR	1450465_at	chr1	74901602	74904306	NM_009872	+	0.12257	0.584849	6.25358	6.37615			IP
Fev	260298	Pet-1|Pet1|mPet-1	FEV (ETS oncogene family)	-0.495891	-0.532715	-0.0368243					1425886_at	chr1	74928082	74931982	NM_153111	-	-0.0518274	0.852706	6.59854	6.54671		II
Cryba2	12958	E130107M19Rik	crystallin, beta A2	-0.529655	-0.577275	-0.0476208					1419011_at	chr1	74936507	74939717	NM_021541	-	0.000291035	0.999952	6.65809	6.65838		II
Ccdc108	241116	A230051F10|B230363K08Rik	coiled-coil domain containing 108	-0.802224	-0.599585	0.202639					1434983_at	chr1	74948653	74982173	NM_001039495	-	0.0644554	0.803384	6.29061	6.35507		II
Ihh	16147	HHG-2	Indian hedgehog	-0.959477	-0.728681	0.230796					1450704_at	chr1	74991891	74998225	NM_010544	-	-0.0991469	0.679895	6.83356	6.73441		II
Nhej1	75570	1700029B21Rik|XLF|cernunnos	nonhomologous end-joining factor 1	-1.11394	-1.03988	0.0740662					1425651_at	chr1	75013919	75121800	NM_029342	-	-0.0470556	0.863701	6.35105	6.304		II
Slc23a3	22626	SVCT3|Yspl1	solute carrier family 23 (nucleobase transporters), member 3	-1.36059	-0.931152	0.429437					1460042_at	chr1	75122115	75130464	NM_194333	-	-0.0454116	0.885571	6.26319	6.21778		II
Cnppd1	69171	1810031K17Rik|AU043960	cyclin Pas1/PHO80 domain containing 1	-1.42517	-0.88592	0.53925					1427879_at	chr1	75131788	75138942	NM_026977	-	0.0563498	0.884137	8.88534	8.94169		II
Fam134a	227298		family with sequence similarity 134, member A	-1.46929	-0.884139	0.585153					1452164_at	chr1	75139359	75144483	NM_170755	+	0.0139017	0.966755	9.54971	9.56361		II
Zfand2b	68818	1110060O18Rik|C81256	zinc finger, AN1 type domain 2B	-1.56965	-0.960084	0.609569					1451390_s_at	chr1	75165219	75168200	NM_001159905	+	0.224996	0.266173	7.65761	7.88261		II
Abcb6	74104	1200005B17Rik	ATP-binding cassette, sub-family B (MDR/TAP), member 6	-1.60627	-0.999975	0.606293					1422524_at	chr1	75168214	75176857	NM_023732	-	-0.000692977	0.9994	9.688	9.68731		II
Atg9a	245860	AU019532|Apg9l1|Atg9|Atg9l1	autophagy related 9A	-1.66117	-1.07794	0.583225					1435784_at	chr1	75177434	75188584	NM_001288613	-	-0.0102423	0.977345	8.61723	8.60698		II
Ankzf1	52231	1300008P06Rik|2810025E10Rik|D1Ertd161e	ankyrin repeat and zinc finger domain containing 1	-1.68842	-1.09295	0.595474					1419818_x_at	chr1	75188733	75192113	NM_001267620	+	-0.0927857	0.696376	8.11195	8.01916		II
Glb1l	74577	4833408P15Rik	galactosidase, beta 1-like	-1.67805	-1.10469	0.573357					1420247_at	chr1	75194809	75207353	NM_029010	-	0.027821	0.938438	6.40987	6.43769		II
Stk16	20872	EDPK|Krct|MPSK|PKL12|TSF-1	serine/threonine kinase 16	-1.65344	-1.12867	0.524775					1426160_a_at	chr1	75207403	75212181	NM_001277992	+	-0.130653	0.593793	8.66023	8.52958		II
Tuba4a	22145	M[a]4|Tuba4	tubulin, alpha 4A	-1.64169	-1.13811	0.503583					1417374_at	chr1	75211548	75215828	NM_009447	-	-0.371803	0.0718653	11.0302	10.6584		II
Dnajb2	56812	2700059H22Rik|Dnajb10|Hsj1|mDj8	DnaJ (Hsp40) homolog, subfamily B, member 2	-1.52018	-1.20579	0.314387					1448657_a_at	chr1	75232997	75242267	NM_001159884	+	-0.148548	0.514458	8.69812	8.54957		II
Ptprn	19275	IA-2|mIA-A|mKIAA4064	protein tyrosine phosphatase, receptor type, N	-1.42655	-1.1041	0.322451					1416588_at	chr1	75243615	75260783	NM_008985	-	0.0464522	0.891668	7.04303	7.08948		II
Resp18	19711	AI851012	regulated endocrine-specific protein 18	-1.29658	-0.935821	0.360758					1417988_at	chr1	75268776	75274955	NM_009049	-	0.114667	0.624679	6.21778	6.33245		II
Dnpep	13437	AA407814	aspartyl aminopeptidase	-1.19364	-0.776776	0.416865					1416127_a_at	chr1	75305139	75314212	NM_001110831	-	-0.205027	0.306973	9.71591	9.51088		II
Des	13346		desmin	-1.16608	-0.975323	0.190753					1426732_at	chr1	75356866	75365154	NM_010043	+	-0.0781708	0.785598	6.65257	6.5744		II
Speg	11790	AW125581|Apeg1|BPEG|D1Bwg1450e|SPEGalpha|SPEGbeta|mKIAA1297	SPEG complex locus	-1.09152	-1.17873	-0.0872105					1417305_at	chr1	75382184	75428879	NM_001085370	+	-0.113895	0.617147	6.56161	6.44771		II
Gmppa	69080	1810012N01Rik	GDP-mannose pyrophosphorylase A	-1.07118	-1.2629	-0.191721					1455458_x_at	chr1	75432517	75439751	NM_133708	+	-0.350121	0.127696	8.486	8.13588		II
Asic4	241118	Accn4|BNAC4	acid-sensing (proton-gated) ion channel family member 4	-1.08276	-1.2205	-0.137732					1437091_at	chr1	75447084	75470915	NM_183022	+	-0.091123	0.772744	6.70818	6.61706		II
Chpf	74241	1700028N03Rik|AI414328|D1Bwg1363e	chondroitin polymerizing factor	-1.07264	-1.14874	-0.0760966					1454023_a_at	chr1	75471143	75476046	NM_001001566	-	-0.193763	0.331458	6.99537	6.80161		II
Tmem198	319998	A230078I05Rik|Tmem198-1|Tmem198a	transmembrane protein 198	-1.06781	-1.11979	-0.0519739					1455192_at	chr1	75476106	75482268	NM_177056	+	0.0115084	0.974851	6.66489	6.6764		II
Obsl1	98733	AW822216	obscurin-like 1	-1.03558	-1.04207	-0.00648768					1443510_at	chr1	75482399	75503027	NM_178884	-	-0.197305	0.435069	6.97686	6.77956		II
Inha	16322	AW555078	inhibin alpha	-0.937191	-0.972074	-0.0348833					1422728_at	chr1	75503651	75506929	NM_010564	+	-0.0356573	0.918317	6.5101	6.47445		II
Stk11ip	71728	1200014D22Rik|BB131189|LIP1|LKB1IP	serine/threonine kinase 11 interacting protein	-0.749728	-0.842063	-0.0923351					1431792_a_at	chr1	75518103	75533910	NM_027886	+	-0.000924862	0.999248	6.64043	6.6395		II
Slc4a3	20536	A930038D23Rik|Ae3	solute carrier family 4 (anion exchanger), member 3	-0.539415	-0.799419	-0.260004					1418485_at	chr1	75542840	75556006	NM_009208	+	0.0849815	0.80062	6.54849	6.63347		II
Epha4	13838	2900005C20Rik|AI385584|Cek8|Hek8|Sek|Sek1|Tyro1|rb	Eph receptor A4	0.585142	1.10088	0.515741	LAD	LAD		DR	1429021_at	chr1	77363759	77511663	NM_007936	-	-0.204114	0.297887	6.12615	5.92204			IP
Pax3	18505	Pax-3|Sp|Splchl2|splotch	paired box 3	0.287382	0.732638	0.445256	LAD	LAD	DR	DR	1441743_at	chr1	78097841	78193711	NM_001159520	-	0.0413374	0.88673	6.10768	6.14902						AMB
Sgpp2	433323	SPPase2|Spp2	sphingosine-1-phosphate phosphotase 2	0.424794	1.25011	0.825313	LAD	LAD		DR	1457867_at	chr1	78306920	78416861	NM_001004173	+	-0.0332972	0.917338	6.26793	6.23463			IP
Farsb	23874	C76708|Farsa|Farsl|Farslb|Frsb	phenylalanyl-tRNA synthetase, beta subunit	-0.560586	-0.441284	0.119302					1423709_s_at	chr1	78414532	78485472	NM_001278075	-	0.152068	0.478585	8.89611	9.04818		II
Mogat1	68393	0610030A14Rik|1110064N14Rik|Dgat2l|Dgat2l1|MGAT1|WI1-2612I11.1|mDC2	monoacylglycerol O-acyltransferase 1	-0.911367	-0.453087	0.458281					1419504_at	chr1	78507634	78534748	NM_026713	+	-0.00298152	0.993515	6.69611	6.69313		II
Acsl3	74205	2610510B12Rik|Acs3|C85929|Facl3|Pro2194	acyl-CoA synthetase long-chain family member 3	-0.138238	-0.0696891	0.0685493					1428386_at	chr1	78654399	78704318	NM_028817	+	-0.176421	0.399266	6.81696	6.64053		II
Utp14b	195434	4932411L21Rik|jsd	UTP14, U3 small nucleolar ribonucleoprotein, homolog B (yeast)	-0.299109	-0.190381	0.108728					1438579_at	chr1	78654399	78664176	NM_001001981	+	0.105245	0.639028	7.08941	7.19466		II
Kcne4	57814	AW487937|MiRP3	potassium voltage-gated channel, Isk-related subfamily, gene 4	1.08673	1.90327	0.816546	LAD	LAD			1418156_at	chr1	78813523	78816600	NM_021342	+	-0.0366958	0.930539	6.94718	6.91048				PP
Scg2	20254	Chgc|SgII	secretogranin II	0.381091	0.810076	0.428985		LAD		DR	1450708_at	chr1	79431243	79436665	NM_009129	-	0.0830811	0.744813	6.25341	6.33649			IP
Ap1s3	252903	1190009B22|Jr2|[s]3A	adaptor-related protein complex AP-1, sigma 3	-0.166919	0.550387	0.717306		LAD		DR	1455735_at	chr1	79603450	79668547	NM_183027	-	-0.147016	0.682505	6.45866	6.31165			IP
Wdfy1	69368	1700013B03Rik|1700120F24Rik|FENS-1|Jr1|WDF1|ZFYVE17|mKIAA1435	WD repeat and FYVE domain containing 1	-1.09894	-0.828092	0.270846					1447543_at	chr1	79698836	79758344	NM_001111279	-	0.142963	0.519664	6.81696	6.95992		II
Mrpl44	69163	1810030E18Rik|5730593H20Rik|AI463302	mitochondrial ribosomal protein L44	-0.654964	-0.526158	0.128806					1426651_at	chr1	79772592	79778020	NM_001081210	+	0.10665	0.645979	8.08567	8.19232		II
Serpine2	20720	B230326M24Rik|PAI-1|PI-7|PI7|PN-1|Spi4	serine (or cysteine) peptidase inhibitor, clade E, member 2	0.165708	1.23225	1.06654	LAD	LAD		DR	1416666_at	chr1	79790895	79855240	NM_009255	-	0.000529868	0.99956	6.84945	6.84998			IP
Fam124b	241128	A830043J08Rik	family with sequence similarity 124, member B	0.309315	0.288521	-0.0207949	LAD	LAD			1440676_at	chr1	80195273	80210519	NM_173425	-	0.0213674	0.946472	6.25541	6.27678				PP
Cul3	26554	KIAA0617	cullin 3	-0.862593	-0.73288	0.129712		LAD		DR	1450756_s_at	chr1	80263392	80337005	NM_016716	-	-0.221065	0.325988	7.15401	6.93295			IP
Dock10	210293	9330153B10Rik|A630054M16Rik|Jr4|Jr5|R75174|ZIZ3|Zizimin3|mKIAA0694	dedicator of cytokinesis 10	1.05956	1.42534	0.365776	LAD	LAD	DR		1435343_at	chr1	80497642	80755128	NM_175291	-	-0.0724112	0.78214	6.84207	6.76965					PI
Irs1	16367	G972R|IRS-1	insulin receptor substrate 1	-0.506994	-0.206709	0.300285		LAD		DR	1423104_at	chr1	82229679	82288014	NM_010570	-	0.251115	0.221524	9.24328	9.4944			IP
Rhbdd1	76867	4930418P06Rik|RRP4|mRHBDD1	rhomboid domain containing 1	-0.0413207	0.137726	0.179047		LAD		DR	1423918_at	chr1	82313153	82441941	NM_029777	+	0.00796118	0.979906	8.65636	8.66432			IP
Col4a4	12829	E130010M05Rik|[a]4(IV)	collagen, type IV, alpha 4	1.1441	1.80946	0.665358	LAD	LAD	DR		1440250_at	chr1	82447297	82583424	NM_007735	-	0.0891543	0.782328	6.28137	6.37053					PI
Col4a3	12828	[a]3(IV)|alpha3(IV)	collagen, type IV, alpha 3	0.988661	1.31466	0.325996	LAD	LAD	DR	DR	1450224_at	chr1	82583495	82718634	NM_007734	+	-0.0816941	0.831391	6.49041	6.40872						AMB
Mff	75734	5230400G24Rik|AI314724	mitochondrial fission factor	0.15392	1.33035	1.17643		LAD		DR	1456582_x_at	chr1	82721492	82748964	NM_029409	+	-0.125478	0.675599	6.09134	5.96586			IP
Tm4sf20	66261	1810018L02Rik	transmembrane 4 L six family member 20	-0.45926	0.687115	1.14638		LAD		DR	1419388_at	chr1	82753223	82765031	NM_025453	-	0.102769	0.692054	6.19759	6.30036			IP
Agfg1	15463	AU045498|C130049H11Rik|C85612|D730048C23Rik|Hrb|RAB|Rip	ArfGAP with FG repeats 1	-1.16326	-0.941528	0.221728					1426922_s_at	chr1	82836057	82892850	NM_010472	+	-0.138555	0.516263	7.08894	6.95038		II
Slc19a3	80721	A230084E24Rik|AI788884|ThTr2	solute carrier family 19, member 3	0.443529	1.84382	1.40029	LAD	LAD		DR	1436417_at	chr1	83009097	83035023	NM_030556	-	0.245418	0.278218	6.1631	6.40852			IP
Ccl20	20297	CKb4|LARC|MIP-3A|MIP-3[a]|MIP3A|ST38|Scya20|exodus-1	chemokine (C-C motif) ligand 20	0.549767	0.708105	0.158338		LAD		DR	1422029_at	chr1	83113340	83115742	NM_016960	+	-0.210873	0.306973	6.68061	6.46973			IP
Daw1	71227	4930563E19Rik|4933429D11Rik|Wdr69|b2b1116Clo|b2b1584Clo	dynein assembly factor with WDR repeat domains 1	1.11975	1.15516	0.0354089	LAD	LAD	DR		1454125_a_at	chr1	83156336	83207147	NM_027725	+	0.0965322	0.773257	6.23404	6.33057					PI
Sphkap	77629	4930544G21Rik|A930009L15Rik|AI852220|SKIP|mKIAA1678	SPHK1 interactor, AKAP domain containing	2.08351	2.36828	0.284763	LAD	LAD			1454926_at	chr1	83252355	83404775	NM_172430	-	-0.0738002	0.770123	6.27201	6.19821				PP
Pid1	98496	5033414K04Rik|NYGGF4	phosphotyrosine interaction domain containing 1	0.141585	-0.560263	-0.701848	LAD	LAD	DR	DR	1436999_at	chr1	84032867	84281220	NM_001003948	-	-0.182664	0.516796	10.6518	10.4691						AMB
Dner	227325	A930026D19Rik|BET|Bret	delta/notch-like EGF-related receptor	1.14788	0.763241	-0.384642	LAD	LAD	DR	DR	1456379_x_at	chr1	84366413	84692796	NM_152915	-	0.0739791	0.782328	5.89157	5.96555						AMB
Trip12	14897	1110036I07Rik|6720416K24Rik|AA410158|Gtl6|TRIP-12	thyroid hormone receptor interactor 12	-1.15119	-0.882255	0.268934					1423900_at	chr1	84717763	84835879	NM_133975	-	-0.16439	0.41264	8.21966	8.05527		II
Fbxo36	66153	0610008D19Rik|1110020F21Rik|2410002G19Rik|D1Ertd757e	F-box protein 36	-1.05481	-0.755026	0.29978					1449418_s_at	chr1	84836415	84897061	NM_025386	+	-0.140472	0.520249	7.59142	7.45095		II
Slc16a14	71781	1110004H10Rik	solute carrier family 16 (monocarboxylic acid transporters), member 14	-0.0433733	0.643802	0.687176	LAD	LAD		DR	1430629_at	chr1	84903279	84931658	NM_027921	-	0.0498921	0.872213	6.30254	6.35243			IP
Gm7609	665378	EG665378	predicted pseudogene 7609	1.91366	2.29757	0.383905	LAD	LAD			1444962_at	chr1	85196185	85210337	NM_001081746	+	-0.129772	0.694808	6.46385	6.33407				PP
C130026I21Rik	620078	4930565N07Rik|OTTMUSG00000029174	RIKEN cDNA C130026I21 gene	2.09086	2.34669	0.255821	LAD	LAD			1456635_at	chr1	85242918	85267141	NM_001037909	-	0.104294	0.636252	6.88853	6.99282				PP
Sp110	109032	5031415C07Rik|52kDa|5830484A20Rik|ENSMUSG00000075603|Ifi75|Ipr1	Sp110 nuclear body protein	1.73112	2.14163	0.410507	LAD	LAD			1456493_at	chr1	87473474	87495385	NM_030194	-	-0.139578	0.509834	6.48411	6.34453				PP
Sp100	20684	A430075G10Rik	nuclear antigen Sp100	1.23709	1.2617	0.0246105	LAD	LAD			1451821_a_at	chr1	87546624	87606023	NM_013673	+	0.0450193	0.890765	6.73758	6.7826				PP
A630001G21Rik	319997		RIKEN cDNA A630001G21 gene	0.652763	0.763649	0.110886	LAD	LAD	DR		1440214_at	chr1	87613657	87633181	NM_177055	-	0.0495355	0.865652	6.31323	6.36277					PI
Cab39	12283	AA408805|AA960512|C78372|MO25|MO25alpha	calcium binding protein 39	-1.07472	-0.631983	0.442741					1418433_at	chr1	87690021	87748152	NM_133781	+	-0.183836	0.540533	8.65684	8.47301		II
Itm2c	64294	3110038L02Rik|BRI3|Bricd2c|E25|E25C|ITM3	integral membrane protein 2C	-0.913193	-1.3611	-0.447909					1415961_at	chr1	87791084	87805273	NM_022417	+	-0.0671488	0.829882	8.82033	8.75318		II
4933407L21Rik	71141		RIKEN cDNA 4933407L21 gene	-1.01539	-1.47914	-0.46375					1430206_at	chr1	87825057	87828331	NR_037692	+	0.0520848	0.873365	6.60613	6.65822		II
Spata3	70060	1700011N12Rik|1700029H01Rik|4930424D10Rik|Mtsarg1|Tsarg1	spermatogenesis associated 3	-1.17977	-1.23687	-0.0571008					1453335_a_at	chr1	87918516	87921244	NM_027029	+	0.0937923	0.680563	6.82898	6.92277		II
2810459M11Rik	72792		RIKEN cDNA 2810459M11 gene	-1.17753	-1.12359	0.0539328					1452354_at	chr1	87942437	87952031	NM_001144993	+	-0.435834	0.041311	9.22824	8.79241		II
Psmd1	70247	2410026J11Rik|P112|S1	proteasome (prosome, macropain) 26S subunit, non-ATPase, 1	-1.00439	-1.02105	-0.0166631					1429291_at	chr1	87961193	88035870	NM_027357	+	0.228221	0.242542	10.1569	10.3851		II
Htr2b	15559	5-HT2B|AJ012488|AV377389	5-hydroxytryptamine (serotonin) receptor 2B	-0.950613	-0.993179	-0.0425654					1422125_at	chr1	87995611	88008545	NM_008311	-	0.0510727	0.855286	6.29061	6.34169		II
Armc9	78795	3830422A13Rik|4831423D23Rik|4930438O05Rik|5730415N24Rik	armadillo repeat containing 9	-0.664392	-1.02296	-0.358566					1442165_at	chr1	88051389	88149066	NM_027456	+	-0.102589	0.70841	6.65847	6.55588		II
B3gnt7	227327	C330001H22Rik|beta-3GnT7	UDP-GlcNAc:betaGal beta-1,3-N-acetylglucosaminyltransferase 7	-0.720676	-0.671925	0.0487509					1436321_at	chr1	88199795	88203880	NM_145222	+	0.210093	0.431049	6.42338	6.63347		II
Ncl	17975	B530004O11Rik|C23|D0Nds28|D1Nds28|Nucl	nucleolin	-0.741482	-1.12437	-0.382885					1456528_x_at	chr1	88241293	88256030	NM_010880	-	0.274913	0.257391	7.18131	7.45622		II
C130036L24Rik	319336	ENSMUSG00000073627	RIKEN cDNA C130036L24 gene	-0.772204	-1.22677	-0.454569					1431350_at	chr1	88256148	88264539	NR_015507	+	0.105729	0.63239	6.37459	6.48032		II
Nmur1	14767	FM-3|Gpr66|NMU-R1|NMU1R|NmU-R	neuromedin U receptor 1	-0.810917	-1.23132	-0.420404					1421667_at	chr1	88282899	88284716	NM_010341	-	-0.00657365	0.987002	6.6065	6.59993		II
1700019O17Rik	71863		RIKEN cDNA 1700019O17 gene	-0.988578	-0.880834	0.107744					1429924_at	chr1	88322903	88324624	NM_027966	+	-0.00927067	0.977345	6.74368	6.73441		II
Ptma	19231	Thym	prothymosin alpha	-0.939584	-0.947887	-0.00830379					1423455_at	chr1	88423310	88427273	NM_008972	+	-0.158181	0.497817	11.9775	11.8193		II
Pde6d	18582	AI841218|PrBP/delta	phosphodiesterase 6D, cGMP-specific, rod, delta	-0.940663	-1.06015	-0.11949					1416843_at	chr1	88439589	88479076	NM_008801	-	0.0231486	0.943175	7.33645	7.3596		II
Cops7b	26895	D1Wsu66e|E130114M23	COP9 (constitutive photomorphogenic) homolog, subunit 7b (Arabidopsis thaliana)	-0.966606	-1.10418	-0.137577					1418721_at	chr1	88483674	88503075	NM_172974	+	0.0554947	0.858364	6.84492	6.90042		II
Nppc	18159	CNP|lbab	natriuretic peptide type C	-0.796849	-0.323437	0.473412					1422790_at	chr1	88562867	88567148	NM_010933	-	0.0606469	0.828607	6.51354	6.57419		II
Dis3l2	208718	4930429A22Rik|8030493P09Rik	DIS3 mitotic control homolog (S. cerevisiae)-like 2	0.0921337	-0.297149	-0.389283	LAD	LAD	DR	DR	1459365_at	chr1	88600378	88946672	NM_001172157	+	0.0779022	0.745847	6.11851	6.19641						AMB
Alppl2	11650	Akp5|C77216|D1Ertd816e|EAP	alkaline phosphatase, placental-like 2	-0.827122	-0.336545	0.490576		LAD		DR	1450636_s_at	chr1	88983265	88986503	NM_007433	-	-0.103716	0.681412	6.78691	6.6832			IP
Alpi	76768	2010001C14Rik|Akp6|gIAP	alkaline phosphatase, intestinal	-0.812373	-0.245651	0.566722		LAD		DR	1431077_at	chr1	88994576	88998181	NM_001081082	-	-0.0648817	0.859819	6.64729	6.5824			IP
Akp3	11648	Akp-3|IAP|dIAP	alkaline phosphatase 3, intestine, not Mn requiring	-0.812001	-0.150495	0.661506					1450572_at	chr1	89021582	89024487	NM_007432	+	-0.0237165	0.956695	6.55086	6.52715		II
Ecel1	13599	DINE|xce	endothelin converting enzyme-like 1	-0.814494	-0.425169	0.389324					1422586_at	chr1	89044229	89052711	NM_001277925	-	-0.0188702	0.967975	6.50189	6.48302		II
Prss56	69453	1700027L20Rik	protease, serine 56	-0.97841	-0.716869	0.261541					1429647_at	chr1	89080067	89084979	NM_027084	+	0.0617199	0.841289	6.29071	6.35243		II
Chrnd	11447	Achr-4|Acrd|L10076	cholinergic receptor, nicotinic, delta polypeptide	-1.03302	-0.751983	0.281036					1420761_at	chr1	89087171	89096645	NM_021600	+	-0.0267624	0.935278	7.06452	7.03776		II
Chrng	11449	Achr-3|Acrg	cholinergic receptor, nicotinic, gamma polypeptide	-1.11425	-0.829425	0.284824					1427728_at	chr1	89102385	89108410	NM_009604	+	-0.0919607	0.727038	6.42319	6.33123		II
Eif4e2	26987	2700069E09Rik|AI036339|AV129531|D0H0S6743E|Eif4el3	eukaryotic translation initiation factor 4E member 2	-1.17518	-0.853218	0.321959					1435804_at	chr1	89110488	89137063	NM_023314	+	-0.218981	0.303845	6.89436	6.67538		II
Efhd1	98363	4931430I01Rik|AI452351|PP3051|mitocalcin	EF hand domain containing 1	-1.14679	-1.11857	0.0282225					1448507_at	chr1	89160938	89207366	NM_028889	+	-0.0308749	0.929494	6.33123	6.30036		II
Gigyf2	227331	2610016F01Rik|A830080H02Rik|AI852361|AW259676|BC006835|Tnrc15|mKIAA0642	GRB10 interacting GYF protein 2	-1.09562	-1.15458	-0.058962					1439837_at	chr1	89223572	89347385	NM_001110212	+	-0.211163	0.270537	6.73878	6.52761		II
Kcnj13	100040591		potassium inwardly-rectifying channel, subfamily J, member 13	-1.09411	-1.155	-0.0608819					1456418_at	chr1	89282858	89291304	NM_001110227	-	-0.188812	0.57269	6.54412	6.35531		II
3110079O15Rik	73234	Snorc	RIKEN cDNA 3110079O15 gene	-0.827917	-1.14236	-0.314445					1453089_at	chr1	89366838	89372034	NM_028473	+	0.0915162	0.698081	6.71674	6.80825		II
Ngef	53972	Tims2|ephexin	neuronal guanine nucleotide exchange factor	-0.733055	-1.03158	-0.298523					1448978_at	chr1	89373403	89406937	NM_019867	-	0.413638	0.0482181	7.56829	7.98193		II
Neu2	23956	MBS|MSS|MTS	neuraminidase 2	-0.75634	-0.927135	-0.170795					1431936_a_at	chr1	89470601	89494415	NM_001160164	+	-0.0977197	0.679658	6.68371	6.58599		II
Inpp5d	16331	SHIP|SHIP-1|SHIP1|SIP-145|p150Ship|s-SHIP	inositol polyphosphate-5-phosphatase D	-0.74811	-0.591825	0.156285					1418110_a_at	chr1	89516886	89617083	NM_001110193	+	-0.212001	0.388567	7.1572	6.9452		II
Atg16l1	77040	1500009K01Rik|Apg16l|Atg16l|WDR30	autophagy related 16-like 1 (S. cerevisiae)	-0.795961	-0.958813	-0.162853					1441852_x_at	chr1	89652585	89689003	NM_029846	+	-0.114542	0.625308	6.14399	6.02945		II
Sag	20215	A930001K18Rik|Arr1|Irbp|arrestin	S-antigen, retina and pineal gland (arrestin)	-1.04985	-1.13049	-0.0806381					1419025_at	chr1	89700254	89741732	NM_009118	+	-0.0119785	0.97734	6.54412	6.53214		II
Dgkd	227333	AI841987|D330025K09|DGKdelta|dgkd-2	diacylglycerol kinase, delta	-1.2551	-1.37049	-0.115399					1439873_at	chr1	89749861	89841064	NM_177646	+	-0.169375	0.482851	6.94553	6.77616		II
Usp40	227334	B230215L03Rik|C730029K03	ubiquitin specific peptidase 40	-0.616113	-1.267	-0.650883					1458079_at	chr1	89841695	89905126	NM_001198573	-	0.246019	0.232494	6.59396	6.83998		II
Ugt1a10	394430	A13|Ugt1a13	UDP glycosyltransferase 1 family, polypeptide A10	-1.24887	-1.72285	-0.473983	LAD	LAD			1424783_a_at	chr1	89951985	90116577	NM_201641	+	0.148657	0.473431	12.6168	12.7654				PP
Ugt1a9	394434	UDPGT|UDPGT 1-9|UGT1-09|UGT1.9|UGTP4|Ugt1a12|mUGTBr/P	UDP glucuronosyltransferase 1 family, polypeptide A9	-1.12709	-1.52931	-0.402224	LAD	LAD			1424783_a_at	chr1	89967353	90116577	NM_201644	+	0.148657	0.473431	12.6168	12.7654				PP
Ugt1a7c	394432	A10'|A13|Ugt1a10	UDP glucuronosyltransferase 1 family, polypeptide A7C	-0.971247	-1.24168	-0.270436	LAD	LAD			1424783_a_at	chr1	89991575	90116577	NM_201642	+	0.148657	0.473431	12.6168	12.7654				PP
Ugt1a6b	394435	A9'|Ugt1a9	UDP glucuronosyltransferase 1 family, polypeptide A6B	-0.87188	-1.06863	-0.196754	LAD	LAD			1424783_a_at	chr1	89999831	90115573	NM_201410	+	0.148657	0.473431	12.6168	12.7654				PP
Ugt1a6a	94284	UDPGT|UDPGT 1-6|UGT1-06|UGT1.6|Ugt1a6|Ugt1a7	UDP glucuronosyltransferase 1 family, polypeptide A6A	-0.440067	-0.430529	0.00953741	LAD	LAD			1424783_a_at	chr1	90031383	90116577	NM_145079	+	0.148657	0.473431	12.6168	12.7654				PP
Ugt1a5	394433		UDP glucuronosyltransferase 1 family, polypeptide A5	-0.0714954	0.0396568	0.111152	LAD	LAD			1424783_a_at	chr1	90062586	90116577	NM_201643	+	0.148657	0.473431	12.6168	12.7654				PP
Ugt1a2	22236	UDPGT 1-2|Ugt1	UDP glucuronosyltransferase 1 family, polypeptide A2	0.109696	0.281044	0.171348	LAD	LAD			1424783_a_at	chr1	90097185	90116577	NM_013701	+	0.148657	0.473431	12.6168	12.7654				PP
Dnajb3	15504	Hsj3|MSJ-1|Msj1	DnaJ (Hsp40) homolog, subfamily B, member 3	0.0950384	0.238284	0.143245		LAD			1423553_at	chr1	90101306	90102323	NM_008299	-	0.0427447	0.889172	6.09357	6.13632		II
Ugt1a1	394436	Gnt1|UDPGT 1-1|UGT1A01|Udpgt-1a|UgtBr1	UDP glucuronosyltransferase 1 family, polypeptide A1	0.14087	0.365255	0.224384	LAD	LAD			1424783_a_at	chr1	90108533	90116577	NM_201645	+	0.148657	0.473431	12.6168	12.7654				PP
Mroh2a	100040766	ENSMUSG00000044873|Heatr7b1|OTTMUSG00000020804	maestro heat-like repeat family member 2A	0.135836	0.332601	0.196764	LAD	LAD			1447368_at	chr1	90123594	90158864	NM_001281466	+	-0.0807053	0.826129	6.31106	6.23036				PP
Hjurp	381280	6430706D22Rik|A730008H23Rik|C330011F01Rik|Gm975|Mfleg1	Holliday junction recognition protein	0.0900338	0.0132217	-0.0768122					1451456_at	chr1	90155430	90174154	NM_198652	-	0.206568	0.323389	6.39735	6.60392		II
6430706D22Rik	78605		RIKEN cDNA 6430706D22 gene	0.104885	0.0489161	-0.0559687					1451456_at	chr1	90159687	90165983	NR_040291	-	0.206568	0.323389	6.39735	6.60392		II
A730008H23Rik	212427	mFleg1	RIKEN cDNA A730008H23 gene	0.0507657	-0.0686795	-0.119445					1451456_at	chr1	90161402	90174132	NM_172505	-	0.206568	0.323389	6.39735	6.60392		II
Trpm8	171382	CMR1|LTRPC6|LTrpC-6|TRPP8|Trp-p8	transient receptor potential cation channel, subfamily M, member 8	-0.349082	-0.646996	-0.297914					1421617_at	chr1	90203286	90285426	NM_134252	+	-0.0212085	0.95388	6.16895	6.14774		II
Spp2	75396	0610038O04Rik|pp-24|spp24	secreted phosphoprotein 2	-0.813101	-1.22984	-0.416739					1418916_a_at	chr1	90303593	90323013	NM_029269	+	0.497056	0.15976	10.8833	11.3804		II
Glrp1	14659	GRP-1	glutamine repeat protein 1	-0.881736	-1.15535	-0.273615					1421732_at	chr1	90396445	90406641	NM_008132	-	0.159861	0.503028	6.19759	6.35745		II
Gm19589	100503197		predicted gene, 19589	-0.608013	-1.11416	-0.506146					1444710_at	chr1	90448091	90458741	NR_037971	+	-0.0223162	0.951572	6.21873	6.19641		II
Arl4c	320982	A630084M22Rik|Arl7|LAK	ADP-ribosylation factor-like 4C	-0.881197	-0.852741	0.0284557					1436512_at	chr1	90594800	90598766	NM_177305	-	0.132682	0.595402	7.05839	7.19107		II
Sh3bp4	98402	AI594717|AW227605|BOG25	SH3-domain binding protein 4	-0.963073	-0.753229	0.209844					1455250_at	chr1	90967036	91050368	NM_133816	+	0.15277	0.577799	6.52304	6.67581		II
Agap1	347722	Centg2|Ggap1|R75364|mKIAA1099	ArfGAP with GTPase domain, ankyrin repeat and PH domain 1	-1.61204	-1.02824	0.583802		LAD		DR	1437394_at	chr1	91351385	91791857	NM_178119	+	-0.138756	0.514907	7.13396	6.99521			IP
4933400F21Rik	74403	1700091C04Rik|4930565K10Rik	RIKEN cDNA 4933400F21 gene	-1.59243	-0.998876	0.593558					1432390_at	chr1	91573081	91580467	NR_015540	-	-0.230607	0.276834	6.58805	6.35745		II
Gbx2	14472	D130058E05Rik|Gbx-2|MMoxA|Stra7	gastrulation brain homeobox 2	-0.749567	-0.490575	0.258992					1420337_at	chr1	91824536	91827751	NM_010262	-	0.00807228	0.980985	6.16815	6.17622		II
Asb18	208372	Asb-18	ankyrin repeat and SOCS box-containing 18	-0.350603	0.0166463	0.36725		LAD		DR	1440603_at	chr1	91849252	91911152	NM_139152	-	0.108237	0.675979	6.62449	6.73273			IP
Iqca	74918	4930465P12Rik|4930585L22Rik|BB288505|Iqca1	IQ motif containing with AAA domain	-0.14232	-0.00570715	0.136613		LAD		DR	1435992_at	chr1	91938706	92049976	NM_029122	-	0.200049	0.326456	6.26215	6.46219			IP
Ackr3	12778	AW541270|CXC-R7|CXCR-7|Cmkor1|Cxcr7|RDC-1|Rdc1	atypical chemokine receptor 3	-0.806966	-0.519786	0.28718					1417625_s_at	chr1	92100554	92112297	NM_001271607	+	0.0775728	0.749363	6.258	6.33557		II
Cops8	108679	9430009J09Rik|AA408242|Csn8|Sgn8	COP9 (constitutive photomorphogenic) homolog, subunit 8 (Arabidopsis thaliana)	-0.485756	-0.213149	0.272607					1415934_at	chr1	92499999	92509916	NM_133805	+	-0.129878	0.581246	8.22192	8.09204		II
Col6a3	12835	AI507288|Col6a-3	collagen, type VI, alpha 3	-0.148125	0.440013	0.588138	LAD	LAD		DR	1424131_at	chr1	92663434	92740548	NM_001243009	-	0.0252829	0.945767	7.51184	7.53712			IP
Mlph	171531	2210418F23Rik|5031433I09Rik|AW228792|D1Wsu84e|Slac-2a|l(1)-3Rk|l1Rk3|ln	melanophilin	-1.23484	-1.0283	0.20654					1449896_at	chr1	92811676	92847719	NM_053015	+	-0.127098	0.580375	6.47029	6.34319		II
Rab17	19329	AW413472	RAB17, member RAS oncogene family	-1.08705	-0.642703	0.444351					1422178_a_at	chr1	92854709	92866197	NM_008998	-	0.299532	0.136029	8.63065	8.93018		II
Lrrfip1	16978	AU024550|Fliiap1	leucine rich repeat (in FLII) interacting protein 1	-1.31783	-1.42285	-0.105022					1437477_at	chr1	92950020	93025521	NM_008515	+	-0.203854	0.467425	7.17021	6.96636		II
Rbm44	329207	Gm817	RNA binding motif protein 44	-1.03823	-0.935438	0.102797					1441504_at	chr1	93041679	93067372	NM_001033408	+	0.319037	0.14712	6.01654	6.33557		II
Ramp1	51801	9130218E19Rik	receptor (calcitonin) activity modifying protein 1	-1.14396	-0.785618	0.358346					1447474_at	chr1	93076398	93103367	NM_178401	+	-0.0974976	0.666568	6.72011	6.62261		II
Ube2f	67921	2510010F15Rik|AI851109	ubiquitin-conjugating enzyme E2F (putative)	-1.37641	-1.38769	-0.011272					1432426_a_at	chr1	93146895	93182602	NM_026454	+	-0.297113	0.267771	8.20025	7.90314		II
Scly	50880	9830169H08|A930015N15Rik|SCL|Scly1|Scly2	selenocysteine lyase	-1.51723	-1.39279	0.124438					1441192_at	chr1	93194914	93217657	NM_016717	+	0.13856	0.559766	7.01692	7.15548		II
Klhl30	70788	4631423F02Rik	kelch-like 30	-1.5265	-0.993548	0.532953					1452707_at	chr1	93247649	93258981	NM_027551	+	-0.0983917	0.69897	6.23756	6.13917		II
Ilkap	67444	0710007A14Rik|1600009O09Rik|PP2C-DELTA	integrin-linked kinase-associated serine/threonine phosphatase 2C	-1.41006	-1.02748	0.38258					1453784_at	chr1	93272407	93295360	NM_023343	-	0.158348	0.541037	7.19495	7.35329		II
Hes6	55927	AI326893|bHLHb41	hairy and enhancer of split 6	-1.46457	-1.17857	0.286005					1452021_a_at	chr1	93308059	93309799	NM_019479	-	-0.204063	0.302977	8.80102	8.59696		II
Per2	18627	mKIAA0347|mPer2	period circadian clock 2	-1.39762	-1.36893	0.0286981					1457350_at	chr1	93312558	93355905	NM_011066	-	0.112449	0.627746	6.6958	6.80825		II
Traf3ip1	74019	3930402D05Rik|AU041749|MIP-T3	TRAF3 interacting protein 1	-1.18147	-0.943931	0.237543					1452887_at	chr1	93391244	93425884	NM_028718	+	-0.23238	0.31023	7.11538	6.883		II
Asb1	65247	1700029O08Rik|1700054C17Rik|AI426616|AI851378|mKIAA1146	ankyrin repeat and SOCS box-containing 1	-1.05017	-0.681737	0.368434					1436208_at	chr1	93437141	93456167	NM_001039126	+	-0.249553	0.199472	7.24476	6.99521		II
Twist2	13345	Dermo1|bHLHa39	twist basic helix-loop-helix transcription factor 2	-0.995276	-0.726048	0.269228					1448925_at	chr1	93698053	93744604	NM_007855	+	0.00870615	0.981818	6.20775	6.21646		II
Hdac4	208727	4932408F19Rik|HD4	histone deacetylase 4	-0.748883	-1.38948	-0.6406					1454693_at	chr1	93829331	94044970	NM_207225	-	-0.149736	0.559113	6.8342	6.68447		II
Ndufa10	67273	2900053E13Rik	NADH dehydrogenase (ubiquinone) 1 alpha subcomplex 10	-0.574852	-0.113268	0.461584		LAD		DR	1448934_at	chr1	94336295	94370335	NM_024197	-	0.120893	0.57269	11.4483	11.5692			IP
Myeov2	66915	1110002M09Rik	myeloma overexpressed 2	-0.549553	-0.876921	-0.327367					1434823_x_at	chr1	94533721	94538562	NM_001163425	-	-0.160653	0.460055	9.88076	9.7201		II
Otos	260301	OTOSP	otospiralin	-0.603051	-0.901783	-0.298732					1426193_at	chr1	94540794	94545418	NM_153114	-	-0.189014	0.49259	6.47029	6.28128		II
Gpc1	14733	AI462976	glypican 1	-1.3685	-0.906052	0.462443					1417389_at	chr1	94728262	94756773	NM_016696	+	-0.103598	0.641645	6.8306	6.727		II
Dusp28	67446	0710001B24Rik|AV005521	dual specificity phosphatase 28	-1.29764	-0.937453	0.36019					1429613_at	chr1	94803565	94805197	NM_175118	+	0.0940499	0.731304	6.99392	7.08797		II
Rnpepl1	108657	1110014H17Rik|AI894167	arginyl aminopeptidase (aminopeptidase B)-like 1	-1.24051	-0.919709	0.320801					1457926_at	chr1	94807401	94817162	NM_181405	+	-0.0945147	0.695036	6.44958	6.35507		II
Capn10	23830	AW049679|Capn8|mKIAA1845	calpain 10	-0.968632	-0.841148	0.127483					1416265_at	chr1	94830984	94844525	NM_011796	+	0.255772	0.22507	7.52114	7.77691		II
Gpr35	64095	KPG_007	G protein-coupled receptor 35	-0.678836	-0.765985	-0.0871482					1449976_a_at	chr1	94875479	94882968	NM_022320	+	0.0492243	0.870217	6.36825	6.41747		II
Aqp12	208760	AB084104|mAQP12	aquaporin 12	-0.778348	-0.770281	0.00806646					1434464_at	chr1	94902910	94908846	NM_001159658	+	-0.21446	0.316622	7.39625	7.18179		II
Kif1a	16560	ATSV|C630002N23Rik|Gm1626|Kns1	kinesin family member 1A	-0.968521	-0.631133	0.337388					1421053_at	chr1	94912032	94998442	NM_001110315	-	-0.0849038	0.762891	6.70557	6.62066		II
Agxt	11611	AGT|Agt1|Agxt1|SPT	alanine-glyoxylate aminotransferase	-1.07321	-0.617717	0.455493					1418833_at	chr1	95031816	95041998	NM_016702	+	0.194374	0.328989	11.985	12.1793		II
2310007B03Rik	71874		RIKEN cDNA 2310007B03 gene	-1.16902	-0.663397	0.50562					1453511_at	chr1	95047931	95057447	NM_001159940	-	0.0347546	0.912979	6.11562	6.15037		II
Sned1	208777	6720455I24Rik|AI197264|AI642697|D430044C15Rik|SST3|Snep	sushi, nidogen and EGF-like domains 1	-0.741727	-1.10405	-0.362321					1435603_at	chr1	95132473	95193025	NM_172463	+	0.129356	0.552579	7.10221	7.23157		II
Mterfd2	69821	1810059A23Rik|4933412H03Rik|Mterf4	mitochondrial transcription termination factor 4	-0.772386	-1.18686	-0.414478					1424430_at	chr1	95195787	95202447	NM_178051	-	0.0459771	0.870476	8.27077	8.31675		II
Pask	269224	mKIAA0135	PAS domain containing serine/threonine kinase	-0.830786	-1.21185	-0.381062					1450993_at	chr1	95206013	95239365	NM_080850	-	-0.0611364	0.815622	6.61731	6.55617		II
Ppp1r7	66385	2310014J01Rik|SDS22	protein phosphatase 1, regulatory (inhibitor) subunit 7	-1.02518	-1.11511	-0.0899278					1448888_at	chr1	95240221	95264195	NM_023200	+	0.100947	0.766911	7.56045	7.66139		II
Hdlbp	110611	1110005P14Rik|AA960365|AI118566|D1Ertd101e	high density lipoprotein (HDL) binding protein	-1.42855	-1.03776	0.390797					1415988_at	chr1	95302516	95375385	NM_133808	-	-0.534597	0.0192656	8.20257	7.66798	e2	II
2002-09-01	18000	AW208991|Nedd-5|Nedd5|mKIAA0158	septin 2	-1.35769	-0.848416	0.509276					1423472_at	chr1	95375569	95406309	NM_001159717	+	0.0695535	0.83205	8.70428	8.77383		II
Farp2	227377	AI465173|BC009153|D030026M03Rik|Fir|mKIAA0793	FERM, RhoGEF and pleckstrin domain protein 2	-0.894558	-0.722712	0.171846					1440799_s_at	chr1	95408680	95518553	NM_145519	+	0.287993	0.227196	7.60421	7.8922		II
Stk25	59041	1500019J11Rik|AU018434|C86992|Ste20-like|Ysk1	serine/threonine kinase 25 (yeast)	-1.0498	-1.08557	-0.0357717					1416770_at	chr1	95517327	95532304	NM_021537	-	-0.0645047	0.837018	8.08563	8.02112		II
Bok	51800	matador|mtd	BCL2-related ovarian killer	-1.07536	-1.11643	-0.0410737					1417040_a_at	chr1	95582270	95592339	NM_016778	+	-0.0560031	0.872213	8.30971	8.25371		II
Thap4	67026	2010320B01Rik	THAP domain containing 4	-1.08216	-1.12178	-0.0396174					1447754_x_at	chr1	95601967	95651415	NM_025920	-	0.609084	0.0267753	7.59019	8.19927	e1	II
Atg4b	66615	2510009N07Rik|AW048066|Apg4b|Atg4bl|Autl1	autophagy related 4B, cysteine peptidase	-1.31896	-1.05441	0.26455					1424103_at	chr1	95651609	95686106	NM_174874	+	0.107745	0.644501	7.37322	7.48096		II
Dtymk	21915	AU044245|CDC8|D10Ertd203e|TMPK|TYPK|Tmk|mtmk	deoxythymidylate kinase	-1.30018	-0.945826	0.354357					1449116_a_at	chr1	95689152	95698511	NM_001105667	-	-0.232819	0.322827	8.01382	7.781		II
Ing5	66262	1700001C14Rik|1700027H23Rik|1810018M11Rik|AI225768	inhibitor of growth family, member 5	-1.11003	-0.851241	0.258784					1436069_at	chr1	95700541	95718677	NM_025454	+	0.102397	0.730533	7.71418	7.81658		II
D2hgdh	98314	AA408776|AA408778|AI325464	D-2-hydroxyglutarate dehydrogenase	-0.700567	-0.565228	0.135339					1437840_s_at	chr1	95721816	95748751	NM_178882	+	-0.229403	0.276834	9.76855	9.53915		II
Gal3st2	381334	GP3ST|Gm988	galactose-3-O-sulfotransferase 2	-0.0712561	-0.0502418	0.0210143	LAD	LAD			1439599_at	chr1	95757920	95773071	NM_199366	+	0.153642	0.709513	6.92187	7.07551				PP
Gm6086	619597	EG619597|Gm219	predicted gene 6086	0.705603	0.974347	0.268744	LAD	LAD		DR	1432902_at	chr1	95887085	95908116	NM_001039219	+	-0.0765527	0.822901	6.27266	6.19611			IP
Pdcd1	18566	Ly101|PD-1|Pdc1	programmed cell death 1	1.01911	1.19712	0.178005	LAD	LAD			1449835_at	chr1	95934881	95949130	NM_008798	-	0.0614677	0.829578	6.29384	6.35531				PP
4930440C22Rik	74689		RIKEN cDNA 4930440C22 gene	1.2514	1.89557	0.644173	LAD	LAD			1454083_at	chr1	96694018	96699049	NR_040473	+	-0.0279528	0.924394	6.14146	6.11351				PP
Fam174a	67698	2310044D20Rik|Fam174|Naa6|Tmem157	family with sequence similarity 174, member A	1.14213	1.90358	0.761444	LAD	LAD		DR	1419170_at	chr1	97210204	97231861	NM_026321	+	-0.257537	0.302117	8.27489	8.01736			IP
St8sia4	20452	PST|PST-1|SIAT8-D|ST8SiaIV|Siat8d	ST8 alpha-N-acetyl-neuraminide alpha-2,8-sialyltransferase 4	1.98308	1.48996	-0.493123	LAD	LAD	DR		1430391_a_at	chr1	97484258	97564171	NM_009183	-	0.176818	0.427619	6.33123	6.50805					PI
Slco4c1	227394	9530051F04|C330017E21Rik|OATP-H|OATP-M1|OATP4C1|OATPX|PRO2176|SLC21A20|oatp-R	solute carrier organic anion transporter family, member 4C1	0.843251	0.870685	0.0274338	LAD	LAD	DR	DR	1460616_at	chr1	98715360	98768748	NM_172658	-	-0.0283712	0.929631	6.18994	6.16157						AMB
Slco6b1	67854	1700022M03Rik	solute carrier organic anion transporter family, member 6b1	1.65291	1.55123	-0.101674	LAD	LAD			1419535_at	chr1	98802752	98894137	NM_001039475	-	-0.0594866	0.83117	6.26724	6.20775				PP
Slco6c1	74441	4933404A18Rik|C79179	solute carrier organic anion transporter family, member 6c1	1.82415	1.14866	-0.675489	LAD	LAD			1459092_at	chr1	98956025	99024880	NM_028942	-	0.0568169	0.847567	6.0681	6.12491				PP
D1Ertd622e	52392	AI987691|AW047450	DNA segment, Chr 1, ERATO Doi 622, expressed	-0.0360438	0.539603	0.575647		LAD		DR	1417471_s_at	chr1	99540478	99558595	NM_133825	-	0.193232	0.416075	7.2666	7.45984			IP
Ppip5k2	227399	AW555814|D330021B20|Hisppd1|Vip2|mKIAA0433	diphosphoinositol pentakisphosphate kinase 2	-0.337641	-0.214319	0.123321		LAD		DR	1433856_at	chr1	99602619	99666669	NM_173760	-	-0.0462793	0.890576	7.96983	7.92355			IP
Gin1	252876	4930429M06Rik|8430411H10Rik|Gin-1|Zh2c2	gypsy retrotransposon integrase 1	-0.0384638	-0.0833296	-0.0448659	LAD		DR		1429728_at	chr1	99666755	99689548	NM_026250	+	-0.105918	0.646738	7.68461	7.57869					PI
Pam	18484	PHM	peptidylglycine alpha-amidating monooxygenase	-0.195516	2.1911	2.38662	LAD	LAD		DR	1418908_at	chr1	99717670	99992209	NM_013626	-	0.692145	0.00345737	6.42946	7.12161	e1		IP
B230216N24Rik	78603		RIKEN cDNA B230216N24 gene	-0.161965	1.1626	1.32456					1453334_at	chr1	99927699	99944370	NR_037993	-	-0.0491423	0.861016	6.29532	6.24617		II
1810006J02Rik	69030		RIKEN cDNA 1810006J02 gene	0.443997	1.95374	1.50974		LAD		DR	1431552_at	chr1	100028043	100041232	NR_040439	+	-0.0458885	0.875813	6.05691	6.01103			IP
Slco6d1	70866	4921511I05Rik	solute carrier organic anion transporter family, member 6d1	2.4538	1.95476	-0.499035	LAD	LAD			1431449_at	chr1	100317700	100405957	NM_027584	+	-0.0894305	0.755336	6.19641	6.10698				PP
Cdh20	23836	Cdh7	cadherin 20	1.69797	1.42649	-0.27148	LAD	LAD	DR		1450312_at	chr1	106665395	106892058	NM_011800	+	-0.14409	0.49366	7.15181	7.00772					PI
Rnf152	320311	A930029B02Rik	ring finger protein 152	0.404698	0.501867	0.0971692	LAD	LAD	DR	DR	1439887_at	chr1	107173493	107253287	NM_178779	-	0.231334	0.22927	7.83	8.06134						AMB
Pign	27392	Gm20308|PIG-N	phosphatidylinositol glycan anchor biosynthesis, class N	0.35099	0.546834	0.195844	LAD	LAD		DR	1435262_at	chr1	107414998	107560253	NM_013784	-	-0.186023	0.344591	7.28717	7.10115			IP
2310035C23Rik	227446	6430401N10|Kiaa1468|mKIAA1468	RIKEN cDNA 2310035C23 gene	-0.482746	-0.272529	0.210217		LAD		DR	1433726_at	chr1	107560437	107651708	NM_173187	+	0.211069	0.275978	8.23857	8.44964			IP
Tnfrsf11a	21934	Ly109|ODFR|OFE|Rank|TRANCE-R|mRANK	tumor necrosis factor receptor superfamily, member 11a, NFKB activator	0.0288633	1.40401	1.37514	LAD	LAD		DR	1430259_at	chr1	107677299	107744558	NM_009399	+	-0.111334	0.668982	6.31011	6.19878			IP
Zcchc2	227449	9930114B20Rik|AW212015	zinc finger, CCHC domain containing 2	-1.12802	-0.889281	0.238739					1434401_at	chr1	107886982	107930654	NM_001122676	+	0.0546283	0.885571	7.77967	7.8343		II
Phlpp1	98432	AI836256|Phlpp|Plekhe1|SCOP|mKIAA0606	PH domain and leucine rich repeat protein phosphatase 1	-0.0585327	-0.00154825	0.0569845		LAD		DR	1426994_at	chr1	108068445	108290822	NM_133821	+	0.147555	0.47644	8.13709	8.28465			IP
Bcl2	12043	AW986256|Bcl-2|C430015F12Rik|D630044D05Rik|D830018M01Rik	B cell leukemia/lymphoma 2	0.12878	0.776956	0.648176		LAD			1422938_at	chr1	108608349	108610867	NM_177410	-	0.136371	0.516635	6.66552	6.80189		II
Kdsr	70750	6330410P18Rik|9430079B08Rik|Fvt1	3-ketodihydrosphingosine reductase	-0.298043	0.0884086	0.386451					1440331_at	chr1	108616986	108656319	NM_027534	-	0.276192	0.166453	7.32976	7.60595		II
Vps4b	20479	8030489C12Rik|Skd1	vacuolar protein sorting 4b (yeast)	0.00568335	-0.0503501	-0.0560334					1417007_a_at	chr1	108667364	108693302	NM_009190	-	0.24467	0.226522	9.94451	10.1892		II
Serpinb5	20724	1110036M19Rik|AI462524|AI646751|Maspin|PI-5|Spi7|ovalbumin	serine (or cysteine) peptidase inhibitor, clade B, member 5	1.23337	1.67191	0.438538	LAD	LAD			1421752_a_at	chr1	108757756	108779925	NM_009257	+	0.17431	0.419689	6.42912	6.60343				PP
Serpinb12	71869	2300003F07Rik|4833409F13Rik	serine (or cysteine) peptidase inhibitor, clade B (ovalbumin), member 12	2.01075	1.6191	-0.391651	LAD	LAD			1429297_at	chr1	108835533	108853657	NM_001199213	+	0.131969	0.552579	5.98313	6.11509				PP
Serpinb3a	20248	1110001H02Rik|1110013A16Rik|Scca2|Serpinb4|Sqn5	serine (or cysteine) peptidase inhibitor, clade B (ovalbumin), member 3A	2.54025	1.54416	-0.996092	LAD	LAD			1437517_x_at	chr1	108942163	108948880	NM_009126	-	-0.0719497	0.80062	6.10031	6.02836				PP
Serpinb3b	383548	Scca2-rs|Scca2-rs1	serine (or cysteine) peptidase inhibitor, clade B (ovalbumin), member 3B	2.33053	2.05902	-0.271513	LAD	LAD			1422940_x_at	chr1	109050537	109057691	NM_198680	-	-0.182245	0.367976	6.23449	6.05224				PP
Serpinb3c	381286	1110001H02Rik|1110013A16Rik|Scca2|Serpinb4	serine (or cysteine) peptidase inhibitor, clade B, member 3C	2.08449	1.52525	-0.559242	LAD	LAD			1422940_x_at	chr1	109167777	109174948	NM_201363	-	-0.182245	0.367976	6.23449	6.05224				PP
Serpinb11	66957	2310046M08Rik|AU015399	serine (or cysteine) peptidase inhibitor, clade B (ovalbumin), member 11	2.30251	1.41792	-0.884582	LAD	LAD			1449451_at	chr1	109258890	109277052	NM_025867	+	0.0380953	0.906499	6.34803	6.38613				PP
Serpinb7	116872	4631416M05Rik|megsin|ovalbumin	serine (or cysteine) peptidase inhibitor, clade B, member 7	2.08653	1.30559	-0.780943	LAD	LAD	DR		1449500_at	chr1	109319265	109349266	NM_027548	+	-0.00254432	0.994637	6.11816	6.11562					PI
Serpinb2	18788	PAI-2|Planh2|ovalbumin	serine (or cysteine) peptidase inhibitor, clade B, member 2	1.46617	1.31586	-0.150318	LAD	LAD			1419082_at	chr1	109407999	109422177	NM_001174170	+	0.0862618	0.735476	6.00252	6.08878				PP
Serpinb8	20725	CAP-2|CAP2|NK10|Spi8|ovalbumin	serine (or cysteine) peptidase inhibitor, clade B, member 8	1.11492	0.745021	-0.369898	LAD	LAD	DR	DR	1422776_at	chr1	109486582	109505555	NM_011459	+	0.143841	0.632205	6.52379	6.66763						AMB
Cdh7	241201	9330156F07Rik|CDH7L1	cadherin 7, type 2	1.8163	1.37738	-0.43892	LAD	LAD	DR		1460045_at	chr1	111880313	112035578	NM_172853	+	0.0744642	0.764874	6.08719	6.16166					PI
Cdh19	227485		cadherin 19, type 2	1.77639	1.40602	-0.370368	LAD	LAD			1457373_at	chr1	112785771	112873949	NM_001081386	-	-0.0180656	0.95426	6.10768	6.08961				PP
Dsel	319901	9330132E09Rik|DS-epi2	dermatan sulfate epimerase-like	1.42123	2.01852	0.597287	LAD	LAD			1438407_at	chr1	113755278	113761495	NM_001081316	-	0.0656175	0.860913	6.59689	6.66251				PP
Cntnap5a	636808	Caspr5-1|EG636808	contactin associated protein-like 5A	1.7357	1.08347	-0.65223	LAD	LAD	DR		1457733_at	chr1	117581713	118477251	NM_001077425	+	0.0609672	0.843236	6.02836	6.08932					PI
Tsn	22099	2610034C24Rik|AU040286|C3PO|TB-RBP	translin	0.133207	0.308948	0.175741		LAD		DR	1416907_at	chr1	120195094	120207709	NM_011650	-	-0.15032	0.471323	7.53303	7.38271			IP
Nifk	67949	AI852665|C130020J04Rik|Mki67ip	nucleolar protein interacting with the FHA domain of MKI67	-0.557484	-0.434158	0.123326					1424001_at	chr1	120218419	120230408	NM_026472	+	-0.0388797	0.912831	8.26947	8.23059		II
Clasp1	76707	1700030C23Rik|5730583A19Rik|B130045P17Rik|CLASP1alpha	CLIP associating protein 1	-1.04879	-1.23069	-0.181894					1460102_at	chr1	120285634	120506039	NM_029709	+	0.152555	0.519342	6.6764	6.82895		II
Tfcp2l1	81879	1810030F05Rik|4932442M07Rik|AA575098|Cp2l1|Crtr-1|D930018N21Rik|LBP-9|Tcfcp2l1	transcription factor CP2-like 1	-0.81179	-0.952558	-0.140768					1460714_at	chr1	120524521	120581745	NM_023755	+	-0.0833063	0.735449	6.04638	5.96307		II
Gli2	14633		GLI-Kruppel family member GLI2	-0.801987	-0.608973	0.193014		LAD		DR	1459211_at	chr1	120730637	120950196	NM_001081125	-	0.166381	0.473529	6.34065	6.50703			IP
Inhbb	16324		inhibin beta-B	-0.903024	-0.950743	-0.047719					1426858_at	chr1	121312041	121318825	NM_008381	-	-0.0856287	0.745209	6.70028	6.61465		II
Ralb	64143	5730472O18Rik	v-ral simian leukemia viral oncogene homolog B (ras related)	-1.34913	-1.6573	-0.308167					1435517_x_at	chr1	121366881	121401359	NM_022327	-	0.093926	0.705841	7.27364	7.36757		II
Tmem185b	226351	2500001K11Rik	transmembrane protein 185B	-1.39246	-1.59571	-0.203247					1452093_at	chr1	121422730	121425560	NM_146103	+	-0.00269031	0.994414	7.55218	7.54949		II
Epb4.1l5	226352	1700030C16Rik|AL022914|BE37|E230025E14Rik|Lulu1|NBL5|Epb41l5	erythrocyte membrane protein band 4.1 like 5	-0.947331	-0.182501	0.76483		LAD		DR	1459120_at	chr1	121491400	121545577	NM_001113416	-	-0.0844435	0.814943	6.90224	6.81779			IP
Ptpn4	19258	PTPMEG|Ptn4|TEP|TEP/mPTPMEG|hPTP-MEG	protein tyrosine phosphatase, non-receptor type 4	-0.0523245	-0.232764	-0.180439	LAD	LAD		DR	1434671_at	chr1	121554669	121733648	NM_019933	-	0.178069	0.391785	7.53629	7.71436			IP
Tmem177	66343	2300008B03Rik	transmembrane protein 177	-0.389237	-0.619025	-0.229788					1428957_at	chr1	121804477	121809745	NM_175106	-	-0.0733138	0.790133	7.17637	7.10306		II
Gm101	226356	Pcdp1|Cfap221	cilia and flagella associated protein 221	-0.432766	-0.60755	-0.174783					1457159_at	chr1	121820095	121891787	NM_001115074	-	0.221236	0.34975	6.34506	6.5663		II
Sctr	319229	6530402O03Rik	secretin receptor	-0.926837	-0.683586	0.24325					1443454_at	chr1	121903556	121960109	NM_001012322	+	-0.0926296	0.716886	6.76502	6.67239		II
Tmem37	170706	AI173373|AW540203|Pr|Pr1	transmembrane protein 37	-0.996677	-1.2314	-0.23472					1417611_at	chr1	121963953	121970357	NM_019432	-	-0.169016	0.405686	9.53618	9.36716		II
Dbi	13167	ACBD1|Acbp|EP|endozepine	diazepam binding inhibitor	-0.962152	-1.57616	-0.614008					1422432_at	chr1	122009856	122017673	NM_007830	-	-0.143609	0.533602	13.0375	12.8939		II
3110009E18Rik	73103		RIKEN cDNA 3110009E18 gene	-0.753083	-1.32702	-0.573939					1428023_at	chr1	122017763	122084766	NM_001172074	+	-0.030566	0.937987	6.87064	6.84007		II
Steap3	68428	1010001D01Rik|Tsap6|pHyde	STEAP family member 3	-0.465046	-0.799453	-0.334406					1453498_x_at	chr1	122122992	122161857	NM_133186	-	-0.08433	0.817705	6.63493	6.5506		II
C1ql2	226359	BC040774|CTRP10	complement component 1, q subcomponent-like 2	-0.00372732	0.701609	0.705337		LAD		DR	1444687_at	chr1	122237158	122239751	NM_207233	+	-0.056854	0.84148	6.5674	6.51054			IP
Marco	17167	AI323439|Ly112|Scara2	macrophage receptor with collagenous structure	0.543184	0.62753	0.0843468	LAD	LAD	DR	DR	1449498_at	chr1	122371114	122401661	NM_010766	-	-0.0476388	0.872161	7.24111	7.19347						AMB
En1	13798	En-1|Mo-en.1	engrailed 1	0.0133651	0.273519	0.260154					1418618_at	chr1	122499063	122504568	NM_010133	+	-0.0609007	0.818713	5.97145	5.91055		II
Celrr	98452	AI848258|B230209K01Rik|Celr|Gm818	cerebellum expressed regulatory RNA	1.81394	1.43296	-0.380978	LAD	LAD			1456988_at	chr1	122983981	123017552	NR_038008	+	0.0064892	0.990014	6.84609	6.85258				PP
Insig2	72999	2900053I11Rik|C730043J18Rik|Insig-2	insulin induced gene 2	-0.546314	-0.965292	-0.418978					1417980_a_at	chr1	123200929	123224255	NM_001271531	-	0.247328	0.242766	9.76785	10.0152		II
Ccdc93	70829	4633402D15Rik|9230102M16Rik	coiled-coil domain containing 93	-0.30854	-0.498842	-0.190301		LAD			1453798_at	chr1	123327643	123403037	NM_029955	+	-0.127154	0.626842	6.72825	6.6011		II
Htr5b	15564	5-Ht5b	5-hydroxytryptamine (serotonin) receptor 5B	-0.0169703	0.0908969	0.107867	LAD	LAD		DR	1422196_at	chr1	123406349	123425042	NM_010483	-	0.100021	0.655808	6.21095	6.31097			IP
Ddx18	66942	2310005B10Rik	DEAD (Asp-Glu-Ala-Asp) box polypeptide 18	0.544341	0.766512	0.222171					1416070_a_at	chr1	123450411	123464557	NM_025860	-	0.219917	0.276223	7.76384	7.98376		II
Dpp10	269109	6430601K09Rik|DPP X|Dprp3	dipeptidylpeptidase 10	1.75162	0.858045	-0.893576	LAD	LAD	DR		1436661_at	chr1	125228714	125942136	NM_199021	-	0.0713836	0.83259	6.2953	6.36669					PI
Actr3	74117	1200003A09Rik|Arp3	ARP3 actin-related protein 3	-0.447544	0.158609	0.606153					1452051_at	chr1	127289481	127332304	NM_001205385	-	-0.0913789	0.735476	9.5712	9.47982		II
Slc35f5	74150	1300003P13Rik|AI646727	solute carrier family 35, member F5	-0.602576	0.314541	0.917118		LAD		DR	1452059_at	chr1	127457592	127492261	NM_028787	+	0.25813	0.244932	9.02028	9.27841			IP
Gpr39	71111	4933415E13Rik	G protein-coupled receptor 39	0.297157	0.514056	0.216899	LAD	LAD		DR	1432260_at	chr1	127573572	127770438	NM_027677	+	-0.00715331	0.98375	6.79322	6.78606			IP
Lypd1	72585	2700050C12Rik|AI853408|C530008O16Rik|Lynx2|Lypdc1	Ly6/Plaur domain containing 1	0.579596	1.81241	1.23281	LAD	LAD		DR	1431569_a_at	chr1	127768618	127808791	NM_145100	-	-0.0936209	0.745407	6.75306	6.65944			IP
Nckap5	210356	8430408F21|D130011D22Rik|E030049G20Rik|Erih1|Erih2|Gm1548|Nap5	NCK-associated protein 5	0.699266	0.765589	0.0663225	LAD	LAD	DR	DR	1444086_at	chr1	127810212	128727209	NM_176957	-	0.126737	0.561263	6.33131	6.45805						AMB
Mgat5	107895	4930471A21Rik|5330407H02Rik|AI480971|GlcNAc-TV	mannoside acetylglucosaminyltransferase 5	-0.56879	0.0316409	0.600431		LAD		DR	1428643_at	chr1	129101562	129379549	NM_145128	+	-0.231551	0.47644	6.97857	6.74702			IP
Tmem163	72160	2610024A01Rik|SV31	transmembrane protein 163	-0.130435	0.538735	0.66917		LAD		DR	1428077_at	chr1	129386918	129574598	NM_028135	-	-0.00659251	0.986964	6.42452	6.41793			IP
2900009J06Rik	100502745		RIKEN cDNA 2900009J06 gene	-0.946156	-1.39621	-0.450056					1445606_a_at	chr1	129650193	129670631	NR_045298	-	-0.0367611	0.914438	7.04426	7.0075		II
Ccnt2	72949	2900041I18Rik|C81304|CycT2|CycT2a|CycT2b	cyclin T2	-1.04811	-1.44079	-0.392684					1453399_at	chr1	129670740	129701414	NM_028399	+	0.125484	0.583441	7.65201	7.77749		II
Rab3gap1	226407	1700003B17Rik|4732493F09Rik|AL117896|Rab3gap|p130	RAB3 GTPase activating protein subunit 1	-0.397747	-0.518033	-0.120286					1455922_at	chr1	129765349	129840453	NM_178690	+	0.21249	0.317533	8.56722	8.77971		II
Zranb3	226409	4933425L19Rik|AH2|AI316834|C730006D09	zinc finger, RAN-binding domain containing 3	0.0135219	-0.120767	-0.134288		LAD		DR	1455544_at	chr1	129850755	129999624	NM_001285945	-	-0.0801059	0.76985	6.79039	6.71029			IP
R3hdm1	226412	R3hdm	R3H domain containing 1	-0.355801	-0.78071	-0.424909					1439572_at	chr1	129999882	130134312	NM_181750	+	0.0659741	0.813119	6.56499	6.63097		II
Ubxn4	67812	1300013G12Rik|Ubxd2|mKIAA0242	UBX domain protein 4	-0.369021	-0.23113	0.137891					1426484_at	chr1	130140757	130175954	NM_026390	+	-0.276414	0.181419	8.40131	8.1249		II
Lct	226413	Gm100|LAC|LPH|Lphl	lactase	-0.520503	-0.351451	0.169052		LAD		DR	1439479_at	chr1	130181340	130224895	NM_001081078	-	0.173819	0.477018	6.15863	6.33245			IP
Mcm6	17219	ASP-l1|D1Wsu22e|Mcmd6	minichromosome maintenance deficient 6 (MIS5 homolog, S. pombe) (S. cerevisiae)	-0.805576	-0.520876	0.2847					1416251_at	chr1	130228167	130256233	NM_008567	-	-0.364914	0.0607212	8.09264	7.72773		II
Dars	226414	5730439G15Rik	aspartyl-tRNA synthetase	-0.593914	-0.242023	0.351891		LAD		DR	1423800_at	chr1	130260283	130313993	NM_177445	-	0.0381271	0.896136	9.36491	9.40304			IP
Cxcr4	12767	CD184|Cmkar4|LESTR|PB-CKR|PBSF/SDF-1|Sdf1r|b2b220Clo	chemokine (C-X-C motif) receptor 4	0.544085	1.04635	0.502269					1448710_at	chr1	130484775	130488876	NM_009911	-	-0.0445401	0.883029	6.30254	6.258		II
Thsd7b	210417	1700074E13Rik|B930082A18|D130067I03Rik	thrombospondin, type I, domain containing 7B	2.68631	1.69665	-0.989656	LAD	LAD	DR		1445115_at	chr1	131169880	132115855	NM_172485	+	0.146992	0.637618	7.04686	7.19386					PI
Daf2	13137	AI323748|Daf|Daf-TM|TM-DAF|Cd55b	CD55 molecule, decay accelerating factor for complement B	1.28132	1.24957	-0.031748	LAD	LAD			1419727_at	chr1	132285104	132319576	NM_007827	-	0.0332594	0.915377	5.97145	6.00471				PP
Cd55	13136	Daf|Daf-GPI|Daf1|GPI-DAF	CD55 molecule, decay accelerating factor for complement	1.16135	1.7128	0.551443	LAD	LAD			1418762_at	chr1	132335606	132359317	NM_010016	-	-0.156329	0.590412	7.0293	6.87298				PP
Zp3r	22789	AV264399|SP56	zona pellucida 3 receptor	0.486205	0.644472	0.158268	LAD	LAD			1417899_at	chr1	132473282	132526183	NM_009581	-	0.129931	0.627856	6.29632	6.42626				PP
C4bp	12269	AI195242|C4bpa	complement component 4 binding protein	-0.147612	-0.296074	-0.148462					1418037_at	chr1	132532497	132558195	NM_007576	-	-0.3078	0.107881	12.2345	11.9267		II
C4bp-ps1	12270	C4bpb	complement component 4 binding protein, pseudogene 1	-0.529145	-0.817705	-0.28856					1431901_a_at	chr1	132566778	132578148	NR_028304	-	0.0104825	0.978339	6.61213	6.62261		II
Pfkfb2	18640	4930568D07Rik	6-phosphofructo-2-kinase/fructose-2,6-biphosphatase 2	-0.943631	-1.34132	-0.397685					1422091_at	chr1	132585619	132625830	NM_001162415	-	-0.194882	0.327023	7.13178	6.9369		II
Yod1	226418	9930028C20Rik|Hshin7	YOD1 OTU deubiquitinating enzyme 1 homologue (S. cerevisiae)	-1.01666	-1.3987	-0.382035					1460624_at	chr1	132613903	132618634	NM_178691	+	-0.132086	0.552081	8.63169	8.49961		II
AA986860	212439	E030025M07|Sarg	expressed sequence AA986860	-1.20965	-1.59806	-0.388411					1447664_x_at	chr1	132628552	132641199	NM_177604	+	-0.193503	0.594243	6.73975	6.54625		II
Fcamr	64435		Fc receptor, IgA, IgM, high affinity	-0.955858	-1.39062	-0.434757					1425925_at	chr1	132697478	132711317	NM_144960	+	-0.041068	0.884451	6.39614	6.35507		II
Pigr	18703		polymeric immunoglobulin receptor	-0.636057	-1.04141	-0.405353					1450060_at	chr1	132723260	132748826	NM_011082	+	0.532476	0.0128387	11.9814	12.5139	e1	II
Faim3	69169	1810037B05Rik|FcmuR|Toso|Fcmr	Fc fragment of IgM receptor	-0.303066	-0.772429	-0.469363					1429889_at	chr1	132762353	132777367	NM_026976	+	0.0879949	0.713332	6.42946	6.51746		II
Il24	93672	FISP|Mda-7|Mda7|St16	interleukin 24	-0.190457	-0.614027	-0.42357					1426181_a_at	chr1	132778650	132783988	NM_053095	-	-0.133607	0.554134	6.53096	6.39735		II
Il20	58181	Zcyto10	interleukin 20	-0.0231816	-0.316879	-0.293698					1421608_at	chr1	132803768	132807873	NM_021380	-	-0.109956	0.741496	6.7706	6.66064		II
Il10	16153	CSIF|Il-10	interleukin 10	-0.531732	-0.881257	-0.349525					1450330_at	chr1	132916421	132921547	NM_010548	+	-0.0735736	0.793644	6.19936	6.12579		II
Mapkapk2	17164	AA960234|MAPKAP-K2|MK-2|MK2|Rps6kc1	MAP kinase-activated protein kinase 2	-1.42476	-1.19403	0.230722					1426648_at	chr1	132950280	132994120	NM_008551	-	-0.0153452	0.973002	8.79552	8.78017		II
Dyrk3	226419	BC006704	dual-specificity tyrosine-(Y)-phosphorylation regulated kinase 3	-1.35577	-1.24954	0.106238					1424229_at	chr1	133025017	133034811	NM_145508	-	-0.109923	0.650354	6.76491	6.65498		II
Eif2d	16865	D1Ertd5e|Lgtn	eukaryotic translation initiation factor 2D	-1.38086	-1.25877	0.122089					1436724_a_at	chr1	133049783	133070048	NM_001136070	+	0.202437	0.326763	8.68209	8.88453		II
Rassf5	54354	1300019G20Rik|Maxp1|Nore1|Nore1A|Nore1B|Rapl	Ras association (RalGDS/AF-6) domain family member 5	-1.41375	-1.16043	0.253323					1422638_s_at	chr1	133072986	133141755	NM_018750	-	0.297198	0.157288	7.26159	7.55879		II
Ikbke	56489	AW558201|IKK-i|IKKepsilon|Ikki	inhibitor of kappaB kinase epsilon	-1.28934	-1.17358	0.115762					1417813_at	chr1	133151178	133176140	NM_019777	-	-0.0429278	0.903148	8.23023	8.1873		II
Srgap2	14270	9930124L22Rik|AI448945|FBP2|Fnbp2|srGAP3	SLIT-ROBO Rho GTPase activating protein 2	-0.597223	-1.25141	-0.654183					1434406_at	chr1	133181827	133423938	NM_001081011	-	0.179447	0.396587	7.44683	7.62628		II
Fam72a	108900	2700049P18Rik|P17	family with sequence similarity 72, member A	-0.973063	-1.37454	-0.401481					1456163_at	chr1	133424565	133436449	NM_175382	+	0.115791	0.670801	6.80791	6.9237		II
Avpr1b	26361	AVPR3|V3/V1b|VIBR|VPR3	arginine vasopressin receptor 1B	-0.745541	-0.576463	0.169078					1422204_at	chr1	133495690	133508577	NM_011924	+	0.00582641	0.987377	6.44425	6.45008		II
Ctse	13034	A430072O03Rik|C920004C08Rik|CE|CatE	cathepsin E	-0.680265	-0.284761	0.395504					1427797_s_at	chr1	133534890	133572084	NM_007799	+	-1.27985	0.000250006	8.45679	7.17695	e2	II
5430435G22Rik	226421	Rab7b	RAB7B, member RAS oncogene family	-0.78745	-0.46046	0.32699					1424987_at	chr1	133585271	133610041	NM_145509	+	-0.115214	0.745992	6.7925	6.67729		II
Pm20d1	212933	4732466D17Rik|AI098026	peptidase M20 domain containing 1	-0.918584	-0.981658	-0.0630746					1438980_x_at	chr1	133693971	133714692	NM_178079	+	0.375553	0.09914	9.85439	10.2299		II
Slc41a1	98396	AI573938|B230315F01Rik	solute carrier family 41, member 1	-0.873513	-0.916539	-0.0430256					1460565_at	chr1	133724588	133745440	NM_173865	+	-0.118899	0.665741	6.87622	6.75732		II
Rab7l1	226422	Rab29	RAB29, member RAS oncogene family	-0.887823	-0.879181	0.0086422					1451362_at	chr1	133763853	133769464	NM_144875	+	0.109555	0.65217	7.90171	8.01127		II
Nucks1	98415	2700010L10Rik|8430423A01Rik|AI647518|C78391|Nucks	nuclear casein kinase and cyclin-dependent kinase substrate 1	-1.17419	-0.970657	0.203531					1435753_a_at	chr1	133807034	133832898	NM_175294	+	-0.331362	0.110357	7.41413	7.08277		II
Slc45a3	212980	2210413P12Rik|AU023994|AU043764|IPCA-6|PRST|Pcanap6	solute carrier family 45, member 3	-1.42512	-0.882713	0.542404					1426663_s_at	chr1	133867185	133879549	NM_145977	+	-0.227157	0.266932	8.52142	8.29427		II
Elk4	13714	2310011G17Rik|A130026I01Rik|BB162516|SAP-1|Sap1	ELK4, member of ETS oncogene family	-1.42283	-0.805993	0.616835					1427162_a_at	chr1	133904181	133922261	NM_007923	+	0.297381	0.187885	8.87774	9.17512		II
Mfsd4	213006	A230072B04|A930031D07Rik|AI850289	major facilitator superfamily domain containing 4	-1.32881	-0.75149	0.577315					1455531_at	chr1	133933359	133964639	NM_001114662	-	-0.189541	0.47379	6.31466	6.12512		II
Cdk18	18557	AA682070|Ctk18|Pctk3	cyclin-dependent kinase 18	-1.46922	-0.84176	0.627457					1449151_at	chr1	134010123	134036262	NM_008795	-	0.0297001	0.92318	7.9611	7.9908		II
Lemd1	213409	4930540I23Rik|6430514M23Rik|AI428128|LEMP-1	LEM domain containing 1	-0.96608	-0.724924	0.241156					1445642_at	chr1	134088012	134153959	NM_001033250	+	0.0872998	0.741642	5.98263	6.06993		II
Klhdc8a	213417	A630065K24Rik	kelch domain containing 8A	-1.32823	-1.07831	0.249921					1424885_at	chr1	134195202	134203934	NM_144810	+	-0.221682	0.380971	6.91048	6.6888		II
Nuak2	74137	1200013B22Rik|Omphk2|Snark|mKIAA0537	NUAK family, SNF1-like kinase, 2	-1.45139	-1.05128	0.400112					1429049_at	chr1	134212701	134230065	NM_028778	+	-0.190834	0.354648	7.55695	7.36611		II
Tmcc2	68875	1110063G11Rik	transmembrane and coiled-coil domains 2	-1.13966	-0.826049	0.313609					1428108_x_at	chr1	134252891	134287858	NM_178874	-	0.0436175	0.879199	6.88633	6.92994		II
Dstyk	213452	A930019K20Rik|C430014H23Rik|C820013G01|Ripk5	dual serine/threonine and tyrosine protein kinase	-0.803533	-0.911663	-0.10813					1436301_at	chr1	134314029	134363536	NM_172516	+	0.047072	0.89314	7.16544	7.21252		II
Rbbp5	213464	4933411J24Rik|C330016J05	retinoblastoma binding protein 5	-1.07557	-1.26199	-0.186419					1428886_at	chr1	134373943	134402242	NM_172517	+	-0.0376063	0.905283	7.63472	7.59712		II
Tmem81	74626	4930429O20Rik|AI465369	transmembrane protein 81	-1.03675	-1.18299	-0.146246					1453302_at	chr1	134402806	134405216	NM_029025	+	0.150289	0.565648	7.06927	7.21956		II
Cntn2	21367	D130012K04Rik|TAG-1|Tax	contactin 2	-0.976215	-1.10835	-0.132133					1435166_at	chr1	134406001	134439517	NM_177129	-	-0.217972	0.490196	6.89444	6.67647		II
Nfasc	269116	AA387016|D430023G06Rik|NF|mKIAA0756	neurofascin	-0.623663	-0.886949	-0.263286					1459357_at	chr1	134461266	134603903	NM_001160318	-	-0.249553	0.217224	6.6664	6.41685		II
Lrrn2	16980	5730406J09Rik|NLRR-2	leucine rich repeat protein 2, neuronal	-0.718554	-0.360048	0.358506					1433469_at	chr1	134776931	134836582	NM_010732	+	-0.00256194	0.994002	6.51224	6.50968		II
Mdm4	17248	4933417N07Rik|AA414968|AL023055|AU018793|AU021806|C85810|Mdmx	transformed mouse 3T3 cell double minute 4	-0.814024	-0.791111	0.0229133					1458223_at	chr1	134886421	134921925	NM_008575	-	0.147818	0.550495	6.85387	7.00169		II
Ppp1r15b	108954	1810033K10Rik|AI606441|C530022L24Rik|CReP	protein phosphatase 1, regulatory (inhibitor) subunit 15b	-1.07126	-1.2465	-0.17524					1436366_at	chr1	135027742	135036377	NM_133819	+	-0.144091	0.504577	6.93593	6.79184		II
Plekha6	240753	9530028L01Rik|AU042621|Pepp3	pleckstrin homology domain containing, family A member 6	-1.52465	-1.39828	0.126369					1427149_at	chr1	135142673	135200012	NM_182930	+	-0.0288006	0.936353	7.54315	7.51435		II
Gm19461	100502933		predicted gene, 19461	-1.57132	-1.41931	0.152008					1443198_at	chr1	135146428	135166385	NR_037984	-	-0.136635	0.590376	6.63493	6.4983		II
Golt1a	68338	0610012C01Rik|Kiss1|metastatin	golgi transport 1 homolog A (S. cerevisiae)	-1.26213	-1.17436	0.0877672					1425159_at	chr1	135206399	135219603	NM_026680	+	0.0342613	0.909177	8.36769	8.40195		II
Ren2	19702	Ren|Ren-2|Ren-B|Rn-2|Rnr	renin 2 tandem duplication of Ren1	-1.11482	-0.888322	0.226494					1448975_s_at	chr1	135247142	135256900	NM_031193	+	0.789109	0.00236821	6.4351	7.22421	e1	II
Ren1	19701	D19352|Ren|Ren-1|Ren-A|Ren1c|Ren1d|Rn-1|Rnr	renin 1 structural	-1.11597	-0.885915	0.230059					1448975_s_at	chr1	135247250	135256896	NM_031192	+	0.789109	0.00236821	6.4351	7.22421	e1	II
Etnk2	214253	4933417N20Rik|AI197444|EKI 2|Eki2|Tuc1	ethanolamine kinase 2	-1.11474	-0.74816	0.366582					1437040_at	chr1	135260148	135276895	NM_175443	+	0.0231149	0.941651	10.505	10.5281		II
Sox13	20668	AA407916|AW259412|AW540933|Sox-13	SRY (sex determining region Y)-box 13	-1.12511	-0.674462	0.450647					1450191_a_at	chr1	135278876	135320789	NM_011439	-	0.354693	0.139142	7.11538	7.47008		II
Snrpe	20643	AL022645|C76690|SME	small nuclear ribonucleoprotein E	-0.918356	-1.16621	-0.247854					1451294_s_at	chr1	135500447	135506857	NM_009227	-	-0.126294	0.606978	10.298	10.1717		II
Zc3h11a	70579	1110003F06Rik|5730454B08Rik|G630041M05Rik|Zc3hdc11a|Zc3hh11a|mKIAA0663	zinc finger CCCH type containing 11A	-1.18906	-1.28414	-0.0950761					1455998_at	chr1	135516447	135557976	NM_144530	-	0.376059	0.101873	7.13815	7.51421		II
Zbed6	667118	Gm8466|MGR	zinc finger, BED type containing 6	-1.23359	-1.27593	-0.0423389					1441112_at	chr1	135552455	135557462	NM_001166552	-	0.119205	0.581246	6.53901	6.65822		II
Lax1	240754	A530029E09|E430019B13Rik	lymphocyte transmembrane adaptor 1	-1.29328	-1.17497	0.118315					1438687_at	chr1	135575605	135586685	NM_001159649	-	-0.0510727	0.857444	6.33245	6.28137		II
Atp2b4	381290	Pmca4	ATPase, Ca++ transporting, plasma membrane 4	-1.34822	-0.959451	0.388768					1445701_at	chr1	135599250	135650324	NM_213616	-	0.132502	0.589131	6.14146	6.27397		II
Optc	269120		opticin	-1.43881	-0.946533	0.492279					1420578_at	chr1	135797412	135803750	NM_001160422	-	-0.0995862	0.735212	6.64533	6.54574		II
Prelp	116847	7330409J17Rik|SLRR2A	proline arginine-rich end leucine-rich repeat	-1.43944	-0.948038	0.491403					1416322_at	chr1	135806881	135817978	NM_054077	-	0.117451	0.65226	7.27561	7.39306		II
Fmod	14264	AI131919|AU041740|SLRR2E	fibromodulin	-1.32335	-1.31576	0.00759653					1415939_at	chr1	135934091	135944854	NM_021355	+	-0.179279	0.446503	6.83553	6.65625		II
Btg2	12227	AA959598|APRO1|Pc3|TIS21	B cell translocation gene 2, anti-proliferative	-1.54741	-1.33972	0.207693					1416250_at	chr1	135971441	135975732	NM_007570	-	-0.344566	0.130332	8.45258	8.10802		II
Chit1	71884	2300002L19Rik	chitinase 1 (chitotriosidase)	-1.08821	-0.922904	0.165302					1453844_at	chr1	136007818	136048117	NM_001284525	+	-0.122807	0.640155	6.90195	6.77915		II
Chil1	12654	AW208766|Brp39|Chi3l1|Gp39	chitinase-like 1	-1.03329	-0.864418	0.16887					1451537_at	chr1	136078980	136086608	NM_007695	+	-0.207857	0.307091	6.76404	6.55618		II
Mybph	53311	AI385643|MyBP-H	myosin binding protein H	-1.08433	-0.851314	0.23302					1419487_at	chr1	136090024	136097809	NM_016749	+	0.264565	0.314664	6.51917	6.78374		II
Adora1	11539	A1-AR|A1AR|A1R|AA1R|AI848715|BB176431|Ri	adenosine A1 receptor	-1.18018	-0.797093	0.383085		LAD		DR	1435495_at	chr1	136095791	136132034	NM_001282945	-	0.247802	0.231273	7.03072	7.27852			IP
Myog	17928	MYF4|bHLHc3|myo	myogenin	-0.897028	-0.598464	0.298564					1419391_at	chr1	136186580	136189125	NM_031189	+	-0.151428	0.47148	6.62973	6.4783		II
Ppfia4	68507	100042382|1110008G13Rik|AI448359|AI852265|C81506|Gm3812	protein tyrosine phosphatase, receptor type, f polypeptide (PTPRF), interacting protein (liprin), alpha 4	-0.772407	-0.794456	-0.0220485					1452846_at	chr1	136193359	136229505	NM_001144855	-	0.359776	0.230367	7.3408	7.70058		II
Tmem183a	57439	1300007B12Rik|1700020N19Rik|Tmem183	transmembrane protein 183A	-0.727856	-0.931131	-0.203276					1431304_a_at	chr1	136242673	136258576	NM_020588	-	-0.115481	0.590412	8.39726	8.28178		II
Cyb5r1	72017	1500005G05Rik|B5R.1|C80155|Nqo3a2	cytochrome b5 reductase 1	-0.666642	-0.670629	-0.00398756					1424048_a_at	chr1	136302566	136308315	NM_028057	+	-0.0745161	0.7684	7.27659	7.20208		II
Adipor1	72674	2810031L11Rik|ACDCR1|CGI-45|Paqr1	adiponectin receptor 1	-0.718318	-0.545246	0.173072					1439017_x_at	chr1	136312043	136328918	NM_028320	+	-0.157018	0.448777	9.81002	9.653		II
Klhl12	240756	C3ip1	kelch-like 12	-0.964592	-0.554757	0.409835		LAD		DR	1435786_at	chr1	136352131	136387450	NM_153128	+	-0.00665212	0.984139	7.6748	7.66814			IP
Rabif	98710	AI842864|AW549708|E130318E12Rik|MSS4|RASGFR3	RAB interacting factor	-1.01802	-0.650739	0.367284					1457969_at	chr1	136391236	136404461	NM_145510	+	0.17216	0.447482	6.55412	6.72628		II
4931440L10Rik	71001	Mgat4e	MGAT4 family, member E	-0.98497	-0.66405	0.32092					1430094_at	chr1	136437521	136443599	NM_001145300	-	0.115196	0.688449	6.30897	6.42417		II
Kdm5b	75605	2010009J12Rik|2210016I17Rik|AW556288|D1Ertd202e|Jarid1b|PLU-1|PUT1|Plu1|RBBP2H1A|Rb-Bp2|mKIAA4034	lysine (K)-specific demethylase 5B	-0.922471	-0.955	-0.0325296					1427142_s_at	chr1	136456754	136529455	NM_152895	+	-0.11895	0.622485	7.25381	7.13486		II
Syt2	20980	R74640|mKIAA4194	synaptotagmin II	-1.11405	-0.813114	0.30094		LAD		DR	1449866_at	chr1	136543257	136645994	NM_009307	+	-0.106631	0.658914	6.32943	6.2228			IP
Ppp1r12b	329251	1810037O03Rik|9530009M10Rik|AI132431|Mypt2	protein phosphatase 1, regulatory (inhibitor) subunit 12B	-0.813713	-0.375189	0.438524		LAD		DR	1434786_at	chr1	136676299	136700298	NR_015606	-	0.183229	0.376592	6.64785	6.83108			IP
Ube2t	67196	2700084L22Rik|C80607	ubiquitin-conjugating enzyme E2T (putative)	-0.790261	-0.931923	-0.141662					1422462_at	chr1	136859141	136870756	NM_026024	+	-0.146033	0.503434	6.52083	6.3748		II
Lgr6	329252	A530037C04Rik|D830026M09	leucine-rich repeat-containing G protein-coupled receptor 6	-0.918709	-0.844318	0.0743912					1436218_at	chr1	136882929	137001853	NM_001033409	-	-0.135101	0.572444	6.36893	6.23383		II
Ptprv	13924	Esp|OST|OST-PTP|mOST-PTP	protein tyrosine phosphatase, receptor type, V	-1.22751	-0.972339	0.255169					1449957_at	chr1	137005074	137029152	NM_007955	-	0.0404574	0.885571	7.11887	7.15933		II
Arl8a	68724	1110033P22Rik|Arl10b|gie2	ADP-ribosylation factor-like 8A	-1.11592	-1.12401	-0.00808835					1424640_at	chr1	137043410	137052845	NM_026823	+	0.0934672	0.689495	7.19711	7.29058		II
Gpr37l1	171469	AW047233|CAG-18|D0Kist8	G protein-coupled receptor 37-like 1	-1.00724	-1.19358	-0.186338					1424146_at	chr1	137056826	137064258	NM_134438	-	-0.0300357	0.932591	6.64117	6.61113		II
Elf3	13710	ESE-1|ESX|jen	E74-like factor 3	-0.708523	-0.368175	0.340348					1416916_at	chr1	137150150	137155049	NM_001163131	-	-0.119007	0.662262	6.93864	6.81963		II
Rnpep	215615		arginyl aminopeptidase (aminopeptidase B)	-0.753129	-0.232005	0.521124					1451243_at	chr1	137159275	137180661	NM_145417	-	-0.0142846	0.972985	7.61545	7.60117		II
Timm17a	21854	17kDa|mTim17a	translocase of inner mitochondrial membrane 17a	-0.844095	-0.228925	0.61517		LAD		DR	1426256_at	chr1	137198111	137210314	NM_011590	-	0.0809423	0.736602	9.40717	9.48811			IP
Lmod1	93689	9530015K06Rik|SM-Lmod	leiomodin 1 (smooth muscle)	-1.09156	-0.251977	0.839585					1427485_at	chr1	137221389	137264642	NM_053106	+	0.0371205	0.93684	6.71284	6.74996		II
Shisa4	77552	9330132O05Rik|Tmem58|mShisa4	shisa family member 4	-1.09711	-0.317556	0.779549					1438426_at	chr1	137268032	137271640	NM_175259	-	0.231831	0.376592	6.6958	6.92763		II
Ipo9	226432	0710008K06Rik|AI845704|C78347|Imp9|Ranbp9|mKIAA1192	importin 9	-1.01018	-0.160588	0.849592		LAD		DR	1441645_s_at	chr1	137278891	137327068	NM_153774	-	-0.0740877	0.807414	7.96841	7.89432			IP
Nav1	215690	9530089B19|9930003A20Rik|C230080M11Rik|Pomfil3|Unc53h1|mKIAA1151|steerin-1	neuron navigator 1	-0.761836	-0.687858	0.0739781		LAD		DR	1438730_at	chr1	137331156	137481932	NM_173437	-	0.0346721	0.912101	6.61194	6.64661			IP
Csrp1	13007	AA408841|AA959891|AW545626|CRP1|Csrp	cysteine and glycine-rich protein 1	-1.41552	-0.925733	0.489786					1425811_a_at	chr1	137625773	137648806	NM_007791	+	-0.169355	0.392141	7.50354	7.33418		II
Phlda3	27280	Tih1	pleckstrin homology-like domain, family A, member 3	-1.47836	-1.00469	0.473669					1449002_at	chr1	137662661	137665711	NM_013750	+	-0.149228	0.475288	7.15672	7.0075		II
Tnni1	21952	2700018B22Rik|AI747285|ssTnI	troponin I, skeletal, slow 1	-1.44289	-0.975299	0.467589					1450813_a_at	chr1	137695997	137707566	NM_021467	+	0.0687262	0.831444	6.6958	6.76453		II
Lad1	16763		ladinin	-1.28848	-0.959694	0.328782					1418449_at	chr1	137715174	137729918	NM_133664	+	0.48262	0.0228924	7.21276	7.69539		II
Tnnt2	21956	Tnt|cTnT	troponin T2, cardiac	-1.18098	-0.968084	0.212897					1418726_a_at	chr1	137732910	137748845	NM_001130174	+	0.105691	0.631906	5.99461	6.10031		II
Pkp1	18772		plakophilin 1	-0.918239	-0.912116	0.00612363					1449586_at	chr1	137767971	137815601	NM_019645	-	-0.0536203	0.860913	7.16353	7.10991		II
Tmem9	66241	1500015G18Rik|AW545782	transmembrane protein 9	-0.788926	-0.560806	0.22812					1419557_a_at	chr1	137904795	137931607	NM_001160145	+	-0.0583379	0.834142	7.6023	7.54396		II
Cacna1s	12292	AW493108|Cav1.1|Cchl1a3|fmd|mdg|sj	calcium channel, voltage-dependent, L type, alpha 1S subunit	-0.952139	-0.646402	0.305737					1420442_at	chr1	137949477	138016399	NM_014193	+	-0.0905875	0.715622	6.43467	6.34408		II
Gm15850	329253	6530439I21|OTTMUSG00000026868	predicted gene 15850	-1.108	-0.869854	0.238149					1443574_at	chr1	138024295	138027760	NR_046167	-	-0.170232	0.432035	6.689	6.51877		II
Kif21b	16565	2610511N21Rik|mKIAA0449	kinesin family member 21B	-1.09805	-0.974098	0.123948					1435772_at	chr1	138027977	138074591	NM_001039472	+	0.154453	0.574383	6.76546	6.91992		II
5730559C18Rik	67313	1700034M08Rik|4933426C09Rik|AI586180|D1Mgi54	RIKEN cDNA 5730559C18 gene	-0.990051	-0.820172	0.169879					1450559_at	chr1	138110098	138130857	NM_028872	-	0.0449935	0.870217	6.81797	6.86297		II
Gpr25	383563	Gm1300	G protein-coupled receptor 25	-1.11931	-0.713941	0.405371		LAD		DR	1447559_at	chr1	138155490	138157450	NM_001101516	-	0.00813217	0.987002	6.76821	6.77635			IP
Camsap2	67886	1600013L13Rik|4930541M15Rik|Camsap1l1|mKIAA1078	calmodulin regulated spectrin-associated protein family, member 2	-1.1593	-0.627149	0.53215					1453000_at	chr1	138164699	138242681	NM_001081360	-	-0.173725	0.434354	7.40361	7.22988		II
9230116N13Rik	320054		RIKEN cDNA 9230116N13 gene	-0.609531	0.159201	0.768731		LAD		DR	1458490_at	chr1	138308492	138312096	NR_024328	-	-0.156749	0.492487	6.49324	6.33649			IP
Ddx59	67997	1210002B07Rik|4833411G06Rik	DEAD (Asp-Glu-Ala-Asp) box polypeptide 59	-0.612431	0.166234	0.778665		LAD		DR	1460333_at	chr1	138311847	138336797	NM_026500	+	0.176403	0.377778	7.01337	7.18978			IP
Kif14	381293	D1Ertd367e|E130203M01	kinesin family member 14	-0.689024	-0.169927	0.519097		LAD		DR	1445525_at	chr1	138364511	138428088	NM_001287179	+	-0.0492846	0.856168	6.06355	6.01426			IP
Zfp281	226442	Znf281	zinc finger protein 281	-0.966132	-0.56452	0.401612		LAD		DR	1452045_at	chr1	138521477	138526968	NM_001160251	+	0.297221	0.132445	8.29974	8.59696			IP
Gm16880	100503474	Platr22	pluripotency associated transcript 22	-1.37688	-1.00878	0.368106					1444115_at	chr1	138592787	138622305	NR_037986	+	0.0459443	0.874373	6.31947	6.36542		II
Nr5a2	26424	AU020803|D1Ertd308e|Ftf|LRH-1|UF2-H3B	nuclear receptor subfamily 5, group A, member 2	-1.14214	-1.52041	-0.378279					1420410_at	chr1	138740160	138857025	NM_030676	-	0.757614	0.00279563	9.04182	9.79944	e1	II
Ptprc	19264	B220|CD45R|Cd45|L-CA|Ly-5|Lyt-4|T200|loc	protein tyrosine phosphatase, receptor type, C	0.955653	1.47494	0.519291	LAD	LAD		DR	1440165_at	chr1	139959435	140071703	NM_001111316	-	0.112669	0.609329	6.25341	6.36608			IP
Nek7	59125	2810460C19Rik|AU020186	NIMA (never in mitosis gene a)-related expressed kinase 7	-0.96193	-1.15004	-0.188108					1448474_at	chr1	140381290	140516273	NM_021605	-	0.295273	0.238991	9.12708	9.42235		II
Lhx9	16876	3110009O07Rik|BB104635|LH2B	LIM homeobox protein 9	0.349854	1.31452	0.964666					1419324_at	chr1	140721762	140739021	NM_001025565	-	-0.0655428	0.796875	6.23958	6.17404		II
2310009B15Rik	69549		RIKEN cDNA 2310009B15 gene	0.236219	0.898789	0.66257		LAD		DR	1435776_at	chr1	140748555	140753431	NM_001081226	-	0.213572	0.392141	6.89009	7.10366			IP
Dennd1b	329260	4632404N19Rik|4930467M19Rik|6820401H01Rik|F730008N07Rik	DENN/MADD domain containing 1B	-0.52734	-0.716741	-0.189401		LAD		DR	1444951_at	chr1	140860285	141072619	NM_001166501	+	-0.209051	0.322827	6.72782	6.51877			IP
Crb1	170788	7530426H14Rik|A930008G09Rik	crumbs family member 1, photoreceptor morphogenesis associated	0.902842	1.50278	0.599937	LAD	LAD	DR		1421451_at	chr1	141094830	141273653	NM_133239	-	-0.0865867	0.751814	7.00141	6.91483					PI
4933436E23Rik	71209		RIKEN cDNA 4933436E23 gene	0.611049	2.13634	1.52529	LAD	LAD			1454185_at	chr1	141276028	141299429	NR_040455	+	-0.0211789	0.956823	6.44367	6.42249				PP
Zbtb41	226470	8430415N23Rik|9430031N01|9830132G07Rik|AI316857	zinc finger and BTB domain containing 41 homolog	0.425072	2.14002	1.71494		LAD		DR	1439089_at	chr1	141318959	141349584	NM_172643	+	0.0231067	0.941129	7.15421	7.17731			IP
Aspm	12316	Calmbp1|D330028K02Rik|MCPH5|Sha1	asp (abnormal spindle)-like, microcephaly associated (Drosophila)	0.530688	1.86107	1.33038	LAD	LAD			1422814_at	chr1	141351349	141390665	NM_009791	+	-0.303516	0.114981	6.75347	6.44995				PP
F13b	14060	Cf-13b|Cf13b	coagulation factor XIII, beta subunit	0.794312	1.71465	0.92034	LAD	LAD			1419131_at	chr1	141398283	141420333	NM_031164	+	0.248631	0.242896	10.7753	11.024				PP
Cfhr1	50702	AI194696|CFHRB|Cfhl1	complement factor H-related 1	0.982123	1.71241	0.73029	LAD	LAD			1419436_at	chr1	141443640	141456799	NM_015780	-	-0.109024	0.701113	10.9815	10.8725				PP
Gm4788	214403	Cfhrc|EG214403	predicted gene 4788	1.31128	1.91865	0.607363	LAD	LAD			1425999_at	chr1	141594495	141677816	NM_001160303	-	-0.0270541	0.953316	7.1711	7.14405				PP
Cfhr2	545366	Cfhrb_4/2	complement factor H-related 2	0.847612	1.15038	0.302773	LAD	LAD			1425633_at	chr1	141706868	141755276	NM_001025575	-	0.324492	0.226523	8.11979	8.44429				PP
Cfh	12628	Mud-1|NOM|Sas-1|Sas1	complement component factor h	0.8801	1.85616	0.976059	LAD	LAD		DR	1450876_at	chr1	141982431	142079988	NM_009888	-	-0.397057	0.448439	10.0559	9.65886			IP
Kcnt2	240776	E330038N15Rik|Slick	potassium channel, subfamily T, member 2	1.00273	0.760561	-0.242173	LAD	LAD	DR		1459971_at	chr1	142142833	142506838	NM_001081027	+	0.157432	0.483499	6.30254	6.45997					PI
Cdc73	214498	8430414L16Rik|C130030P16Rik|C81219|Hrpt2	cell division cycle 73, Paf1/RNA polymerase II complex component	-0.312621	-0.217206	0.0954153		LAD		DR	1427972_at	chr1	145454628	145549814	NM_145991	-	-0.36197	0.166066	6.94068	6.57871			IP
B3galt2	26878		UDP-Gal:betaGlcNAc beta 1,3-galactosyltransferase, polypeptide 2	-0.239128	-0.35322	-0.114092					1437644_at	chr1	145487826	145497067	NM_020025	+	0.0543556	0.844508	5.8557	5.91005		II
Glrx2	69367	1700010P22Rik|AI645710|Grx2	glutaredoxin 2 (thioltransferase)	-0.169973	1.73113	1.9011		LAD		DR	1422998_a_at	chr1	145586478	145596808	NM_001038593	+	0.202907	0.484068	8.4146	8.61751			IP
Trove2	20822	1810007I17Rik|A530054J02Rik|AI646302|SS-A/Ro|Ssa|Ssa2	TROVE domain family, member 2	-0.114104	1.7343	1.84841		LAD		DR	1423433_at	chr1	145597920	145624181	NM_013835	-	-0.192382	0.438067	6.66913	6.47675			IP
Uchl5	56207	5830413B11Rik|Uch37	ubiquitin carboxyl-terminal esterase L5	0.143047	1.58938	1.44633		LAD		DR	1419453_at	chr1	145624407	145654596	NM_001159866	+	-0.124488	0.711688	6.2953	6.17081			IP
Rgs2	19735	GOS8	regulator of G-protein signaling 2	1.14442	1.21523	0.0708165	LAD	LAD			1447830_s_at	chr1	145846467	145851279	NM_009061	-	0.391098	0.0550349	6.72202	7.11312				PP
Rgs13	246709		regulator of G-protein signaling 13	1.95161	1.69482	-0.256788	LAD	LAD			1442263_at	chr1	145985796	146024502	NM_153171	-	-0.0339541	0.91882	5.99289	5.95894				PP
Rgs1	50778	BL34	regulator of G-protein signaling 1	2.54225	1.9831	-0.559155	LAD	LAD			1417601_at	chr1	146091798	146096234	NM_015811	-	-0.138911	0.548555	7.09468	6.95577				PP
Rgs18	64214		regulator of G-protein signaling 18	1.84654	1.66254	-0.183994	LAD	LAD			1449856_at	chr1	146599970	146622551	NM_022881	-	-0.0536904	0.865246	6.06385	6.01016				PP
Brinp3	215378	B830045N13Rik|Fam5c	bone morphogenetic protein/retinoic acid inducible neural specific 3	1.47691	2.22435	0.747438	LAD	LAD			1434993_at	chr1	148344816	148749602	NM_001145807	+	-0.108349	0.644233	6.11851	6.01016				PP
Pla2g4a	18783	Pla2g4|cPLA2|cPLA2-alpha|cPLA2alpha	phospholipase A2, group IVA (cytosolic, calcium-dependent)	1.33963	1.31479	-0.0248326	LAD	LAD	DR		1448558_a_at	chr1	151676751	151808414	NM_008869	-	-0.0108518	0.974851	6.63	6.61915					PI
Ptgs2	19225	COX2|Cox-2|PES-2|PGHS-2|PHS II|PHS-2|Pghs2|TIS10|gripghs	prostaglandin-endoperoxide synthase 2	0.864532	1.47661	0.612074	LAD	LAD		DR	1417262_at	chr1	151947253	151955142	NM_011198	+	0.0642191	0.833022	6.02652	6.09073			IP
Pdc	20028	Rpr-1|Rpr1	phosducin	1.33867	1.68653	0.34786	LAD	LAD			1449179_at	chr1	152166546	152181036	NM_024458	+	0.120257	0.618199	6.21097	6.33123				PP
BC003331	226499	1810053E15Rik|Odr4|odr-4	cDNA sequence BC003331	0.307934	0.584687	0.276753	LAD	LAD		DR	1434471_at	chr1	152208440	152240185	NM_001077237	-	0.145068	0.608199	8.00997	8.15504			IP
Tpr	108989	2610029M07Rik|C77892	translocated promoter region, nuclear basket protein	-0.465697	-0.621398	-0.155701					1456112_at	chr1	152239967	152297065	NM_133780	+	0.481264	0.036714	8.74909	9.23035		II
Prg4	96875	CACP|DOL54|JCAP|MSF|SZP|lubricin	proteoglycan 4 (megakaryocyte stimulating factor, articular superficial zone protein)	-0.110224	-0.682497	-0.572273					1449824_at	chr1	152296541	152313295	NM_021400	-	-0.88691	0.00161753	9.28234	8.39543	e2	II
Hmcn1	545370	EG545370|Gm201	hemicentin 1	1.87541	1.38535	-0.490058	LAD	LAD	DR		1438532_at	chr1	152409631	152840565	NM_001024720	-	-0.0479499	0.860708	6.44409	6.39614					PI
C730036E19Rik	402734	lncLSTR	RIKEN cDNA C730036E19 gene	-0.257255	-0.601544	-0.344289					1442612_at	chr1	152985163	152991225	NR_038011	+	-0.452692	0.0332619	7.76074	7.30805		II
Ivns1abp	117198	1190004M08Rik|1700126I16Rik|AA960440|HSPC068|ND1|NS-1|NS1-BP|Nd1-L|Nd1-S|mKIAA0850	influenza virus NS1A binding protein	-0.817772	-0.396012	0.42176					1425718_a_at	chr1	153191627	153211575	NM_054102	+	-0.185708	0.3465	10.16	9.9743		II
Swt1	66875	1200016B10Rik|C1orf26	SWT1 RNA endoribonuclease homolog (S. cerevisiae)	-1.1337	-0.714542	0.419153					1428654_at	chr1	153214828	153275565	NM_025819	-	-0.111643	0.624679	8.08489	7.97325		II
Trmt1l	98685	1190005F20Rik|AW226554|C1orf25|Trm1-like|Trm1l	tRNA methyltransferase 1 like	-1.11684	-0.923446	0.193391					1456996_at	chr1	153275777	153305313	NM_026876	+	0.0327002	0.917987	6.41747	6.45017		II
Rnf2	19821	AI326319|AI450156|AU019207|Ring1B|dinG	ring finger protein 2	-0.826038	-0.690952	0.135085					1424873_at	chr1	153316535	153347953	NM_011277	-	0.194413	0.318415	8.04465	8.23907		II
Fam129a	63913	AI256368|AU019833|Niban	family with sequence similarity 129, member A	-0.0453478	0.0577632	0.103111		LAD		DR	1454942_at	chr1	153418502	153566477	NM_022018	+	-0.162316	0.455866	7.01485	6.85254			IP
Edem3	66967	2310050N11Rik	ER degradation enhancer, mannosidase alpha-like 3	-0.269493	0.569234	0.838727		LAD		DR	1460401_at	chr1	153602503	153669458	NM_001039644	+	-0.180111	0.379526	8.85174	8.67163			IP
1700025G04Rik	69399	2610510E02Rik|2900042O04Rik|ENSMUSG00000073540	RIKEN cDNA 1700025G04 gene	0.713845	1.39435	0.680504	LAD	LAD	DR	DR	1436431_at	chr1	153731653	153937450	NM_197990	-	-0.173129	0.431093	6.70028	6.52715						AMB
Tsen15	66637	5730449L18Rik|AL023077|Sen15	tRNA splicing endonuclease 15 homolog (S. cerevisiae)	0.455552	1.63485	1.1793		LAD		DR	1449933_a_at	chr1	154217865	154233812	NM_025677	-	-0.110866	0.756717	7.43062	7.31975			IP
Colgalt2	269132	AI427652|D730024P12|Glt25d2	collagen beta(1-O)galactosyltransferase 2	0.619082	0.90915	0.290068	LAD	LAD	DR	DR	1437930_at	chr1	154246996	154357825	NM_177756	+	0.145617	0.514596	6.5126	6.65822						AMB
Rgl1	19731	Rgl|mKIAA0959	ral guanine nucleotide dissociation stimulator,-like 1	-0.0818587	0.597233	0.679091		LAD		DR	1449124_at	chr1	154364659	154472241	NM_016846	-	-0.153099	0.473165	7.11132	6.95822			IP
Apobec4	71281	4933431M11Rik	apolipoprotein B mRNA editing enzyme, catalytic polypeptide-like 4 (putative)	-0.235944	0.596958	0.832902					1454089_at	chr1	154597680	154604674	NM_001081197	+	-0.0728111	0.777718	6.36342	6.29061		II
Arpc5	67771	5830443F10Rik|p16-Arc	actin related protein 2/3 complex, subunit 5	-0.3943	0.348295	0.742594					1448129_at	chr1	154613671	154622710	NM_026369	+	-0.187885	0.338698	9.88024	9.69235		II
Ncf2	17970	NOXA2|Ncf-2|p67phox	neutrophil cytosolic factor 2	-0.913475	-0.397095	0.51638					1448561_at	chr1	154655019	154684120	NM_010877	+	0.0926673	0.702539	7.04588	7.13855		II
Smg7	226517	9430023P16Rik|mKIAA0250	Smg-7 homolog, nonsense mediated mRNA decay factor (C. elegans)	-0.915919	-0.53866	0.377259					1455574_at	chr1	154684124	154725298	NM_001160257	-	-0.0706898	0.848478	7.46238	7.39169		II
Nmnat2	226518	AI843915|D030041I09Rik|PNAT1|PNAT2	nicotinamide nucleotide adenylyltransferase 2	-0.799835	-0.792324	0.00751025					1436155_at	chr1	154802230	154966391	NM_175460	+	-0.0918864	0.734555	6.51204	6.42015		II
Lamc2	16782	AA589349	laminin, gamma 2	-0.766307	-0.550493	0.215814					1421279_at	chr1	154969885	155033577	NM_008485	-	0.0650963	0.80062	6.28125	6.34635		II
Lamc1	226519	Lamb2	laminin, gamma 1	-1.25096	-1.19222	0.0587411					1423886_at	chr1	155066051	155179916	NM_010683	-	0.0300113	0.948212	6.5713	6.60131		II
E330020D12Rik	626058	EG626058|F430003O07Rik|Gm6648	Riken cDNA E330020D12 gene	-0.601545	-0.270838	0.330707					1444177_at	chr1	155251315	155261363	NR_033736	-	-0.015881	0.960416	6.11851	6.10263		II
Shcbp1l	71836	1700012A16Rik	Shc SH2-domain binding protein 1-like	-0.803956	-0.562217	0.241739					1429324_at	chr1	155272338	155299704	NM_001033162	+	-0.0915078	0.737668	6.25317	6.16166		II
Dhx9	13211	AI326842|Ddx9|HEL-5|NDHII|RHA|mHEL-5	DEAH (Asp-Glu-Ala-His) box polypeptide 9	-0.819179	-0.793631	0.0255484					1451770_s_at	chr1	155302887	155334790	NM_007842	-	-0.197088	0.333916	8.80038	8.60329		II
Npl	74091	0610033B02Rik	N-acetylneuraminate pyruvate lyase	-0.487353	-0.684394	-0.197041					1424265_at	chr1	155350145	155396844	NM_028749	-	-0.0941316	0.701584	6.56456	6.47043		II
Rgs8	67792	6530413N01Rik	regulator of G-protein signaling 8	-0.481442	-0.841526	-0.360084					1453060_at	chr1	155500166	155544795	NM_026380	+	0.0230176	0.9432	6.38511	6.40813		II
Rgs16	19734	Rgs14|Rgsr	regulator of G-protein signaling 16	-0.736478	-0.988245	-0.251766					1455265_a_at	chr1	155587482	155592598	NM_011267	+	1.29036	0.000127581	6.75534	8.0457	e1	II
Rnasel	24014	E230029I04Rik	ribonuclease L (2', 5'-oligoisoadenylate synthetase-dependent)	-0.701122	-0.925504	-0.224382					1446458_at	chr1	155596555	155611351	NM_011882	+	0.0819452	0.769869	6.18346	6.2654		II
5830403L16Rik	240817	AJ554213|Me9|e92|Teddm2	transmembrane epididymal family member 2	-0.0846361	-0.179619	-0.0949826					1444658_at	chr1	155696671	155698325	NM_178243	-	0.092993	0.775945	6.39543	6.48842		II
Glul	14645	GS|Glns	glutamate-ammonia ligase (glutamine synthetase)	-0.112048	0.342382	0.45443		LAD		DR	1426236_a_at	chr1	155747058	155756853	NM_008131	+	-0.171136	0.652455	11.0447	10.8736			IP
Cacna1e	12290	A430040I15|BII|Cach6|Cacnl1a6|Cav2.3|Cchra1|alpha1E	calcium channel, voltage-dependent, R type, alpha 1E subunit	1.49381	1.22376	-0.270051	LAD	LAD	DR	DR	1421692_at	chr1	156239648	156573050	NM_009782	-	0.112968	0.733139	6.41498	6.52795						AMB
Ier5	15939		immediate early response 5	-1.14461	-1.28165	-0.13704					1417612_at	chr1	156943496	156946766	NM_010500	-	-0.160914	0.439751	7.23393	7.07302		II
Mr1	15064	H2ls	major histocompatibility complex, class I-related	-0.940454	-0.965417	-0.024963					1421898_a_at	chr1	156975007	156993910	NM_008209	-	0.166659	0.408266	7.42016	7.58682		II
Stx6	58244	2310039E05Rik|2410005I16Rik|AA437559|AI415714|AI845861	syntaxin 6	-0.946629	-0.636479	0.310151					1460004_x_at	chr1	157005832	157050647	NM_021433	+	-0.19255	0.401743	7.79366	7.60111		II
Xpr1	19775	Rmc-1|Rmc1|Sxv|Syg1|XR	xenotropic and polytropic retrovirus receptor 1	-0.76343	-0.360931	0.402499		LAD		DR	1426053_a_at	chr1	157122786	157264574	NM_011273	-	0.134128	0.578053	6.34417	6.4783			IP
Acbd6	72482	0610010G04Rik|2610100E10Rik	acyl-Coenzyme A binding domain containing 6	-0.538316	-0.659183	-0.120867					1452601_a_at	chr1	157405249	157419417	NM_026683	+	0.131309	0.538323	8.45207	8.58338		II
Lhx4	16872	A330062J17Rik|Gsh-4|Gsh4	LIM homeobox protein 4	-0.541545	-0.480942	0.0606039					1421483_at	chr1	157548823	157589157	NM_010712	-	-0.0596081	0.887684	6.64257	6.58296		II
Qsox1	104009	1300003H02Rik|QSOX|Qscn6|SOx	quiescin Q6 sulfhydryl oxidase 1	-1.0639	-1.13425	-0.070348					1420831_at	chr1	157625284	157660029	NM_023268	-	-0.553926	0.0109842	10.8324	10.2785	e2	II
Cep350	74081	4933409L06Rik|6430546F08Rik	centrosomal protein 350	-0.804254	-0.83143	-0.0271766					1455072_at	chr1	157692093	157820385	NM_001039184	-	-0.142522	0.498296	8.94562	8.8031		II
Tor1aip1	208263	LAP1|Lap1B	torsin A interacting protein 1	-1.18842	-1.12956	0.0588618					1458364_s_at	chr1	157851728	157883610	NM_144791	-	-0.277935	0.194602	8.67612	8.39819		II
Tor1aip2	240832	1110020D10Rik|15kDa|A130072J07|AA103493|AW060462|AW610675|C77739|Ifrg15|Lull1	torsin A interacting protein 2	-1.34759	-1.18176	0.165822					1435526_at	chr1	157882793	157915989	NM_172843	+	0.156975	0.542727	9.74458	9.90156		II
Fam163a	329274	A230106N23Rik	family with sequence similarity 163, member A	NA	NA	NA		LAD		DR	1457112_at	chr1	157923085	158135156	NM_177838	-	0.113883	0.611242	6.29464	6.40852			IP
Tdrd5	214575	Gm103	tudor domain containing 5	-0.208179	0.70708	0.91526		LAD		DR	1456391_at	chr1	158185425	158233737	NM_001277730	-	-0.135079	0.672758	6.43681	6.30173			IP
Nphs2	170484	PDCN|SRN1	nephrosis 2, podocin	0.0915183	1.16459	1.07307		LAD		DR	1460297_at	chr1	158240865	158258166	NM_130456	+	0.0732934	0.773641	6.38511	6.4584			IP
Soat1	20652	8430426K15Rik|ACAT-1|AW550831|Acact|ald|hid	sterol O-acyltransferase 1	-0.268459	-0.161857	0.106602					1417695_a_at	chr1	158358238	158404459	NM_009230	-	-0.0665759	0.823614	6.53385	6.46728		II
Abl2	11352	AA536808|Abll|Arg	v-abl Abelson murine leukemia viral oncogene 2 (arg, Abelson-related gene)	-1.60784	-1.11209	0.495755					1445483_at	chr1	158488917	158579750	NM_001136104	+	0.159181	0.572444	6.66979	6.82897		II
Tor3a	30935	Adir	torsin family 3, member A	-1.3505	-0.840406	0.51009					1450454_at	chr1	158583747	158604470	NM_023141	-	-0.262711	0.272115	6.59328	6.33057		II
Fam20b	215015	C530043G21Rik|mKIAA0475	family with sequence similarity 20, member B	-0.896811	-0.397903	0.498908					1451668_at	chr1	158608701	158649041	NM_145413	-	0.198367	0.305935	7.37927	7.57764		II
Ralgps2	78255	1810020P17Rik|2210408F11Rik|4921528G01Rik|9130014M22Rik|AU043409|AW046161	Ral GEF with PH domain and SH3 binding motif 2	-0.40704	-0.0584452	0.348595		LAD		DR	1428789_at	chr1	158734296	158869757	NR_027640	-	0.279473	0.176169	7.82211	8.10158			IP
Angptl1	72713	2810039D03Rik|ANG3|ANGPT3|ANGY|ARP1	angiopoietin-like 1	-0.455147	0.088531	0.543678					1421421_at	chr1	158769153	158791209	NM_028333	+	0.0825	0.798028	6.36615	6.44865		II
Tex35	73435	1700057K13Rik	testis expressed 35	-0.788417	-0.0431391	0.745278					1430072_at	chr1	159029278	159038776	NM_028540	-	-0.0516874	0.856807	6.35081	6.29912		II
Rasal2	226525	6530401P13|A330066M24Rik	RAS protein activator like 2	-0.0615837	0.288092	0.349675	LAD	LAD		DR	1436248_at	chr1	159065313	159342726	NM_177644	-	-0.23881	0.290479	7.94866	7.70985			IP
2810025M15Rik	69953	AI429618	RIKEN cDNA 2810025M15 gene	-0.274635	1.50055	1.77518		LAD		DR	1428452_at	chr1	159342482	159350367	NR_027984	+	-0.0429675	0.87743	7.39326	7.35029			IP
BC026585	226527		cDNA sequence BC026585	-0.390061	0.529079	0.91914		LAD		DR	1445857_at	chr1	159388712	159418864	NM_001033284	+	-0.0914057	0.691855	6.33557	6.24417			IP
Sec16b	89867	Lztr2|Rgpr|Rgpr-p117	SEC16 homolog B (S. cerevisiae)	-0.400337	0.0697312	0.470069		LAD		DR	1450734_at	chr1	159456300	159498555	NM_001159986	+	-0.125638	0.566251	9.26842	9.14278			IP
Brinp2	240843	6430517E21Rik|BB361039|Fam5b|mKIAA1747	bone morphogenic protein/retinoic acid inducible neural-specific 2	1.73842	2.68427	0.94585	LAD	LAD			1438706_at	chr1	160175399	160286391	NM_207583	-	-0.274772	0.276834	6.49543	6.22066				PP
Astn1	11899	Astn|GC14|mKIAA0289	astrotactin 1	2.39164	1.83728	-0.554362	LAD	LAD			1418615_at	chr1	160292434	160621917	NM_007495	+	0.0806491	0.792973	6.13581	6.21646				PP
Pappa2	23850	PAPP-A2|PLAC3|Pappe	pappalysin 2	1.77988	1.44911	-0.33077	LAD	LAD		DR	1444451_at	chr1	160641861	160887569	NM_001085376	-	0.122495	0.594716	6.22159	6.34408			IP
Rfwd2	26374	AI316802|C80879|Cop1	ring finger and WD repeat domain 2	-0.431395	-0.656841	-0.225446		LAD		DR	1426912_at	chr1	161162456	161277711	NM_011931	+	-0.0462427	0.873365	9.8736	9.82736			IP
4930523C07Rik	67647		RIKEN cDNA 4930523C07 gene	0.587832	0.710127	0.122295		LAD		DR	1430759_at	chr1	161974510	162008717	NM_001162896	+	0.107415	0.64019	6.258	6.36542			IP
4930562F07Rik	75255		RIKEN cDNA 4930562F07 gene	0.675557	0.863518	0.18796					1453557_at	chr1	162004865	162008116	NR_038031	-	-0.0298029	0.923461	6.44616	6.41636		II
Tnn	329278	Tnw|tenascin-W	tenascin N	1.11608	1.49082	0.374736	LAD	LAD			1442140_at	chr1	162015162	162083706	NM_177839	-	0.113091	0.72292	6.68787	6.80096				PP
Mrps14	64659	1810032L21Rik|AL022847|Rpms14	mitochondrial ribosomal protein S14	0.398539	1.35698	0.958442		LAD		DR	1420488_at	chr1	162125390	162131317	NM_025474	+	-0.177205	0.571243	7.62654	7.44934			IP
Cacybp	12301	SIP	calcyclin binding protein	0.348492	1.26055	0.912058		LAD		DR	1452047_at	chr1	162132497	162143023	NM_009786	-	-0.194131	0.399266	8.95627	8.76214			IP
Rabgap1l	29809	5830411O09Rik|8430421H08Rik|9630005B12Rik|AW049894|HHL|Hh1|mKIAA0471	RAB GTPase activating protein 1-like	-0.0228493	0.489583	0.512432	LAD	LAD	DR	DR	1434062_at	chr1	162186702	162723069	NM_013862	-	0.36365	0.0615104	7.86366	8.22731						AMB
Rc3h1	381305	5730557L09Rik|Gm551|N28103|mKIAA2025	RING CCCH (C3H) domains 1	-1.19622	-0.849402	0.346822		LAD		DR	1434933_at	chr1	162836541	162905107	NM_001024952	+	0.0345079	0.923374	8.20596	8.24046			IP
Serpinc1	11905	AI114908|ATIII|At-3|At3	serine (or cysteine) peptidase inhibitor, clade C (antithrombin), member 1	-1.40752	-1.05162	0.355908					1417909_at	chr1	162908736	162933145	NM_080844	+	-0.00773747	0.981104	13.8007	13.7929		II
Zbtb37	240869	D430004I08Rik	zinc finger and BTB domain containing 37	-1.33755	-0.786265	0.551284					1440423_at	chr1	162947886	162964390	NM_173424	-	0.157696	0.439702	6.10031	6.258		II
Gas5	14455	Gas-5|Mir5117	growth arrest specific 5	-1.26913	-0.722576	0.546556					1424843_a_at	chr1	162965296	162968668	NR_002840	+	-0.285511	0.255845	7.29969	7.01418		II
Snord47	100217446	MBII-96	small nucleolar RNA, C/D box 47	-1.26462	-0.716124	0.548496					1455904_at	chr1	162968222	162968287	NR_028543	+	-0.00907744	0.977422	7.17456	7.16548		II
Dars2	226539	5830468K18Rik|aspRS	aspartyl-tRNA synthetase 2 (mitochondrial)	-1.15604	-0.637482	0.518563					1433838_at	chr1	162970743	163000763	NM_172644	-	0.0338618	0.912425	7.51311	7.54697		II
Cenpl	70454	2610300B10Rik|AW121806|AW550697|CENP-L	centromere protein L	-1.00219	-0.59234	0.409854					1429326_at	chr1	163001022	163016474	NM_001159930	+	-0.169143	0.414157	6.78084	6.6117		II
Klhl20	226541	AI504637|D930050H05Rik|Kleip|mKIAA4210	kelch-like 20	-0.721483	-0.383034	0.338448					1454994_at	chr1	163018508	163061610	NM_001039482	-	-0.0362237	0.921729	7.37553	7.33931		II
Ankrd45	73844	4933409K03Rik	ankyrin repeat domain 45	-0.329282	0.304295	0.633578		LAD		DR	1430395_at	chr1	163072842	163100638	NM_028664	+	0.0856772	0.74963	6.39127	6.47694			IP
4930469G21Rik	100502590		RIKEN cDNA 4930469G21 gene	-0.327849	0.306001	0.633851		LAD		DR	1431735_at	chr1	163086973	163089445	NM_001195189	-	0.0640643	0.862263	6.29464	6.3587			IP
Prdx6	11758	1-Cys Prx|1-cysPrx|9430088D19Rik|AA690119|Aop2|Brp-12|CP-3|GPx|Ltw-4|Ltw4|Lvtw-4|NSGPx|ORF06|Prdx5|aiPLA2	peroxiredoxin 6	-0.933774	-0.885456	0.0483178					1442878_at	chr1	163170242	163181297	NM_007453	-	0.386385	0.114122	6.40546	6.79184		II
Tnfsf4	22164	Ath-1|Ath1|CD134L|OX-40L|Ox40l|TXGP1|Txgp1l|gp34	tumor necrosis factor (ligand) superfamily, member 4	0.71014	0.440919	-0.269221	LAD		DR		1421744_at	chr1	163325568	163348337	NM_009452	+	-0.0284982	0.932029	6.55795	6.52946					PI
Fasl	14103	APT1LG1|CD178|CD95-L|CD95L|Fas-L|Faslg|Tnfsf6|gld	Fas ligand (TNF superfamily, member 6)	0.720317	1.61809	0.897772	LAD	LAD			1449235_at	chr1	163710822	163718626	NM_010177	-	-0.083262	0.737921	6.24417	6.16091				PP
Suco	226551	4732491B11|AI848100|AU016931|Opt	SUN domain containing ossification factor	0.545512	2.05921	1.5137	LAD	LAD		DR	1460573_at	chr1	163746242	163806792	NM_172645	-	-0.0919632	0.691698	8.12707	8.03511			IP
4930558K02Rik	75368		RIKEN cDNA 4930558K02 gene	0.478168	2.1989	1.72073	LAD	LAD		DR	1431636_at	chr1	163872219	163899279	NM_001204905	-	-0.194717	0.544522	6.70288	6.50816			IP
Pigc	67292	3110030E07Rik|AW212108	phosphatidylinositol glycan anchor biosynthesis, class C	0.45287	2.04255	1.58968		LAD		DR	1424189_at	chr1	163899318	163903566	NM_026078	+	0.210463	0.421581	7.9106	8.12106			IP
Dnm3	103967	9630020E24Rik|AW061159|B230343F03Rik|C530045C17|mKIAA0820	dynamin 3	1.18395	1.6026	0.41865	LAD	LAD	DR	DR	1436624_at	chr1	163920353	164408165	NM_172646	-	0.0965243	0.670636	6.66359	6.76012						AMB
Dnm3os	474332	6030416H16Rik|Hag2|Npn1|P/L01	dynamin 3, opposite strand	1.2142	1.63131	0.417115	LAD	LAD			1452382_at	chr1	164147753	164155681	NR_002870	+	0.0884366	0.705841	6.10798	6.19641				PP
Mir214	387210	Mirn214|mir-214|mmu-mir-214	microRNA 214	1.20632	1.6213	0.414978	LAD	LAD			1452382_at	chr1	164153498	164153608	NR_029796	+	0.0884366	0.705841	6.10798	6.19641				PP
Mettl13	71449	5630401D24Rik	methyltransferase like 13	-0.0416934	1.54869	1.59038		LAD		DR	1423761_at	chr1	164463802	164478476	NM_144877	-	-0.125502	0.604916	6.75332	6.62782			IP
Vamp4	53330	D1Ertd147e	vesicle-associated membrane protein 4	-0.0692436	1.41143	1.48067		LAD		DR	1434796_at	chr1	164500958	164529209	NM_016796	+	0.113475	0.67317	7.08832	7.20179			IP
Myoc	17926	AI957332|GLC1A|TIGR	myocilin	-0.383071	0.450117	0.833188		LAD			1460306_at	chr1	164569280	164579825	NM_010865	+	-0.187818	0.424204	6.50094	6.31312		II
Prrc2c	226562	1810043M20Rik|9630039I18Rik|A630006J20|Bat2d|Bat2d1|Bat2l2|E130112L15Rik|Prrc3|mKIAA1096	proline-rich coiled-coil 2C	-0.882565	0.228587	1.11115		LAD		DR	1429433_at	chr1	164601915	164670687	NM_001081290	-	0.165664	0.407469	8.54307	8.70874			IP
Fmo4	226564	D1Ertd532e	flavin containing monooxygenase 4	0.190118	1.22772	1.0376		LAD		DR	1425799_at	chr1	164724013	164742680	NM_144878	-	0.155016	0.511353	7.23761	7.39263			IP
Fmo1	14261		flavin containing monooxygenase 1	-0.257002	-0.167238	0.0897641		LAD		DR	1417429_at	chr1	164759691	164796679	NM_010231	-	0.53366	0.0136135	10.5579	11.0915	e1		IP
Fmo2	55990	2310008D08Rik|2310042I22Rik|AW107733	flavin containing monooxygenase 2	0.0988109	-0.570008	-0.668819					1435459_at	chr1	164805177	164828843	NM_018881	-	0.659303	0.00578623	7.03236	7.69166	e1	II
Fmo3	14262	AW111792	flavin containing monooxygenase 3	1.06782	0.628611	-0.439207	LAD		DR		1449525_at	chr1	164883930	164914622	NM_008030	-	2.3502	4.89845e-06	6.40387	8.75407	e1				PI
Mroh9	78258	4921528O07Rik|Armc11	maestro heat-like repeat family member 9	1.0084	0.810938	-0.197465	LAD	LAD	DR		1453493_at	chr1	164954432	165015801	NM_030071	-	-0.0212589	0.950529	6.18346	6.1622					PI
Prrx1	18933	A230024N07Rik|AA755424|AI385634|AI843499|K-2|Pmx|Pmx1|Prx1|mHox	paired related homeobox 1	1.24797	1.53897	0.291002	LAD	LAD		DR	1432129_a_at	chr1	165185407	165243781	NM_001025570	-	-0.244437	0.309552	6.59886	6.35442			IP
Gorab	98376	NTKL-BP1|SCYL1-BP1|Scyl1bp1	golgin, RAB6-interacting	0.908026	1.2069	0.298876		LAD		DR	1436745_at	chr1	165315039	165333772	NM_178883	-	-0.172576	0.600048	6.86641	6.69383			IP
Mettl11b	240879	Gm207|NTM1B	methyltransferase like 11B	1.83071	2.36181	0.5311	LAD	LAD			1457894_at	chr1	165633123	165655363	NM_001143956	-	-0.0366441	0.902543	6.01401	5.97736				PP
Kifap3	16579	KAP-3|KAP3|SMAP	kinesin-associated protein 3	1.34008	1.84628	0.5062	LAD	LAD			1451783_a_at	chr1	165709809	165847231	NM_010629	+	-0.0262932	0.949001	7.33959	7.31329				PP
Scyl3	240880	1200016D23Rik|6030457O16|AW214499|Pace1	SCY1-like 3 (S. cerevisiae)	0.260683	2.06311	1.80243		LAD		DR	1428918_at	chr1	165859895	165885257	NM_028776	+	-0.147527	0.507385	8.00925	7.86173			IP
BC055324	381306		cDNA sequence BC055324	0.142149	1.91674	1.77459		LAD		DR	1437186_at	chr1	165884138	165924912	NM_201364	-	0.061487	0.853544	6.44497	6.50646			IP
Mettl18	69962	2810422O20Rik|C78571	methyltransferase like 18	0.300485	1.67752	1.37703		LAD		DR	1429137_at	chr1	165925075	165927374	NM_027279	+	0.0714203	0.804886	6.84274	6.91416			IP
Sele	20339	CD62E|E-selectin|ELAM-1|Elam|LECAM2	selectin, endothelial cell	0.901174	1.37541	0.474233	LAD	LAD			1421712_at	chr1	165978364	165987808	NM_011345	+	-0.00675073	0.985619	6.16895	6.1622				PP
Sell	20343	AI528707|CD62L|L-selectin|LECAM-1|Lnhr|Ly-22|Ly-m22|Lyam-1|Lyam1	selectin, lymphocyte	0.971205	1.23602	0.264817	LAD	LAD			1419481_at	chr1	165992206	166010916	NM_001164059	+	-0.529935	0.0209712	7.19482	6.66489	e2			PP
Selp	20344	CD62P|GMP-140|Grmp|LECAM3|PADGEM	selectin, platelet	0.200604	0.0873759	-0.113228	LAD		DR		1420558_at	chr1	166045394	166080157	NM_011347	+	0.115428	0.63644	6.89176	7.00718					PI
Gm16548	100503816		predicted gene 16548	-0.0631963	-0.0481613	0.015035					1440173_x_at	chr1	166078706	166082348	NR_037987	-	-0.0467704	0.883382	6.02489	5.97812		II
F5	14067	AI173222|Cf-5|Cf5	coagulation factor V	-0.505095	0.00154981	0.506644		LAD		DR	1418907_at	chr1	166081989	166150405	NM_007976	+	-0.227833	0.256988	11.3411	11.1132			IP
Slc19a2	116914	AV276020|AW322295|DDA1|THTR1|TRMA	solute carrier family 19 (thiamine transporter), member 2	-1.11557	-0.234915	0.880659					1441315_s_at	chr1	166179176	166195516	NM_001276455	+	0.374567	0.0935203	9.07681	9.45138		II
Ccdc181	74895	4930455F23Rik|AI427889	coiled-coil domain containing 181	-1.08182	-0.797622	0.284202					1435052_at	chr1	166205728	166217978	NM_029115	+	0.0963399	0.693709	7.06267	7.15901		II
Blzf1	66352	1700030G05Rik|Blzf1l|Golgin-45|Jem-1	basic leucine zipper nuclear factor 1	-0.939208	-0.916376	0.0228327					1418973_at	chr1	166219930	166237615	NM_001160209	-	-0.0919993	0.750467	7.4584	7.3664		II
Nme7	171567	D530024H21Rik|Nm23-M7|Nm23-r7	NME/NM23 family member 7	-0.633278	-0.894608	-0.26133					1438874_at	chr1	166237805	166279566	NM_178071	+	0.176622	0.475086	5.98201	6.15863		II
Atp1b1	11931	Atp4b|Atpb|Atpb-1|NKbeta1	ATPase, Na+/K+ transporting, beta 1 polypeptide	-0.942858	-0.419522	0.523336		LAD		DR	1437157_at	chr1	166367229	166388486	NM_009721	-	-0.18773	0.348576	6.85325	6.66552			IP
Dpt	56429	1810032B19Rik|5033416F05Rik|EQ-1|Eq1	dermatopontin	0.13727	0.187337	0.0500667		LAD		DR	1418511_at	chr1	166726862	166754397	NM_019759	+	0.0908687	0.748266	7.34929	7.44016			IP
Xcl1	16963	AI661682|ATAC|LTN|Lptn|SCM-1|SCM-1a|Scyc1	chemokine (C motif) ligand 1	0.384914	1.25148	0.866568	LAD	LAD			1419412_at	chr1	166861778	166865641	NM_008510	-	-0.0366606	0.91071	6.29985	6.26319				PP
4930568G15Rik	75857		RIKEN cDNA 4930568G15 gene	0.0746539	0.520045	0.445391	LAD	LAD		DR	1430884_at	chr1	166996747	167022061	NR_040480	-	0.138543	0.513488	6.16131	6.29985			IP
Tbx19	83993	AU019250|D1Ertd754e|Tpit	T-box 19	-0.376362	0.0953739	0.471736					1422086_at	chr1	167067983	167090904	NM_032005	-	-0.139797	0.60936	6.8201	6.6803		II
Sft2d2	108735	2010005O13Rik|AI506168|AW561909|cI-45	SFT2 domain containing 2	-0.569606	0.0679705	0.637577		LAD		DR	1435141_at	chr1	167104471	167124564	NM_145512	-	0.0867089	0.733139	8.60413	8.69084			IP
Tiprl	226591	1810011K17Rik	TIP41, TOR signalling pathway regulator-like (S. cerevisiae)	-0.614275	0.132617	0.746892					1433912_at	chr1	167142416	167167089	NM_145513	-	0.120962	0.57269	8.17934	8.3003		II
Gpr161	240888	Gm208|Gm208Gpr|vl	G protein-coupled receptor 161	-0.530892	-0.235015	0.295876		LAD		DR	1436459_at	chr1	167225896	167251982	NM_001081126	+	0.0693664	0.852512	6.24864	6.31801			IP
Dcaf6	74106	1200006M05Rik|Iqwd1|PC326	DDB1 and CUL4 associated factor 6	-0.196517	0.0579794	0.254496	LAD	LAD		DR	1453312_at	chr1	167259631	167390594	NM_028759	-	0.0808647	0.801784	7.44678	7.52764			IP
Mpc2	70456	0610006C01Rik|2010002I07Rik|2610205H19Rik|AA108335|Brp44|ESTM43	mitochondrial pyruvate carrier 2	-0.56731	0.271546	0.838856					1423833_a_at	chr1	167391338	167411345	NM_027430	+	-0.0389075	0.892244	12.0014	11.9625		II
Adcy10	271639	4930431D04Rik|4931412F17|Sacy|sAC	adenylate cyclase 10	-0.553574	0.0149516	0.568525		LAD		DR	1439613_at	chr1	167415313	167506904	NM_173029	+	0.0554911	0.838889	6.29958	6.35507			IP
Mpzl1	68481	1110007A10Rik|PZR	myelin protein zero-like 1	-1.16451	0.0195445	1.18406					1428168_at	chr1	167522311	167564672	NM_001001880	-	-0.173101	0.462041	7.52843	7.35533		II
Rcsd1	226594	A430105K13Rik|BC025872	RCSD domain containing 1	-0.729066	0.779009	1.50808		LAD		DR	1430230_at	chr1	167579075	167638225	NM_001038846	-	0.197883	0.435791	6.49832	6.6962			IP
Creg1	433375	AA755314|Creg	cellular repressor of E1A-stimulated genes 1	-0.355955	0.208658	0.564613					1415948_at	chr1	167693910	167705435	NM_011804	+	0.183573	0.357998	11.374	11.5576		II
Cd247	12503	4930549J05Rik|A430104F18Rik|AW552088|Cd3|Cd3-eta|Cd3-zeta|Cd3h|Cd3z|Cd3zeta|T3z|Tcrk|Tcrz	CD247 antigen	-0.609944	0.155999	0.765942		LAD		DR	1452539_a_at	chr1	167718811	167801284	NM_001113393	+	-0.134344	0.521361	6.18659	6.05224			IP
Pou2f1	18986	2810482H01Rik|NF-A1|Oct-1|Oct1|Otf-1|Otf1	POU domain, class 2, transcription factor 1	-0.546747	0.0861325	0.63288		LAD		DR	1435555_at	chr1	167795284	167865079	NM_198933	-	-0.143491	0.564291	7.21276	7.06927			IP
Dusp27	240892	C130085G02Rik|Gm209	dual specificity phosphatase 27 (putative)	-0.092089	0.198283	0.290372	LAD	LAD		DR	1439746_at	chr1	168028278	168058029	NM_001160049	-	0.0894204	0.759716	6.50189	6.59131			IP
Gpa33	59290	2010310L10Rik|2210401D16Rik|BB116197	glycoprotein A33 (transmembrane)	0.0140138	-0.0528944	-0.0669082					1419330_a_at	chr1	168060590	168096641	NM_021610	+	-0.172783	0.400406	6.83116	6.65838		II
Mael	98558	4933405K18Rik|AU019877	maelstrom homolog (Drosophila)	0.164316	0.831507	0.667192	LAD	LAD	DR	DR	1436837_at	chr1	168131515	168168875	NM_175296	-	-0.0343548	0.910658	5.98561	5.95126						AMB
Ildr2	100039795	2810478N18Rik|3110063L10Rik|AI852300|D1Ertd471e|Dbsm1|ENSMUSG00000040612|Ll	immunoglobulin-like domain containing receptor 2	-0.504476	0.166372	0.670849					1436221_at	chr1	168184269	168246963	NM_001164528	+	0.12149	0.658342	7.85701	7.9785		II
Tada1	27878	2900026B15Rik|D1Ertd251e|Staf42|Tada1l	transcriptional adaptor 1	0.227052	0.682032	0.45498					1424427_at	chr1	168309297	168323751	NM_030245	+	-0.192308	0.395442	7.63302	7.44071		II
Pogk	71592	9130401E23Rik|BASS2|mKIAA1513	pogo transposable element with KRAB domain	0.484108	0.855444	0.371336					1456782_at	chr1	168323741	168339959	NM_001142948	-	0.130146	0.599736	6.63529	6.76544		II
Fam78b	226610	C030014K22Rik|C030020L09Rik	family with sequence similarity 78, member B	1.79819	2.3011	0.502917	LAD	LAD			1440242_at	chr1	168931547	169021433	NM_001160261	+	0.115727	0.664973	6.79725	6.91298				PP
Uck2	80914	AA407809|AI481316|AU018180|AU020720|TSA903|UK|UMK|Umpk	uridine-cytidine kinase 2	-0.618284	-0.763906	-0.145622					1439741_x_at	chr1	169156216	169215258	NM_030724	-	-0.292023	0.215676	6.57992	6.28789		II
Tmco1	68944	1190006A08Rik|4930403O06Rik|AA109065|AU022572|ESTM39	transmembrane and coiled-coil domains 1	-0.99046	-0.592472	0.397988					1423759_a_at	chr1	169238800	169264109	NM_001039483	+	0.0107286	0.978289	9.93596	9.94669		II
Aldh9a1	56752	AA139417|Abaldh|ESTM40|TMABA-DH|Tmabadh	aldehyde dehydrogenase 9, subfamily A1	-0.784752	-0.259265	0.525487					1437398_a_at	chr1	169280121	169298661	NM_019993	+	0.191268	0.346842	10.4571	10.6483		II
Mgst3	66447	2010012L10Rik|2010306B17Rik|2700004G04Rik|AA516734|GST-III	microsomal glutathione S-transferase 3	-0.357819	0.16419	0.522009					1448300_at	chr1	169302514	169323928	NM_025569	-	0.458241	0.0584201	8.12886	8.5871		II
Lrrc52	240899	4930413P14Rik	leucine rich repeat containing 52	1.57946	1.58005	0.000589437	LAD	LAD			1432914_at	chr1	169375805	169396911	NM_001013382	-	0.181024	0.397886	5.94476	6.12579				PP
Rxrg	20183	Nr2b3	retinoid X receptor gamma	0.585096	1.23034	0.64524	LAD		DR		1418782_at	chr1	169548395	169569754	NM_001159731	+	0.276221	0.225791	7.04681	7.32303					PI
Lmx1a	110648	Lmx1.1|dr|dreher|sst	LIM homeobox transcription factor 1 alpha	1.11184	1.643	0.531164	LAD	LAD	DR		1421554_at	chr1	169619688	169778864	NM_033652	+	-0.0336914	0.921948	6.47852	6.44483					PI
Pbx1	18514	2310056B04Rik|D230003C07Rik|Pbx-1	pre B cell leukemia homeobox 1	0.998772	1.60527	0.606495	LAD	LAD	DR	DR	1428646_at	chr1	170083999	170362389	NM_183355	-	0.200859	0.355771	6.86425	7.06511						AMB
Nuf2	66977	2410003C07Rik|AU044112|C85691|Cdca1|NUF2R	NUF2, NDC80 kinetochore complex component, homolog (S. cerevisiae)	1.66536	1.88908	0.223728	LAD	LAD			1430811_a_at	chr1	171428064	171461595	NM_023284	-	-0.387157	0.165371	6.69093	6.30377				PP
Rgs5	19737	1110070A02Rik	regulator of G-protein signaling 5	0.934756	1.37286	0.4381	LAD	LAD	DR		1417466_at	chr1	171585631	171623657	NM_009063	+	-0.169391	0.435791	9.42039	9.251					PI
Rgs4	19736	AA004315|AA597169|ESTM48|ESTM50	regulator of G-protein signaling 4	1.10639	1.65448	0.548081	LAD	LAD			1416286_at	chr1	171671607	171677773	NM_009062	-	-0.335021	0.116476	6.65937	6.32435				PP
Hsd17b7	15490	AI266814|ERG27	hydroxysteroid (17-beta) dehydrogenase 7	0.902092	1.13179	0.229697		LAD		DR	1457248_x_at	chr1	171879667	171899336	NM_010476	-	0.233493	0.252626	8.78031	9.0138			IP
3110045C21Rik	67303	AI838577	RIKEN cDNA 3110045C21 gene	0.940804	1.22898	0.288171					1430401_at	chr1	171899539	171902527	NR_040438	+	0.115545	0.602176	6.98126	7.09681		II
Ddr2	18214	AW495251|Ntrkr3|tyro10	discoidin domain receptor family, member 2	1.45641	1.6361	0.17969	LAD	LAD			1455688_at	chr1	171902437	172019075	NM_022563	-	-0.053844	0.879476	6.81375	6.7599				PP
Uap1	107652	AA420407|AA437972|AGX-1|AGX-2|AGX1|AgX|ESTM38|SPAG2	UDP-N-acetylglucosamine pyrophosphorylase 1	-0.12722	0.746536	0.873757		LAD		DR	1416743_at	chr1	172072133	172105077	NM_133806	-	-0.237867	0.335495	8.26994	8.03207			IP
Uhmk1	16589	4732477C12Rik|4930500M09Rik|AA673513|AI449218|AU021979|KIS|Kist|P-CIP2	U2AF homology motif (UHM) kinase 1	-0.316808	1.05612	1.37293		LAD		DR	1433737_at	chr1	172129386	172145524	NM_010633	-	0.0815563	0.777239	8.07372	8.15528			IP
Sh2d1b2	545378	EAT-2B|Eat2b|Ert|Sh2d1c	SH2 domain containing 1B2	-0.146173	1.36793	1.51411		LAD		DR	1423024_at	chr1	172163001	172181718	NM_001033499	+	0.0932426	0.699425	6.87062	6.96387			IP
Sh2d1b1	26904	EAT-2|EAT-2A|Eat2|Eat2a|Sh2d1b	SH2 domain containing 1B1	-0.0783633	0.99855	1.07691		LAD		DR	1423024_at	chr1	172207454	172215793	NM_012009	+	0.0932426	0.699425	6.87062	6.96387			IP
Gm7694	665574	EG665574	predicted gene 7694	-0.122442	0.459079	0.581521					1435839_at	chr1	172228323	172236463	NM_001198955	-	-0.115445	0.645383	6.37189	6.25645		II
1700015E13Rik	76925		RIKEN cDNA 1700015E13 gene	-0.151469	0.147331	0.298799					1437384_at	chr1	172238991	172242256	NM_001039593	+	0.146004	0.536448	6.39127	6.53727		II
Nos1ap	70729	6330408P19Rik|Capon	nitric oxide synthase 1 (neuronal) adaptor protein	-0.697827	-0.999848	-0.302021		LAD		DR	1430442_at	chr1	172247626	172519980	NM_001109985	-	-0.109552	0.619986	6.53901	6.42946			IP
Olfml2b	320078	1110018N05Rik|4832415H08Rik|AI467542	olfactomedin-like 2B	-0.689059	-0.765279	-0.0762207					1423915_at	chr1	172574662	172612920	NM_177068	+	-0.0704	0.853544	7.03872	6.96832		II
Atf6	226641	9130025P16Rik|9630036G24|AA789574|Atf6alpha|ESTM49	activating transcription factor 6	-1.03059	-1.41398	-0.383393					1456021_at	chr1	172634587	172797902	NM_001081304	-	0.0886773	0.708051	7.88322	7.97189		II
Dusp12	80915	1190004O14Rik|AA027408|AW049275|ESTM36|LMW-DSP4|T-DSP4|VH1|mVH1	dual specificity phosphatase 12	-0.921483	-0.784341	0.137142					1420636_a_at	chr1	172804318	172815671	NM_023173	-	0.244137	0.236884	7.90184	8.14598		II
Fcrla	98752	BB219290|FCRL|FCRL1|FREB|Fcrlm1|Fcrx|Freb1|mFREB|mFcrX	Fc receptor-like A	-0.447211	-0.319666	0.127544					1419908_at	chr1	172847724	172857714	NM_001160215	-	0.0581271	0.836149	6.18805	6.24617		II
Fcgr2b	14130	AI528646|CD32|F630109E10Rik|Fc[g]RII|FcgRII|Fcgr2|Fcgr2a|Fcr-2|Fcr-3|Ly-17|Ly-m20|LyM-1|Lym-1|fcRII	Fc receptor, IgG, low affinity IIb	-0.376477	-0.316681	0.0597952					1435477_s_at	chr1	172890688	172906202	NM_010187	-	0.206618	0.286277	9.16851	9.37513		II
Fcgr4	246256	4833442P21Rik|CD16-2|FcgRIV|FcgammaRIV|Fcgr3a|Fcrl3	Fc receptor, IgG, low affinity IV	-0.799038	-1.10154	-0.302503					1425225_at	chr1	172949056	172959892	NM_144559	+	0.139608	0.636837	7.18486	7.32447		II
Fcgr3	14131	CD16	Fc receptor, IgG, low affinity III	-1.03216	-1.27636	-0.244205					1448620_at	chr1	172981299	172989534	NM_010188	-	0.338807	0.125243	7.56635	7.90515		II
1700009P17Rik	75472	AV282292|Flattop|Fltp|Cfap126	cilia and flagella associated protein 126	-0.999466	-1.21207	-0.212605					1429181_at	chr1	173051791	173057098	NM_001081275	+	0.0973897	0.696376	7.29524	7.39263		II
Sdhc	66052	0610010E03Rik|AI316496|AU019277	succinate dehydrogenase complex, subunit C, integral membrane protein	-0.940978	-1.21865	-0.27767					1435986_x_at	chr1	173059287	173080734	NM_025321	-	-0.110856	0.622558	9.53343	9.42257		II
Mpz	17528	Mpp|P-zero|P0	myelin protein zero	-0.879547	-1.19868	-0.319129					1423253_at	chr1	173080843	173091254	NM_008623	+	-0.0735675	0.906214	6.64876	6.57519		II
Pcp4l1	66425	1500036F01Rik	Purkinje cell protein 4-like 1	-1.05172	-1.38848	-0.336757					1452913_at	chr1	173103394	173126399	NM_025557	-	-0.182835	0.381027	6.65257	6.46973		II
Nr1i3	12355	AA209988|AI551208|CAR|CAR-beta|Care2|ESTM32|MB67	nuclear receptor subfamily 1, group I, member 3	-1.25114	-1.71367	-0.462523					1425392_a_at	chr1	173144100	173148976	NM_001243062	+	0.410798	0.114981	8.79843	9.20922		II
Tomm40l	641376		translocase of outer mitochondrial membrane 40 homolog-like (yeast)	-1.27829	-1.76299	-0.484698					1429382_at	chr1	173147933	173152645	NM_001037170	-	-0.117492	0.675104	7.8415	7.72401		II
Apoa2	11807	Alp-2|Apo-AII|ApoA-II|ApoAII|Apoa-2|Hdl-1	apolipoprotein A-II	-1.30072	-1.80448	-0.503758					1417950_a_at	chr1	173155184	173156510	NM_013474	+	0.0398359	0.88733	14.416	14.4558		II
Fcer1g	14127	AI573376|CD23|FcR-gamma|FcR[g]|FcRgamma|Fce1g|FcepsilonRI|Ly-50	Fc receptor, IgE, high affinity I, gamma polypeptide	-1.32679	-1.83308	-0.506294					1418340_at	chr1	173159702	173164480	NM_010185	-	-0.116674	0.586901	8.13344	8.01677		II
Ndufs2	226646	CI-49kD	NADH dehydrogenase (ubiquinone) Fe-S protein 2	-1.34751	-1.84724	-0.499728					1451096_at	chr1	173164990	173177243	NM_153064	-	0.00293579	0.993515	11.2829	11.2858		II
Adamts4	240913	3830423K05|ADAM-TS4|ADAMTS-2|ADMP-1|mKIAA0688	a disintegrin-like and metallopeptidase (reprolysin type) with thrombospondin type 1 motif, 4	-1.34109	-1.8476	-0.506508					1455965_at	chr1	173180552	173190053	NM_172845	+	0.0926542	0.696333	6.26265	6.35531		II
B4galt3	57370	9530061M23Rik|AA104562|AW125175|ESTM26|ESTM6|R74981	UDP-Gal:betaGlcNAc beta 1,4-galactosyltransferase, polypeptide 3	-1.25958	-1.78532	-0.525745					1449435_at	chr1	173200458	173207026	NM_020579	+	-0.0985411	0.696022	7.74628	7.64774		II
Ppox	19044	Ppo	protoporphyrinogen oxidase	-1.21402	-1.74226	-0.52824					1448065_at	chr1	173207122	173211317	NM_008911	-	-0.155684	0.607634	6.37922	6.22353		II
Usp21	30941	ESTM28|Usp16|Usp23|W53272	ubiquitin specific peptidase 21	-1.17344	-1.68632	-0.512885					1454034_a_at	chr1	173212083	173218092	NM_013919	-	-0.0541228	0.851256	7.84793	7.79381		II
Ufc1	66155	1110021H02Rik|AA062310|ESTM29	ubiquitin-fold modifier conjugating enzyme 1	-1.15106	-1.64831	-0.497243					1416327_at	chr1	173218694	173225113	NM_025388	-	0.0153653	0.961318	10.6459	10.6613		II
Dedd	21945	CASP8IP1|DEFT|Dedpro1|FLDED1|KE05	death effector domain-containing	-1.01031	-1.36098	-0.350666					1434995_s_at	chr1	173259275	173272632	NM_011615	+	-0.218786	0.515661	8.29862	8.07983		II
Nit1	27045	AI255805|ESTM30|W57327	nitrilase 1	-1.00129	-1.3385	-0.33721					1417468_at	chr1	173272367	173275776	NM_012049	-	0.210843	0.281829	10.1254	10.3363		II
Pfdn2	18637	ESTM27|W48336	prefoldin 2	-1.02465	-1.32842	-0.30377					1421950_at	chr1	173275829	173288301	NM_011070	+	0.0659373	0.860736	8.52955	8.59548		II
Klhdc9	68874	1190002J23Rik|AA087357|ESTM31	kelch domain containing 9	-1.0488	-1.32704	-0.278242					1435620_at	chr1	173288579	173290929	NM_001033039	-	0.281479	0.19846	7.74313	8.02461		II
Pvrl4	71740	1200017F15Rik|Prr4	poliovirus receptor-related 4	-1.12835	-1.37808	-0.249736					1451690_a_at	chr1	173300303	173318418	NM_027893	+	0.267355	0.250699	6.13953	6.40688		II
Arhgap30	226652	6030405P05Rik|Gm102|mFLJ00267	Rho GTPase activating protein 30	-1.19294	-1.48194	-0.288999					1458429_at	chr1	173319090	173340370	NM_001005508	+	0.164035	0.500466	6.76502	6.92905		II
Usf1	22278	bHLHb11	upstream transcription factor 1	-1.22614	-1.54085	-0.314709					1459758_at	chr1	173341811	173348873	NM_009480	+	-0.191721	0.405821	6.75559	6.56387		II
Tstd1	226654	AV065366|EG226654|Gm4848|KAT	thiosulfate sulfurtransferase (rhodanese)-like domain containing 1	-1.22149	-1.54205	-0.320554					1456169_at	chr1	173349163	173350483	NM_001164525	+	0.200625	0.389588	8.70559	8.90622		II
F11r	16456	9130004G24|AA638916|ESTM33|JAM|JAM-1|JAM-A|Jcam|Jcam1|Ly106	F11 receptor	-0.927826	-1.24953	-0.321708					1436374_x_at	chr1	173367691	173394724	NM_172647	+	0.0953933	0.731399	6.84795	6.94335		II
Alyref2	56009	C130042O11Rik|REF2|Refbp2	Aly/REF export factor 2	0.119305	-0.159507	-0.278811					1422993_s_at	chr1	173433608	173434881	NM_019484	+	-0.200312	0.4516	7.7147	7.51438		II
Itln1	16429	IntL|Itln|Itln2|Itln3|Itln5|Itlna|Lfr	intelectin 1 (galactofuranose binding)	0.490232	0.112786	-0.377446	LAD	LAD	DR		1418165_at	chr1	173448254	173465425	NM_010584	-	-0.00500091	0.991294	6.39663	6.39162					PI
Cd244	18106	2B4|C9.1|F730046O15Rik|Ly90|NAIL|NKR2B4|Nmrk|SLAMF4	CD244 natural killer cell receptor 2B4	0.930424	0.447365	-0.48306	LAD	LAD			1426120_a_at	chr1	173489323	173515447	NM_018729	+	0.155369	0.680847	6.53764	6.693				PP
Ly9	17085	AI893573|CD229|Lgp100|Ly-9|SLAMF3|T100	lymphocyte antigen 9	1.04699	0.62175	-0.42524	LAD	LAD			1449156_at	chr1	173518743	173537541	NM_001277968	-	0.0970349	0.716886	6.4845	6.58154				PP
Slamf7	75345	19A|19A24|4930560D03Rik|CRACC|CS1	SLAM family member 7	1.44835	1.41039	-0.0379619	LAD	LAD			1453472_a_at	chr1	173562533	173583168	NM_144539	-	0.131765	0.561222	6.27636	6.40813				PP
Cd48	12506	AI449234|AW610730|BCM1|BLAST|BLAST-1|BLAST1|Bcm-1|MEM-102|SLAMF2|Sgp-60	CD48 antigen	1.53533	1.64529	0.10996	LAD	LAD			1427301_at	chr1	173612185	173635388	NM_007649	+	0.0447893	0.882005	6.76988	6.81467				PP
Slamf1	27218	4933415F16|AA177906|CD150|CDw150|ESTM51|IPO-3|Slam	signaling lymphocytic activation molecule family member 1	1.4671	1.6411	0.173995	LAD	LAD			1425571_at	chr1	173697262	173731315	NM_013730	+	-0.0787719	0.79541	6.31947	6.2407				PP
Cd84	12523	A130013D22Rik|CDw84|SLAMF5	CD84 antigen	1.53294	1.24226	-0.290675	LAD	LAD			1446505_at	chr1	173769827	173820849	NM_013489	+	0.0411353	0.890818	6.39583	6.43697				PP
Slamf6	30925	KAL1|KAL1b|Ly108|NTB-A|NTBA|SF2000	SLAM family member 6	1.46242	1.00347	-0.458948	LAD	LAD	DR		1457773_at	chr1	173847667	173873999	NM_030710	+	-0.0791623	0.80041	6.44319	6.36403					PI
Vangl2	93840	C530001F03Rik|Lp|Lpp1|Ltap|Vang1l2|loop-tail|ska17|ska<m17Jus>|stbm|strabismus	vang-like 2 (van gogh, Drosophila)	0.235578	0.729376	0.493798	LAD	LAD		DR	1455592_at	chr1	173934501	173957399	NM_033509	-	0.066779	0.80062	6.24617	6.31295			IP
Nhlh1	18071	Hen1|Nscl|Tal2|bHLHa35	nescient helix loop helix 1	-0.757783	0.0209608	0.778744		LAD		DR	1419533_at	chr1	173982422	173987727	NM_010916	-	0.00432461	0.990641	6.38324	6.38757			IP
Ncstn	59287	9430068N19Rik|AA727311|Aph2|D1Dau13e|Kiaa0253|Nct|mKIAA0253	nicastrin	-1.06227	-0.40763	0.654644		LAD		DR	1444532_at	chr1	173996143	174012880	NM_021607	-	0.0516983	0.923934	6.63732	6.68902			IP
Copa	12847	AU040324|xenin	coatomer protein complex subunit alpha	-1.2466	-0.932993	0.313604					1415706_at	chr1	174012659	174052463	NM_009938	+	-0.0940797	0.764952	10.794	10.6999		II
Pex19	19298	Pxf	peroxisomal biogenesis factor 19	-1.20819	-1.36981	-0.161618					1455208_at	chr1	174056885	174066628	NM_001159525	+	-0.102819	0.652768	7.69424	7.59142		II
Dcaf8	98193	AA408877|AA433120|AA792214|AU018973|C76055|D1Dau35e|D1Ucla4|H326|Wdr42a	DDB1 and CUL4 associated factor 8	-1.01264	-1.47035	-0.457704					1434134_at	chr1	174078145	174126524	NM_153555	+	-0.168423	0.401971	9.5242	9.35578		II
Pea15a	18611	Mat1|PEA-15|Pea15|Pkcs15	phosphoprotein enriched in astrocytes 15A	-0.929958	-1.29912	-0.369164					1416406_at	chr1	174126859	174136912	NM_011063	-	-0.0297884	0.923831	7.83535	7.80556		II
Casq1	12372	CSQ|CSQ-1|CSQ1|sCSQ	calsequestrin 1	-0.860459	-1.15757	-0.297109					1422598_at	chr1	174140024	174150026	NM_009813	-	-0.014589	0.966558	6.78084	6.76625		II
Atp1a4	27222		ATPase, Na+/K+ transporting, alpha 4 polypeptide	-0.698836	-0.904951	-0.206115					1437321_at	chr1	174153638	174188555	NM_013734	-	-0.0962476	0.774646	6.54671	6.45046		II
Atp1a2	98660	AW060654|Atpa-3|mKIAA0778	ATPase, Na+/K+ transporting, alpha 2 polypeptide	-0.774935	-0.789042	-0.0141067		LAD		DR	1455136_at	chr1	174201839	174228195	NM_178405	-	-0.139299	0.635314	6.33751	6.19821			IP
Igsf8	140559	ESTM34|EWI-2|KCT-4|PGRL	immunoglobulin superfamily, member 8	-0.882943	-0.723612	0.15933					1460675_at	chr1	174242537	174249966	NM_080419	+	0.0730742	0.776608	7.52339	7.59646		II
Kcnj9	16524	1700085N21Rik|Girk3|Kir3.3|mbGIRK3	potassium inwardly-rectifying channel, subfamily J, member 9	-0.930252	-0.697774	0.232479					1426115_a_at	chr1	174251163	174259394	NM_008429	-	0.17745	0.512468	6.31833	6.49578		II
Kcnj10	16513	BIR10|BIRK-1|Kir1.2|Kir4.1	potassium inwardly-rectifying channel, subfamily J, member 10	-0.904818	-0.660139	0.244679					1419601_at	chr1	174271340	174304216	NM_001039484	+	0.131963	0.644501	6.70666	6.83863		II
Pigm	67556	4933437L05Rik|AI644422|AV302080|C920011G20Rik	phosphatidylinositol glycan anchor biosynthesis, class M	-0.615728	-0.439214	0.176514					1440978_at	chr1	174306661	174314230	NM_026234	+	0.151089	0.564877	6.54625	6.69734		II
Slamf9	98365	2310026I04Rik|AI462096|CD2F-10|CD84-H1|Cd2f10|SF2001	SLAM family member 9	-0.22644	0.373432	0.599872		LAD		DR	1419315_at	chr1	174405490	174408540	NM_029612	+	-0.122324	0.710546	6.92964	6.80732			IP
Igsf9	93842	644ETD8|Dasm1|Kiaa1355-hp|NRT1|Ncaml|mKIAA1355	immunoglobulin superfamily, member 9	-0.349241	0.203597	0.552838		LAD		DR	1420518_a_at	chr1	174412447	174429008	NM_033608	+	0.110893	0.642351	6.20206	6.31295			IP
Tagln2	21346	2700094C18Rik|SM22beta|Sm22B|Sm22a	transgelin 2	-0.48357	0.118226	0.601796					1420245_x_at	chr1	174430376	174437506	NM_178598	+	0.12558	0.554954	5.91336	6.03894		II
Ccdc19	71870	1700028D05Rik|Nesg1|Cfap45	cilia and flagella associated protein 45	-0.524011	0.39547	0.919481					1429930_at	chr1	174451260	174476001	NM_027972	+	-0.0521492	0.846007	6.26312	6.21097		II
Vsig8	240916	A030011M19|EG240916	V-set and immunoglobulin domain containing 8	-0.0842009	0.928347	1.01255		LAD		DR	1436671_at	chr1	174490036	174493848	NR_027644	+	0.0539187	0.845606	6.29016	6.34408			IP
Slamf8	74748	5830408F06Rik|Blame|SBBI42	SLAM family member 8	0.16903	1.30355	1.13452		LAD		DR	1425294_at	chr1	174511507	174520699	NM_029084	-	0.150437	0.513488	6.36769	6.51812			IP
Dusp23	68440	1300005N15Rik|LDP-3	dual specificity phosphatase 23	0.437868	1.44786	1.00999					1453074_at	chr1	174560899	174563105	NM_026725	-	-0.149766	0.590412	7.66016	7.51039		II
Crp	12944	AI255847	C-reactive protein, pentraxin-related	0.612361	1.82622	1.21385		LAD		DR	1421946_at	chr1	174628186	174630097	NM_007768	+	0.247451	0.197712	11.7093	11.9568			IP
Apcs	20219	Sap	serum amyloid P-component	0.978869	1.73531	0.756437		LAD		DR	1419059_at	chr1	174824091	174825185	NM_011318	-	-0.503383	0.0316844	12.1111	11.6077	e2		IP
Olfr16	18313	MOR23|MOR26713	olfactory receptor 16	1.08724	1.66199	0.574745	LAD	LAD			1422382_at	chr1	174886898	174887948	NM_008763	+	0.00114914	0.999248	6.65303	6.65418				PP
Fcer1a	14125	FcERI|Fce1a|Fcr-5|fcepsilonri	Fc receptor, IgE, high affinity I, alpha polypeptide	1.64861	1.43644	-0.212177	LAD	LAD			1421775_at	chr1	175151401	175157360	NM_010184	-	0.0122639	0.970685	6.16166	6.17392				PP
Darc	13349	AA162249|CCBP1|CD234|Dfy|ESTM35|FY|GPD|Ackr1	atypical chemokine receptor 1 (Duffy blood group)	1.32942	1.71885	0.389429	LAD	LAD			1432273_a_at	chr1	175262016	175263634	NM_010045	-	-0.0480142	0.877089	6.92617	6.87815				PP
Cadm3	94332	BIgR|Igsf4b|Necl-1|Necl1|SynCAM3|Tsll1	cell adhesion molecule 3	1.06397	1.83804	0.774075	LAD	LAD			1418922_at	chr1	175264384	175297826	NM_053199	-	0.184759	0.507385	6.30004	6.4848				PP
Aim2	383619	Gm1313|Ifi210	absent in melanoma 2	1.24349	0.98519	-0.2583	LAD	LAD	DR	DR	1426619_at	chr1	175350734	175396167	NM_001013779	+	-0.109296	0.632074	6.04638	5.93708						AMB
Pydc4	623121	E030037K03Rik|E430029J22Rik	pyrin domain containing 4	2.4974	1.72447	-0.772937	LAD	LAD			1437636_at	chr1	175522087	175529405	NM_001177349	-	0.152209	0.526468	6.65498	6.80719				PP
Pyhin1	236312	4930422C14|AI447904|Ifi209|Ifix	pyrin and HIN domain family, member 1	2.70244	1.5652	-1.13724	LAD	LAD			1435330_at	chr1	175560989	175578059	NM_175026	+	0.0409217	0.91204	7.13563	7.17655				PP
AI607873	226691		expressed sequence AI607873	2.41204	1.64118	-0.770858	LAD	LAD			1457035_at	chr1	175653558	175671940	NM_001204910	-	-0.143948	0.730935	6.49825	6.3543				PP
Ifi204	15951	Ifi16|p204	interferon activated gene 204	2.2084	1.87985	-0.328556	LAD	LAD			1419603_at	chr1	175677424	175697050	NM_008329	-	-0.198172	0.373955	6.52083	6.32266				PP
Mndal	100040462	Gm2785	myeloid nuclear differentiation antigen like	2.11951	1.94658	-0.17293	LAD	LAD			1452231_x_at	chr1	175787350	175810318	NM_001170853	-	0.292196	0.139142	8.24845	8.54065				PP
Mnda	381308	A730048F03|Ifi205b|ifi-205-B	myeloid cell nuclear differentiation antigen	2.18812	1.79042	-0.397702	LAD	LAD			1452349_x_at	chr1	175826485	175843053	NM_001033450	-	0.197295	0.418594	7.6939	7.8912				PP
Ifi203	15950		interferon activated gene 203	2.39265	1.78148	-0.611169	LAD	LAD			1442828_at	chr1	175850533	175872623	NM_001045481	-	-0.15908	0.557328	7.178	7.01892				PP
Ifi202b	26388	Ifbip-1|Ifi202|Ifi202a|p202	interferon activated gene 202B	2.48575	1.98826	-0.497487	LAD	LAD			1457666_s_at	chr1	175892699	175912975	NM_011940	-	0.0716624	0.776387	5.99431	6.06597				PP
Ifi205	226695	D3|D3cDNA|Ifi205a	interferon activated gene 205	2.33301	1.86143	-0.471582	LAD	LAD			1452231_x_at	chr1	175942128	175961886	NM_172648	-	0.292196	0.139142	8.24845	8.54065				PP
Spta1	20739	AF093576|AI451697|Spna-1|Spna1|ha|ihj|nmf4|sph	spectrin alpha, erythrocytic 1	2.52077	1.71608	-0.804693	LAD	LAD			1421278_s_at	chr1	176102906	176178580	NM_011465	+	-0.0696006	0.810446	6.18227	6.11267				PP
Mptx1	66289	1810030J14Rik|AV054416|Mptx	mucosal pentraxin 1	2.18668	2.02708	-0.159609	LAD	LAD			1417735_at	chr1	176260648	176263008	NM_025470	+	-0.0958016	0.725439	6.18557	6.08977				PP
Fmn2	54418	AU024104	formin 2	1.72483	1.54534	-0.17949	LAD	LAD	DR		1431725_at	chr1	176431955	176752860	NM_019445	+	0.228273	0.312008	6.02489	6.25317					PI
Grem2	23893	Gremlin2|Prdc	gremlin 2 homolog, cysteine knot superfamily (Xenopus laevis)	1.32321	1.42284	0.0996298	LAD	LAD			1418492_at	chr1	176763915	176851950	NM_011825	-	0.155641	0.499243	7.89236	8.048				PP
Rgs7	24012		regulator of G protein signaling 7	1.61951	1.58027	-0.0392399	LAD	LAD	DR	DR	1450659_at	chr1	176989206	177422676	NM_011880	-	-0.0570583	0.865802	6.30853	6.25148						AMB
Fh1	14194	Fh|Fh-1	fumarate hydratase 1	0.227893	0.267277	0.0393842					1424828_a_at	chr1	177531508	177555766	NM_010209	-	0.100411	0.671824	11.4408	11.5412		II
Kmo	98256	AI046660	kynurenine 3-monooxygenase (kynurenine 3-hydroxylase)	0.0365232	0.694692	0.658169					1418998_at	chr1	177562323	177590984	NM_133809	+	0.0704043	0.797922	10.5677	10.6381		II
Opn3	13603	ERO|Ecpn	opsin 3	0.357335	1.11155	0.754213	LAD	LAD			1417677_at	chr1	177592552	177622763	NM_010098	-	-0.238253	0.239045	7.1337	6.89545				PP
Chml	12663	AI450814|E030003F13Rik|REP-2|Rep2	choroideremia-like	0.528933	1.24289	0.713961	LAD	LAD			1422322_at	chr1	177612368	177618484	NM_021350	-	-0.0433272	0.891427	6.22739	6.18406				PP
Wdr64	75820	4930415O10Rik|4930511H01Rik	WD repeat domain 64	1.89249	1.94455	0.0520547	LAD	LAD			1430082_at	chr1	177628723	177745864	NM_029453	+	-0.0558171	0.851008	6.56387	6.50805				PP
Exo1	26909	5730442G03Rik|Msa	exonuclease 1	1.10633	1.51052	0.404189	LAD	LAD			1418027_at	chr1	177810908	177841527	NM_012012	+	0.155065	0.448436	6.31323	6.4683				PP
Cep170	545389	4933426L22Rik|A330004A13Rik|AI195353	centrosomal protein 170	-0.757992	0.307619	1.06561		LAD		DR	1437154_at	chr1	178663783	178737255	NM_001099637	-	-0.0388447	0.892022	6.39391	6.35507			IP
Sdccag8	76816	2700048G21Rik|5730470G24Rik|Cccap	serologically defined colon cancer antigen 8	-0.257474	0.594611	0.852085		LAD		DR	1456538_at	chr1	178744790	178950563	NM_029756	+	0.252783	0.206765	7.06789	7.32067			IP
Hmga2-ps1	15365	EG666235|Gm7996|Hmgic-ps1|[y]i-c	high mobility group AT-hook 2, pseudogene 1	-0.894056	-0.0757915	0.818264					1440559_at	chr1	178764754	178766264	NR_037996	-	-0.0301989	0.927746	6.36577	6.33557		II
Akt3	23797	AI851531|D930002M15Rik|Nmf350	thymoma viral proto-oncogene 3	0.954412	1.35051	0.396099	LAD	LAD	DR	DR	1435879_at	chr1	178952245	179178898	NM_011785	-	-0.116278	0.690946	6.62343	6.50715						AMB
Zbtb18	30928	RP58|Zfp238|Znf238	zinc finger and BTB domain containing 18	-0.0757369	0.037677	0.113414					1417010_at	chr1	179374791	179380897	NM_001012330	+	-0.313982	0.113466	8.49436	8.18038		II
2310043L19Rik	75589		RIKEN cDNA 2310043L19 gene	-0.0926947	0.323245	0.41594					1440008_at	chr1	179571672	179573074	NR_037994	-	0.138549	0.552847	6.19442	6.33297		II
1700016C15Rik	69428		RIKEN cDNA 1700016C15 gene	-0.656333	-0.67604	-0.0197063					1430674_at	chr1	179659944	179683436	NM_027077	+	0.147488	0.491775	6.15163	6.29912		II
Adss	11566	AI314886|AS|Adss2	adenylosuccinate synthetase, non muscle	-0.273238	0.223039	0.496277					1460726_at	chr1	179693308	179726640	NM_007422	-	-0.0492624	0.86836	8.82888	8.77962		II
Gm16432	545391	EG545391|EG666250	predicted gene 16432	0.937922	2.04619	1.10826	LAD	LAD			1440296_at	chr1	179921565	179978422	NM_001034899	+	0.0970161	0.676043	6.12579	6.2228				PP
Desi2	78825	5830417C01Rik|DeSI-2|Fam152a|Pppde1	desumoylating isopeptidase 2	-0.341818	-0.5602	-0.218382					1451621_at	chr1	180117547	180182728	NM_024282	+	-0.301998	0.134742	8.93393	8.63193		II
Cox20	66359	2310005N03Rik|Fam36a	COX20 Cox2 chaperone	-0.588691	-0.095974	0.492717					1457714_at	chr1	180249283	180252824	NM_025511	+	-0.133611	0.555024	6.42319	6.28958		II
Hnrnpu	51810	AA408410|AI256620|AL024194|AL024437|AW557595|C86794|Hnrpu|SAFA|Sp120|hnRNP U	heterogeneous nuclear ribonucleoprotein U	-0.610948	0.00995583	0.620904					1434390_at	chr1	180258430	180267915	NM_016805	-	0.316111	0.197963	7.26067	7.57678		II
Efcab2	68226	1700073K01Rik|D830011E08Rik	EF-hand calcium binding domain 2	-0.19368	-0.15058	0.0431003		LAD		DR	1420513_at	chr1	180336011	180413380	NM_026626	+	0.111309	0.644233	6.86148	6.97279			IP
Kif26b	269152	4832420M10|BC056349|D230039L06Rik	kinesin family member 26B	0.554329	0.537589	-0.0167401	LAD	LAD	DR	DR	1440990_at	chr1	180459255	180862988	NM_001161665	+	0.000790723	0.999289	6.3357	6.33649						AMB
Smyd3	69726	2410008A19Rik|Zmynd1	SET and MYND domain containing 3	0.480327	1.09598	0.615653	LAD	LAD	DR	DR	1452817_at	chr1	180885169	181448134	NM_027188	-	0.060046	0.819245	6.96709	7.02714						AMB
Tfb2m	15278	Hkp1	transcription factor B2, mitochondrial	-0.782016	-0.876409	-0.0943932					1423441_at	chr1	181458186	181476398	NM_008249	-	0.122607	0.617857	9.37773	9.50034		II
Cnst	226744	9630058J23Rik	consortin, connexin sorting protein	-0.715912	-0.872501	-0.156589					1436795_at	chr1	181476659	181557604	NM_146105	+	0.244934	0.239245	7.58053	7.82546		II
Sccpdh	109232	AW214504|C330023F11Rik	saccharopine dehydrogenase (putative)	-0.453948	0.160961	0.614908		LAD		DR	1426510_at	chr1	181598361	181617315	NM_178653	+	-0.0703586	0.813466	6.59981	6.52946			IP
Ahctf1	226747	6230412P20Rik|AV011447|Elys	AT hook containing transcription factor 1	-1.0688	-0.874629	0.194173					1451459_at	chr1	181675034	181734146	NM_026375	-	-0.213838	0.303945	8.23642	8.02259		II
Cdc42bpa	226751	A930014J19Rik|DMPK-like	CDC42 binding protein kinase alpha	-0.710675	-1.00689	-0.296218		LAD		DR	1442260_at	chr1	181891219	182095733	NM_001033285	+	0.114837	0.661917	6.20378	6.31861			IP
Adck3	67426	4632432J16Rik|AI462003|Cabc1|mKIAA0451	aarF domain containing kinase 3	-1.16988	-1.34506	-0.175183					1417066_at	chr1	182095368	182126151	NM_023341	-	0.474756	0.0308882	10.5733	11.0481		II
Psen2	19165	ALG-3|Ad4h|Alg3|PS-2|PS2|Psnl2|STM2	presenilin 2	-1.24935	-1.40312	-0.153774					1425869_a_at	chr1	182157134	182176081	NM_011183	-	0.25827	0.194796	11.6045	11.8628		II
Itpkb	320404	1110033J02Rik|E130307H12Rik	inositol 1,4,5-trisphosphate 3-kinase B	-1.37696	-0.780686	0.596275		LAD		DR	1441058_at	chr1	182260606	182353790	NM_001081175	+	0.120516	0.572425	6.68809	6.80861			IP
6330403A02Rik	381310	ENSMUSG00000056615|Gm10001|R75555	RIKEN cDNA 6330403A02 gene	-1.04345	-0.681064	0.362381		LAD		DR	1440534_at	chr1	182362503	182413635	NM_001081227	-	0.00587515	0.987002	6.31632	6.32219			IP
Parp1	11545	5830444G22Rik|AI893648|ARTD1|Adprp|Adprt1|C80510|PARP|PPOL|parp-1|sPARP-1	poly (ADP-ribose) polymerase family, member 1	-0.427889	-0.368864	0.0590254					1422502_at	chr1	182499105	182531385	NM_007415	+	-0.444932	0.0323244	8.94415	8.49921		II
Lin9	72568	2700022J23Rik|Bara|Lin-9|TGS|TGS1|mLin-9	lin-9 homolog (C. elegans)	-0.557072	-0.961819	-0.404747					1428639_at	chr1	182571464	182620818	NM_001103182	+	-0.174757	0.452706	6.40558	6.23083		II
Mixl1	27217	Mm1|Mml	Mix1 homeobox-like 1 (Xenopus laevis)	-0.896233	-1.11529	-0.219053					1421505_at	chr1	182623178	182627165	NM_013729	-	-0.00800725	0.980708	6.46606	6.45805		II
Acbd3	170760	60kDa|8430407O11Rik|D1Ertd10e|GCP60|GOLPH1|Gocap1|Pap7	acyl-Coenzyme A binding domain containing 3	-1.26199	-1.38644	-0.124455					1452137_at	chr1	182656173	182684335	NM_133225	+	-0.202065	0.381644	6.80316	6.6011		II
H3f3a	15078	H3.3A	H3 histone, family 3A	-1.03267	-1.09212	-0.0594453					1442087_at	chr1	182732698	182743734	NM_008210	-	0.242777	0.268334	6.79184	7.03462		II
Sde2	208768		SDE2 telomere maintenance homolog (S. pombe)	-0.943791	-0.964009	-0.0202176					1436511_at	chr1	182781281	182798245	NM_145943	+	-0.246213	0.212734	7.56089	7.31467		II
Lefty2	320202	6030463A22Rik|Ebaf|Lefta|Leftb|lefty-2|lefty-B	left-right determination factor 2	-1.24498	-1.22995	0.0150278					1436227_at	chr1	182823249	182829233	NM_177099	+	0.0860342	0.727205	6.07577	6.1618		II
Pycr2	69051	1810018M05Rik|P5cr2	pyrroline-5-carboxylate reductase family, member 2	-1.34401	-1.3065	0.0375066					1448315_a_at	chr1	182834404	182838219	NM_133705	+	-0.0242301	0.945767	7.17536	7.15113		II
Lefty1	13590	AI450052|Ebaf|Leftb|Stra3|Tgfb4|lefty|lefty-1	left right determination factor 1	-1.51426	-1.46702	0.047237					1417638_at	chr1	182865169	182868532	NM_010094	+	0.179636	0.549273	6.55618	6.73582		II
Tmem63a	208795	BC014795|Tmem64a	transmembrane protein 63a	-1.54375	-1.65022	-0.106463					1423871_at	chr1	182872648	182905235	NM_144794	+	0.088499	0.726536	7.63256	7.72105		II
Ephx1	13849	EH|Eph-1|Eph1|Epxh1|mEH	epoxide hydrolase 1, microsomal	-1.23704	-1.65441	-0.417376					1422438_at	chr1	182919686	182947626	NM_010145	-	0.00474305	0.988865	11.9531	11.9578		II
9130409I23Rik	619326		RIKEN cDNA 9130409I23 gene	-0.905794	-1.31498	-0.409182					1457403_at	chr1	182981367	182990798	NM_001033819	+	0.660156	0.0116426	8.52073	9.18089	e1	II
Nvl	67459	1200009I24Rik	nuclear VCP-like	-0.970949	-0.924022	0.0469265					1453019_at	chr1	183023553	183074288	NM_026171	-	-0.0195192	0.953012	7.09847	7.07895		II
Cnih4	98417	AI647760|AW050376|CNIH-4|D530030D03Rik|E430023H19Rik|HSPC163	cornichon homolog 4 (Drosophila)	-1.2059	-1.07755	0.128354					1429763_at	chr1	183081061	183099125	NM_030131	+	0.164351	0.434644	8.26714	8.43149		II
Wdr26	226757	1600024A01Rik|AA693241|AI447817|AU044014|C77982|Gid7	WD repeat domain 26	-1.36553	-1.19361	0.171922					1423963_at	chr1	183103356	183142109	NM_145514	-	-0.277748	0.379672	7.60216	7.32442		II
Cnih3	72978	2900075G08Rik|CNIH-3	cornichon homolog 3 (Drosophila)	-0.538714	-0.134274	0.40444		LAD		DR	1419517_at	chr1	183282758	183390772	NM_001160212	+	-0.0388822	0.903997	6.42399	6.38511			IP
Lbr	98386	AI505894|ic	lamin B receptor	-0.0924467	0.730235	0.822682		LAD		DR	1415829_at	chr1	183745445	183772532	NM_133815	-	-0.221377	0.33181	8.3027	8.08133			IP
Enah	13800	Mena|NDPP-1|Ndpp1|WBP8	enabled homolog (Drosophila)	0.360336	1.24968	0.889341	LAD	LAD		DR	1442223_at	chr1	183826515	183950111	NM_008680	-	0.242749	0.254375	6.1036	6.34635			IP
Srp9	27058	9kDa	signal recognition particle 9	-0.278716	-0.340778	-0.0620621					1417530_a_at	chr1	184054867	184062546	NM_012058	+	0.0220149	0.947888	9.89766	9.91967		II
Degs1	13244	AA536663|Degs|Des1|Mdes	degenerative spermatocyte homolog 1 (Drosophila)	-0.623598	-0.464823	0.158775					1423346_at	chr1	184205900	184212890	NM_007853	-	0.178447	0.437698	9.86845	10.0469		II
1700047M11Rik	67330		RIKEN cDNA 1700047M11 gene	-0.691219	-0.305909	0.38531					1438044_at	chr1	184230964	184233420	NR_015458	+	-0.0459871	0.894737	6.51572	6.46973		II
Fbxo28	67948	4833428J17Rik|5730505P19Rik|D1Ertd578e|Fbx28|mKIAA0483	F-box protein 28	-0.564697	-0.114799	0.449898		LAD		DR	1427069_at	chr1	184243232	184271737	NM_175127	-	0.132029	0.632647	7.44875	7.58078			IP
Trp53bp2	209456	53BP2|AI746547|ASPP2|PPP1R13A|Tp53bp2|X98550	transformation related protein 53 binding protein 2	-1.06131	-0.92926	0.132048		LAD		DR	1433937_at	chr1	184339297	184392567	NM_173378	+	-0.171282	0.424204	7.60058	7.4293			IP
Capn2	12334	AI326419|Capa-2|Capa2|m-calpain|m-calpin	calpain 2	-1.25558	-1.42774	-0.172159					1416257_at	chr1	184397389	184447614	NM_009794	-	-0.0907799	0.695568	9.05656	8.96578		II
Capn8	170725	nCL-2|nCL-2'	calpain 8	-0.930028	-0.685398	0.24463					1425916_at	chr1	184495137	184536657	NM_001145806	+	-0.11874	0.737981	6.91298	6.79424		II
4922505E12Rik	433386	Ccdc185	coiled-coil domain containing 185	-0.373156	0.586604	0.95976					1439230_at	chr1	184677256	184679311	NM_001033547	-	-0.0461792	0.875813	6.45483	6.40865		II
Susd4	96935	AI848994|E430021N18Rik|N28096	sushi domain containing 4	-0.379883	-0.264272	0.115611		LAD		DR	1424221_at	chr1	184695036	184825785	NM_144796	+	0.213651	0.294901	7.75592	7.96957			IP
Tlr5	53791		toll-like receptor 5	-0.508626	-0.88851	-0.379884					1450242_at	chr1	184884918	184906175	NM_016928	+	0.199764	0.35777	7.06005	7.25982		II
1700056E22Rik	73363		RIKEN cDNA 1700056E22 gene	-1.01705	-1.1283	-0.111251					1429677_at	chr1	185856910	185857877	NM_028516	-	0.0302651	0.920288	6.35715	6.38742		II
Dusp10	63953	2610306G15Rik|AI158871|MKP-5|MKP5	dual specificity phosphatase 10	-1.08123	-1.25086	-0.169631					1417163_at	chr1	185858339	185899515	NM_022019	+	-0.320945	0.271856	6.73588	6.41493		II
4930488B22Rik	74971		RIKEN cDNA 4930488B22 gene	-0.900197	-1.12427	-0.224074					1431550_at	chr1	186536375	186542868	NR_040627	+	0.154852	0.503586	6.56161	6.71646		II
Hlx	15284	Hlx1	H2.0-like homeobox	-0.882238	-1.01965	-0.137415					1418939_at	chr1	186551023	186556372	NM_008250	-	0.0654449	0.80062	7.15919	7.22464		II
2001-03-01	66112	1300013F15Rik|Mosc1	mitochondrial amidoxime reducing component 1	-1.09957	-0.737432	0.362133					1446074_at	chr1	186610645	186635179	NM_001290273	-	0.45934	0.059266	9.53905	9.99839		II
2002-03-01	67247	2810484M10Rik|Mosc2|mARC1	mitochondrial amidoxime reducing component 2	-1.48797	-0.920128	0.56784					1416766_at	chr1	186636946	186669726	NM_133684	-	0.177382	0.419689	12.1739	12.3513		II
Mark1	226778	AW491150|B930025N23Rik|Emk3|Par-1c|mKIAA1477|mPar-1c	MAP/microtubule affinity regulating kinase 1	0.348033	0.84145	0.493417	LAD	LAD	DR	DR	1419834_x_at	chr1	186720302	186823428	NM_145515	-	-0.684187	0.00469022	8.00429	7.3201	e2					AMB
Rab3gap2	98732	1110059F07Rik|2010002H18Rik|5830469C09|AI851069|AW743433|RAB3-GAP150|mKIAA0839	RAB3 GTPase activating protein subunit 2	-0.834178	-1.0821	-0.247919					1436272_at	chr1	187028046	187110625	NM_001163754	+	-0.103607	0.73752	6.93469	6.83108		II
Iars2	381314	2010002H18Rik|C79125	isoleucine-tRNA synthetase 2, mitochondrial	-0.996922	-0.998562	-0.0016407					1426735_at	chr1	187110540	187153280	NM_198653	-	0.173307	0.430065	8.0975	8.2708		II
Bpnt1	23827	BPntase	bisphosphate 3'-nucleotidase 1	-1.17649	-0.937631	0.238858					1449211_at	chr1	187156037	187181648	NM_011794	+	-0.39686	0.158596	8.84147	8.44461		II
Eprs	107508	2410081F06Rik|3010002K18Rik|C79379|Qprs	glutamyl-prolyl-tRNA synthetase	-0.892597	-1.05053	-0.157929					1452157_at	chr1	187186973	187252234	NM_029735	+	-0.101452	0.648059	9.67969	9.57824		II
Slc30a10	226781	E130106K10Rik|Gm212	solute carrier family 30, member 10	0.216738	-0.78989	-1.00663	LAD		DR		1439934_at	chr1	187278726	187292640	NM_001033286	+	-0.303013	0.115913	8.63439	8.33138					PI
5033404E19Rik	114668		NSA2 ribosome biogenesis homolog pseudogene	0.701564	-0.381085	-1.08265	LAD		DR		1432336_at	chr1	187321184	187321893	NR_033600	+	0.0671136	0.817706	6.66979	6.73691					PI
Lyplal1	226791	BC027340|Q96AVO	lysophospholipase-like 1	1.35419	1.76095	0.406763	LAD	LAD		DR	1451490_at	chr1	187911610	187941189	NM_146106	-	0.385751	0.0827342	8.38738	8.77313			IP
Tgfb2	21808	BB105277|Tgf-beta2|Tgfb-2	transforming growth factor, beta 2	-0.104993	-0.699341	-0.594348	LAD		DR		1423250_a_at	chr1	188447064	188529871	NM_009367	-	0.0816951	0.778894	6.37391	6.45561					PI
Rrp15	67223	2810430M08Rik|5430437H21Rik	ribosomal RNA processing 15 homolog (S. cerevisiae)	0.243764	-0.340047	-0.583812					1417096_at	chr1	188544964	188573237	NM_026041	-	0.0311816	0.917947	7.97466	8.00584		II
D1Pas1	110957	Pl10	DNA segment, Chr 1, Pasteur Institute 1	0.909765	0.254094	-0.655671	LAD	LAD			1422956_at	chr1	188791294	188794506	NM_033077	+	-0.0898508	0.702877	6.32219	6.23234				PP
Spata17	74717	1700065F16Rik|4930504I07Rik|4930513F16Rik|MSRG-11	spermatogenesis associated 17	0.647747	0.269798	-0.377949	LAD	LAD	DR		1429874_at	chr1	188959171	189039325	NM_029067	-	0.0835102	0.820434	6.3233	6.40682					PI
Gpatch2	67769	5830433G22Rik|5830436K05Rik|AI427714|AI447508|AW107440|AW491060|Gpatc2	G patch domain containing 2	-0.421283	-0.930238	-0.508955		LAD		DR	1420528_at	chr1	189039389	189175308	NM_026367	+	-0.297075	0.158136	6.69296	6.39589			IP
Esrrg	26381	ERR3|Errg|NR3B3|mKIAA0832	estrogen-related receptor gamma	1.32872	0.36649	-0.962228	LAD	LAD	DR	DR	1455267_at	chr1	189432884	190038763	NM_001243792	+	0.0484315	0.868295	6.2961	6.34453						AMB
Ush2a	22283	A930011D15Rik|A930037M10Rik|Gm676|Gm983|Mush2a|Usherin	Usher syndrome 2A (autosomal recessive, mild)	2.09081	0.961444	-1.12937	LAD	LAD	DR		1431750_at	chr1	190086716	190788918	NM_021408	+	-0.165993	0.499755	6.57288	6.40688					PI
Kctd3	226823	4930438A20Rik|9330185B06|E330032J19Rik|NY-REN-45	potassium channel tetramerisation domain containing 3	-0.00267503	-0.331284	-0.328609					1436811_at	chr1	190794976	190831719	NM_172650	-	-0.22991	0.24461	7.41881	7.1889		II
Kcnk2	16526	A430027H14Rik|AI848635|TREK-1	potassium channel, subfamily K, member 2	2.02135	1.73901	-0.282339	LAD	LAD	DR		1449158_at	chr1	191031808	191226152	NM_001281848	-	-0.144258	0.526523	6.38511	6.24085					PI
Cenpf	108000	6530404A22Rik|AI325968|CENF|Lek1|PRO1779|mitosin	centromere protein F	0.210875	0.482839	0.271964	LAD	LAD	DR	DR	1427161_at	chr1	191464492	191511965	NM_001081363	-	-0.234544	0.226321	6.79257	6.55802						AMB
Ptpn14	19250	C130080N23Rik|OTTMUSG00000022087|PTP36	protein tyrosine phosphatase, non-receptor type 14	0.00443679	0.14711	0.142673		LAD		DR	1421499_a_at	chr1	191552146	191700572	NM_008976	+	0.0468627	0.863779	6.54671	6.59357			IP
Smyd2	226830	1110020E07Rik|4930402C15|KMT3C|Zmynd14	SET and MYND domain containing 2	-0.980731	-0.91446	0.0662717					1424760_a_at	chr1	191704370	191746167	NM_026796	-	0.0687911	0.852647	8.33515	8.40394		II
Prox1	19130	A230003G05Rik	prospero homeobox 1	-1.03869	-1.4265	-0.387808					1437894_at	chr1	191945657	191994559	NM_008937	-	0.231865	0.239045	7.3556	7.58747		II
Rps6kc1	320119	AA682037|B130003F20Rik|C80612|Rpk118	ribosomal protein S6 kinase polypeptide 1	-0.811185	-1.21232	-0.401134					1434563_at	chr1	192596757	192735649	NM_178775	-	0.0703988	0.835365	7.25707	7.32746		II
Angel2	52477	2610307I21Rik|5730410O10Rik|AI845692|D1Ertd396e|D1Ertd654e	angel homolog 2 (Drosophila)	-0.947423	-0.194322	0.753101					1415731_at	chr1	192752383	192770370	NM_021421	+	0.227145	0.266394	7.63095	7.8581		II
Vash2	226841	B130052G07Rik	vasohibin 2	-0.858642	-0.0546	0.804042		LAD		DR	1451105_at	chr1	192771524	192802877	NM_144879	-	0.000983411	0.999028	6.37566	6.37664			IP
Mfsd7b	226844	9630055N22Rik|FLVCR|Flvcr1	major facilitator superfamily domain containing 7B	-0.663761	-0.201859	0.461902					1425399_at	chr1	192829710	192850069	NM_001081259	-	0.108778	0.669351	6.466	6.57478		II
Tatdn3	68972	1500010M24Rik	TatD DNase domain containing 3	-0.778699	-0.584078	0.194621					1428769_at	chr1	192869708	192886811	NM_001163422	-	0.168029	0.415179	7.02149	7.18952		II
Nsl1	381318	4833432M17Rik|AI451597|Gm105|Gm984	NSL1, MIND kinetochore complex component, homolog (S. cerevisiae)	-0.772618	-0.585467	0.187152					1447705_at	chr1	192886899	192908437	NM_198654	+	0.0552141	0.843287	7.20575	7.26097		II
Batf3	381319	9130211I03Rik|Snft	basic leucine zipper transcription factor, ATF-like 3	-0.595481	-0.621794	-0.0263131					1453076_at	chr1	192922292	192932822	NM_030060	+	-0.0887316	0.717904	7.05583	6.96709		II
Fam71a	619288	4933417M04Rik|GARI-L4	family with sequence similarity 71, member A	-0.779579	-1.06854	-0.288958					1438587_at	chr1	192986462	192988696	NM_001109759	-	0.14582	0.498296	6.39127	6.53709		II
Atf3	11910	LRG-21	activating transcription factor 3	-0.876928	-1.18565	-0.308725					1449363_at	chr1	192994175	193007212	NM_007498	-	0.0365742	0.902218	6.67371	6.71029		II
Nenf	66208	1110060M21Rik|SCIRP10|Spuf	neuron derived neurotrophic factor	-0.991393	-1.52424	-0.532844					1417879_at	chr1	193130675	193141997	NM_025424	-	-0.0680561	0.805587	7.58004	7.51199		II
Tmem206	66950	2310028N02Rik|AI118576	transmembrane protein 206	-0.785386	-1.38821	-0.602821					1438082_at	chr1	193149843	193176804	NM_025864	+	0.376788	0.0634239	7.01111	7.3879		II
Ppp2r5a	226849	PR61alpha	protein phosphatase 2, regulatory subunit B', alpha	-0.661836	-1.14295	-0.481115					1440189_at	chr1	193175859	193220920	NM_144880	-	0.221448	0.418985	6.78417	7.00561		II
Dtl	76843	2810047L02Rik|5730564G15Rik|Ramp	denticleless homolog (Drosophila)	-1.13467	-1.3982	-0.263528					1453753_at	chr1	193361243	193399413	NM_029766	-	-0.146285	0.562422	6.34506	6.19878		II
Ints7	77065	5930412E23Rik|int7	integrator complex subunit 7	-1.28056	-1.19208	0.088477					1428531_at	chr1	193399612	193445570	NM_178632	+	-0.381084	0.0934093	8.40271	8.02163		II
Lpgat1	226856	AI649174|AW112037|BC013667	lysophosphatidylglycerol acyltransferase 1	-1.03637	-1.4262	-0.389821					1435327_at	chr1	193541902	193608134	NM_172266	+	-0.201566	0.312455	9.47714	9.27557		II
Nek2	18005	AA617254|C77054	NIMA (never in mitosis gene a)-related expressed kinase 2	-1.09584	-1.06897	0.0268743					1417299_at	chr1	193645351	193656928	NM_010892	+	-0.399476	0.0574775	6.95566	6.55618		II
1700034H15Rik	98736	4930557M11Rik|BB016121	RIKEN cDNA 1700034H15 gene	-0.989502	-1.2121	-0.2226					1456959_at	chr1	193717950	193731406	NR_030669	-	-0.0642304	0.84356	6.31571	6.25148		II
Slc30a1	22782	AI839647|C130040I11Rik|Znt1	solute carrier family 30 (zinc transporter), member 1	-0.999862	-1.26185	-0.261987					1436164_at	chr1	193730659	193737126	NM_009579	+	-0.137416	0.508682	9.04259	8.90517		II
Rd3	74023	3322402L07Rik|rd-3|rd3	retinal degeneration 3	-1.02315	-1.14168	-0.118526					1427204_at	chr1	193801253	193812163	NM_001177900	+	-0.0227134	0.952229	6.14909	6.12637		II
Traf5	22033		TNF receptor-associated factor 5	-0.981099	-1.4664	-0.485304					1447682_x_at	chr1	193821083	193916480	NM_011633	-	0.250465	0.196072	6.11562	6.36608		II
Rcor3	214742	4921514E24Rik|C730034D20Rik|E130101E15Rik	REST corepressor 3	-0.516989	-1.10738	-0.590387					1428343_at	chr1	193922428	193961922	NM_001290278	-	0.360206	0.0755015	6.99616	7.35636		II
Kcnh1	16510	EAG1|Kv10.1|M-eag	potassium voltage-gated channel, subfamily H (eag-related), member 1	0.321099	-0.463198	-0.784297	LAD	LAD	DR	DR	1435994_at	chr1	194014753	194334040	NM_001038607	+	-0.0289272	0.927123	6.59348	6.56456						AMB
Hhat	226861	2810432O22Rik|AI462858|AP-2CRE|Skn|Tg(TFAP2A-cre)1Will	hedgehog acyltransferase	0.184892	-0.104037	-0.288929	LAD	LAD	DR	DR	1455962_at	chr1	194336709	194597413	NM_144881	-	0.185874	0.373152	6.22225	6.40813						AMB
Sertad4	214791	4833404A09|C130018M11Rik	SERTA domain containing 4	0.0155217	0.489101	0.473579		LAD		DR	1454877_at	chr1	194670681	194677941	NM_001177794	-	0.010512	0.976077	6.26724	6.27775			IP
Syt14	329324	B230320I09Rik|sytXIV	synaptotagmin XIV	0.326688	-0.31371	-0.640398	LAD	LAD	DR	DR	1460595_at	chr1	194723500	194861892	NM_181546	-	0.036048	0.910706	6.12615	6.1622						AMB
Diexf	215193	AA408296|AW045375|Def	digestive organ expansion factor homolog (zebrafish)	-0.863768	-0.730997	0.132771					1452099_at	chr1	194930596	194956445	NM_145415	-	-0.135161	0.547113	7.7081	7.57294		II
Irf6	54139	AI876454|E230028I05Rik|mirf6	interferon regulatory factor 6	-1.07341	-1.17475	-0.101345					1418301_at	chr1	194979305	194998229	NM_016851	+	0.00490895	0.990432	8.71685	8.72175		II
A130010J15Rik	319266		RIKEN cDNA A130010J15 gene	-1.08408	-1.23749	-0.153418					1429394_at	chr1	194999662	195004026	NM_001160360	+	0.18018	0.446289	6.69462	6.8748		II
Traf3ip3	215243	6030423D04Rik|AI115021|T3jam	TRAF3 interacting protein 3	-1.04043	-1.26222	-0.221792					1434573_at	chr1	195001697	195027740	NM_153137	-	0.103218	0.759716	6.44616	6.54938		II
Hsd11b1	15483		hydroxysteroid 11-beta dehydrogenase 1	-0.942684	-1.11047	-0.167786					1449038_at	chr1	195047834	195068554	NM_001044751	-	0.0943121	0.691132	12.3769	12.4712		II
G0s2	14373	AI255151|AV006465	G0/G1 switch gene 2	-1.17109	-1.22358	-0.0524912					1448700_at	chr1	195098353	195099382	NM_008059	-	-0.449022	0.0330523	9.30027	8.85125		II
Lamb3	16780		laminin, beta 3	-1.24454	-1.51955	-0.275011					1417812_a_at	chr1	195128187	195170072	NM_008484	+	0.0262655	0.942619	6.47008	6.49635		II
Camk1g	215303	CLICK-III|CaMKIgamma	calcium/calmodulin-dependent protein kinase I gamma	-1.12728	-1.30686	-0.179576					1424633_at	chr1	195172539	195196476	NM_144817	-	0.0775387	0.784559	6.75439	6.83193		II
Plxna2	18845	2810428A13Rik|AA589422|AW457381|OCT|PlexA2|Plxn2|mKIAA0463	plexin A2	0.0908026	-0.722966	-0.813768	LAD	LAD	DR	DR	1453286_at	chr1	196446022	196643062	NM_008882	+	-0.11482	0.629311	8.75703	8.64221						AMB
Cd34	12490	AU040960	CD34 antigen	0.334092	0.521287	0.187194	LAD	LAD		DR	1416072_at	chr1	196765014	196787486	NM_133654	+	0.133236	0.56515	6.34506	6.4783			IP
A330023F24Rik	320977	C030002C11Rik	RIKEN cDNA A330023F24 gene	-0.272957	-0.619902	-0.346945					1460033_at	chr1	196843592	196864102	NR_015566	+	0.0651484	0.854242	6.53021	6.59536		II
Cd46	17221	Mcp	CD46 antigen, complement regulatory protein	0.0579539	-0.121877	-0.179831	LAD	LAD			1421586_a_at	chr1	196868093	196918442	NM_010778	-	-0.0381081	0.908359	6.72691	6.6888				PP
Cr1l	12946	Crry|Mcp|mCRY	complement component (3b/4b) receptor 1-like	0.422629	0.113363	-0.309266	LAD		DR		1430131_at	chr1	196929981	196957764	NM_013499	-	-0.159	0.574872	6.69114	6.53214					PI
Cr2	12902	C3DR|CD21|CD35|Cr-1|Cr-2|Cr1	complement receptor 2	0.673814	0.603423	-0.0703908	LAD	LAD			1425289_a_at	chr1	196963004	197002909	NM_007758	-	0.0257692	0.949132	6.39971	6.42548				PP
Fam171a1	269233	9630050M13Rik|AA409679	family with sequence similarity 171, member A1	0.410995	1.2593	0.848303	LAD	LAD		DR	1438402_at	chr2	3035659	3145081	NM_001081161	+	-0.235668	0.242511	6.79184	6.55617			IP
Nmt2	18108	A930001K02Rik|AI605445|AU044698|hNMT-2	N-myristoyltransferase 2	-0.248787	-0.147516	0.101271					1444387_at	chr2	3201483	3246149	NM_001290368	+	-0.263456	0.184718	6.7906	6.52715		II
Acbd7	78245	9230116B18Rik	acyl-Coenzyme A binding domain containing 7	-0.0452964	-0.0240043	0.0212921	LAD		DR		1430107_at	chr2	3253439	3258269	NM_030063	+	0.00318037	0.993201	6.13581	6.13899					PI
Olah	99035	AI607300|E230009B14Rik|Thedc1	oleoyl-ACP hydrolase	0.181607	0.0797709	-0.101836	LAD	LAD	DR	DR	1451510_s_at	chr2	3259259	3283841	NM_145921	-	0.0629148	0.845646	6.27266	6.33557						AMB
Meig1	104362	MLZ-278|Meg1	meiosis expressed gene 1	0.188973	0.110274	-0.0786986					1423410_at	chr2	3326314	3339920	NM_008579	-	0.0127349	0.969749	6.08977	6.10251		II
Dclre1c	227525	9930121L06Rik|AI661365|Art|Snm1l	DNA cross-link repair 1C, PSO2 homolog (S. cerevisiae)	-0.183184	-0.0749802	0.108204		LAD		DR	1457679_at	chr2	3341402	3378389	NM_001110214	+	-0.10416	0.721633	6.38757	6.28341			IP
Suv39h2	64707	4930507K23Rik|AA536750|D030054H19Rik|D2Ertd544e|KMT1B	suppressor of variegation 3-9 homolog 2 (Drosophila)	-0.476643	-0.19261	0.284033		LAD		DR	1436561_at	chr2	3373086	3392258	NM_022724	-	-0.235262	0.313514	6.91973	6.68447			IP
Hspa14	50497	70kDa|HSP70L1|Hsp70-4|NST-1|hsr.1	heat shock protein 14	-0.423183	-0.158489	0.264694					1417095_a_at	chr2	3406125	3430086	NM_015765	-	-0.130428	0.682283	6.53357	6.40314		II
Fam107b	66540	3110001A13Rik|AA589595|AA959793|AI132312	family with sequence similarity 107, member B	-0.96501	-1.58319	-0.618184					1416892_s_at	chr2	3630729	3699406	NM_025626	+	0.302641	0.141486	8.82863	9.13128		II
1700080N15Rik	73489	4933408D14Rik	RIKEN cDNA 1700080N15 gene	0.446326	0.671349	0.225023	LAD	LAD			1432138_at	chr2	4053110	4062187	NR_040500	-	-0.054153	0.839904	6.50423	6.45008				PP
Frmd4a	209630	2700017I06Rik|5330420J21|AI594879|C230040M21Rik|Frmd4|Gm13190|OTTMUSG00000010806|mKIAA1294	FERM domain containing 4A	0.352395	1.00227	0.649876	LAD	LAD		DR	1434285_at	chr2	4073908	4535089	NM_172475	+	-0.0864011	0.714663	7.09311	7.00671			IP
Prpf18	67229	2810441A10Rik	PRP18 pre-mRNA processing factor 18 homolog (yeast)	-0.210255	-0.0734816	0.136774					1429614_at	chr2	4543212	4573132	NM_026045	-	-0.0566285	0.874348	7.96106	7.90443		II
Bend7	209645	1110017O21Rik|E130319B15Rik	BEN domain containing 7	-0.0463923	0.849693	0.896086		LAD		DR	1439186_at	chr2	4638876	4723192	NM_178663	+	0.0937148	0.712691	6.70668	6.80039			IP
Sephs1	109079	1110046B24Rik|AA589574|AI505014|AW111620|SELD|SPS|SPS1	selenophosphate synthetase 1	-0.803941	-0.972447	-0.168506					1433973_at	chr2	4802609	4831602	NM_175400	+	-0.145896	0.503102	7.94422	7.79832		II
Phyh	16922	AI256161|AI265699|Lnap1|PAHX	phytanoyl-CoA hydroxylase	-0.76406	-1.13549	-0.371428					1460194_at	chr2	4840041	4859789	NM_010726	+	-0.0391574	0.89314	13.1565	13.1173		II
Ucma	68527	1110017I16Rik|AW121955|Grp	upper zone of growth plate and cartilage matrix associated	-0.82511	-1.12119	-0.296085					1428994_s_at	chr2	4897167	4906794	NM_001113558	+	-0.0419871	0.898811	6.18115	6.13917		II
Mcm10	70024	2410041F14Rik|AU018508|C330019M07Rik|C79164	minichromosome maintenance deficient 10 (S. cerevisiae)	-0.953468	-1.00096	-0.0474896					1433408_a_at	chr2	4911769	4933837	NM_027290	-	-0.465651	0.0279074	10.6182	10.1526		II
Optn	71648	4930441O07Rik|FIP2|HYPL|NRP	optineurin	-0.998508	-0.567919	0.430589					1429778_at	chr2	4941687	4984984	NM_181848	-	0.0507433	0.886202	8.38773	8.43847		II
Ccdc3	74186	2310045O21Rik	coiled-coil domain containing 3	-0.319752	0.137042	0.456794		LAD		DR	1428549_at	chr2	5058821	5151912	NM_028804	+	0.0558218	0.834142	7.03359	7.08941			IP
Camk1d	227541	A630059D12Rik|CKLiK|CaMKIdelta|E030025C11Rik|mCKLiK	calcium/calmodulin-dependent protein kinase ID	-0.461894	-0.828288	-0.366394		LAD		DR	1452050_at	chr2	5214502	5635808	NM_001290374	-	0.709813	0.00476554	8.64835	9.35816	e1		IP
Cdc123	98828	AA959893|G431001I09Rik	cell division cycle 123	-1.1247	-0.788047	0.336651					1416763_at	chr2	5715339	5766006	NM_133837	-	-0.0609189	0.831073	9.76155	9.70063		II
Nudt5	53893		nudix (nucleoside diphosphate linked moiety X)-type motif 5	-0.973898	-0.978013	-0.00411423					1448651_at	chr2	5766079	5789782	NM_016918	+	-0.204284	0.289855	7.68536	7.48108		II
Sec61a2	57743		Sec61, alpha subunit 2 (S. cerevisiae)	-0.826635	-0.918032	-0.0913966					1420644_a_at	chr2	5792032	5816399	NM_021305	-	-0.17397	0.426749	6.67239	6.49842		II
Dhtkd1	209692	C330018I04Rik	dehydrogenase E1 and transketolase domain containing 1	-0.805067	-0.560028	0.245038					1457027_at	chr2	5819105	5863838	NM_001081131	-	0.418921	0.0388941	8.30991	8.72883		II
Upf2	326622		UPF2 regulator of nonsense transcripts homolog (yeast)	-0.896747	-0.72025	0.176497					1435030_at	chr2	5872514	5977749	NM_001081132	+	-0.442628	0.042951	8.36046	7.91783		II
Proser2	227545	5430407P10Rik|AU067770	proline and serine rich 2	-0.853948	-0.203796	0.650152		LAD		DR	1425000_s_at	chr2	6019545	6051231	NM_001159657	-	0.00622839	0.986449	6.90724	6.91347			IP
Gm10857	100038358	AU015850|ENSMUSG00000075545	predicted gene 10857	-0.838908	-0.106556	0.732352					1439480_at	chr2	6053914	6061616	NR_033470	+	0.00612377	0.986584	6.24758	6.25371		II
Echdc3	67856	2310005D12Rik|AI662097	enoyl Coenzyme A hydratase domain containing 3	-0.644197	-0.52126	0.122937					1418862_at	chr2	6109510	6134040	NM_024208	-	0.119231	0.581888	9.84836	9.96759		II
Usp6nl	98910	AI316785|RNTRE|TRE2NL|mKIAA0019	USP6 N-terminal like	-1.22706	-0.898006	0.329055					1440883_at	chr2	6243802	6364866	NM_001080548	+	0.231843	0.322482	7.1352	7.36704		II
Celf2	14007	B230218O03|B230345P09Rik|C88023|CELF-2|CUG-BP2|Cugbp2|D230046B21Rik|Etr-3|Napor|Napor-2|mETR-3	CUGBP, Elav-like family member 2	1.53412	2.21541	0.681287	LAD	LAD		DR	1423895_a_at	chr2	6460743	7002348	NM_001110230	-	0.174921	0.386956	6.99122	7.16614			IP
5031426D15Rik	68144		RIKEN cDNA 5031426D15 gene	1.34054	1.7545	0.413959	LAD	LAD			1431248_at	chr2	6843747	6849768	NR_027890	-	0.112469	0.626032	6.23161	6.34408				PP
1700061F12Rik	73438		RIKEN cDNA 1700061F12 gene	1.30932	2.07071	0.761391	LAD	LAD			1444605_at	chr2	9111141	9119111	NR_038180	+	-0.0937131	0.682201	6.10798	6.01426				PP
Gata3	14462	Gata-3|jal	GATA binding protein 3	0.196568	0.605331	0.408763	LAD	LAD		DR	1448886_at	chr2	9778704	9800227	NM_008091	-	-0.0456598	0.874348	6.25341	6.20775			IP
4930412O13Rik	381347	ENSMUSG00000075535|Gm10853	RIKEN cDNA 4930412O13 gene	-0.069334	0.306017	0.375351					1430872_at	chr2	9802872	9808394	NR_024257	+	0.0109348	0.974034	6.1618	6.17273		II
Taf3	209361	140kDa|4933439M23Rik|AW539625|TAF140|TAFII-140|TAFII140|mTAFII140	TAF3 RNA polymerase II, TATA box binding protein (TBP)-associated factor	-0.260465	-0.74112	-0.480655					1440187_at	chr2	9836178	9970236	NM_027748	-	0.1246	0.566334	6.49809	6.62269		II
Atp5c1	11949	1700094F02Rik	ATP synthase, H+ transporting, mitochondrial F1 complex, gamma polypeptide 1	-1.15231	-0.825033	0.327275					1416058_s_at	chr2	9977658	10002137	NM_001112738	-	0.134311	0.524408	12.4352	12.5695		II
Kin	16588	Kin17	antigenic determinant of rec-A protein	-1.27909	-0.861349	0.417742					1427317_at	chr2	10002238	10014328	NM_025280	+	-0.038425	0.896136	7.28675	7.24833		II
Itih2	16425	AI747202|Intin2|Itih-2	inter-alpha trypsin inhibitor, heavy chain 2	-1.13101	-0.765193	0.365817					1417618_at	chr2	10016217	10052310	NM_010582	-	-0.0157797	0.961549	12.5632	12.5474		II
Itih5	209378	4631408O11Rik|5430408M01Rik|E130106B02	inter-alpha (globulin) inhibitor H5	0.292311	0.915363	0.623052	LAD	LAD		DR	1441946_at	chr2	10075169	10178156	NM_172471	+	0.675367	0.00486297	7.23418	7.90954	e1		IP
Sfmbt2	353282	D2Wsu23e|D330030P06Rik	Scm-like with four mbt domains 2	0.903398	1.30497	0.401572	LAD	LAD		DR	1434353_at	chr2	10294062	10360764	NM_001198809	+	0.153997	0.464444	6.03007	6.18406			IP
Prkcq	18761	A130035A12Rik|AW494342|PKC-0|PKC-theta|PKCtheta|Pkcq	protein kinase C, theta	1.36488	2.19955	0.834668	LAD	LAD			1426044_a_at	chr2	11094008	11222853	NM_008859	+	-0.0284204	0.923692	7.09699	7.06857				PP
8030442B05Rik	77543		RIKEN cDNA 8030442B05 gene	-0.527325	-0.64468	-0.117354		LAD		DR	1460505_at	chr2	11259992	11320127	NR_040615	-	0.0430214	0.875874	6.20115	6.24417			IP
Pfkfb3	170768	E330010H22Rik|iPFK-2|uPFK-2	6-phosphofructo-2-kinase/fructose-2,6-biphosphatase 3	-0.633144	-0.0572935	0.575851		LAD		DR	1416432_at	chr2	11393057	11475556	NM_001177758	-	0.122531	0.587075	7.04588	7.16841			IP
Rbm17	76938	2700027J02Rik	RNA binding motif protein 17	0.0634113	0.845484	0.782073		LAD			1452691_at	chr2	11507065	11524826	NM_152824	-	0.2313	0.24083	8.72803	8.95933		II
Il2ra	16184	CD25|Il2r|Ly-43	interleukin 2 receptor, alpha chain	0.256104	0.0450988	-0.211005	LAD	LAD	DR		1420691_at	chr2	11564418	11614821	NM_008367	+	-0.230483	0.330594	6.56456	6.33407					PI
Il15ra	16169	AA690181|IL-15RA	interleukin 15 receptor, alpha chain	-0.308988	-0.630888	-0.3219		LAD		DR	1448681_at	chr2	11626919	11655612	NM_133836	+	0.0307728	0.940032	8.19183	8.2226			IP
Fbxo18	50755	AU015756|Fbh1|Fbx18	F-box protein 18	-0.0860377	-0.0920403	-0.00600253					1452153_at	chr2	11664199	11699154	NM_015792	-	0.0916785	0.759759	7.97476	8.06644		II
Ankrd16	320816	2810455F06Rik|AI646698|D430029B21Rik	ankyrin repeat domain 16	0.497389	0.647972	0.150582		LAD		DR	1428239_at	chr2	11699379	11711950	NM_177268	+	0.24355	0.232866	7.1704	7.41395			IP
Itga8	241226	AI447669	integrin alpha 8	1.72412	1.57487	-0.149249	LAD	LAD			1427489_at	chr2	12028286	12223547	NM_001001309	-	-0.100178	0.677072	6.5674	6.46722				PP
Fam188a	66960	1810041E18Rik|2310047O13Rik|5830410F13Rik|AI447827|AW111958	family with sequence similarity 188, member A	0.47789	0.371669	-0.106221	LAD	LAD	DR		1418963_at	chr2	12268890	12341087	NM_024185	-	-0.313771	0.124448	9.10523	8.79146					PI
Pter	19212	AI790318|Mpr56-1	phosphotriesterase related	0.14894	1.46207	1.31313	LAD	LAD		DR	1453578_at	chr2	12845667	12925080	NM_008961	+	0.143068	0.591598	6.87132	7.01438			IP
C1ql3	227580	1110065A22Rik|AI661623|C1ql|C1qtnf13|CTRP13|K100	C1q-like 3	0.419634	1.66695	1.24731	LAD	LAD		DR	1451620_at	chr2	12923513	12932491	NM_153155	-	-0.0455315	0.870149	6.18185	6.13632			IP
Rsu1	20163	RsuI|rsp-1	Ras suppressor protein 1	0.50591	0.903733	0.397824	LAD	LAD		DR	1419259_at	chr2	12998593	13193042	NM_009105	-	0.0902734	0.699051	9.24808	9.33836			IP
Cubn	65969	AA408369|AL022750|D2Wsu88e	cubilin (intrinsic factor-cobalamin receptor)	0.251108	0.297754	0.0466456	LAD	LAD	DR	DR	1426990_at	chr2	13197964	13413503	NM_001081084	-	-0.0442919	0.874373	6.19363	6.14933						AMB
Trdmt1	13434	Dnmt2|Rnmt2	tRNA aspartic acid methyltransferase 1	-0.171366	1.14264	1.31401		LAD		DR	1419750_at	chr2	13431787	13466291	NM_010067	-	-0.14269	0.552969	6.46438	6.32169			IP
Vim	22352		vimentin	0.338237	1.29072	0.952481					1438118_x_at	chr2	13495937	13504453	NM_011701	+	-0.166247	0.577123	8.37033	8.20408		II
St8sia6	241230	1700007J08Rik|AI314453|AI875066|ST8SiaVI|Siat8f	ST8 alpha-N-acetyl-neuraminide alpha-2,8-sialyltransferase 6	1.91111	1.80014	-0.110976	LAD	LAD			1456147_at	chr2	13576564	13715147	NM_145838	-	0.231289	0.277367	6.08183	6.31312				PP
Ptpla	30963	Hacd1	3-hydroxyacyl-CoA dehydratase 1	0.670562	0.623444	-0.0471181	LAD	LAD			1456315_a_at	chr2	13948457	13977662	NM_001012396	-	-0.313922	0.154876	9.13964	8.82571				PP
Stamos	70957	4921530L18Rik	signal transducing adaptor molecule (SH3 domain and ITAM motif) 1, opposite strand	-0.126477	-0.276909	-0.150432					1441720_at	chr2	13991959	13995561	NR_038162	-	-0.128824	0.568619	7.15645	7.02762		II
Stam	20844	STAM1	signal transducing adaptor molecule (SH3 domain and ITAM motif) 1	-0.492833	-0.797774	-0.30494					1416862_at	chr2	13995738	14069957	NM_011484	+	0.135879	0.638419	6.62865	6.76453		II
Tmem236	625286	2010003H20Rik|Fam23a|Gm613	transmembrane protein 236	0.892994	1.19612	0.303122	LAD	LAD		DR	1432884_at	chr2	14096150	14143620	NM_001081310	+	-0.0922917	0.693387	6.16895	6.07666			IP
Mrc1	17533	AW259686|CD206|MR	mannose receptor, C type 1	1.15328	1.8705	0.717221	LAD	LAD			1450430_at	chr2	14151040	14253650	NM_008625	+	0.127305	0.569734	8.87147	8.99877				PP
Slc39a12	277468	AW046938|Gm731	solute carrier family 39 (zinc transporter), member 12	1.89441	1.57879	-0.31562	LAD	LAD			1436611_at	chr2	14310024	14416604	NM_001012305	+	-0.184232	0.43392	6.28499	6.10076				PP
Cacnb2	12296	AW060387|CAB2|Cavbeta2|Cchb2	calcium channel, voltage-dependent, beta 2 subunit	1.74493	1.51691	-0.228015	LAD	LAD			1456401_at	chr2	14745718	14909535	NM_001252533	+	-0.104469	0.690893	6.56387	6.4594				PP
Nsun6	74455	4933403D21Rik|4933414E04Rik|NOPD1	NOL1/NOP2/Sun domain family member 6	0.41939	1.2061	0.786708	LAD	LAD			1432012_a_at	chr2	14958061	14970939	NM_001165942	-	0.124559	0.577123	6.34573	6.47029				PP
Arl5b	75869	4930587A11Rik|AW146430|Arl8	ADP-ribosylation factor-like 5B	0.090986	0.711139	0.620153					1455166_at	chr2	14976988	15000818	NM_029466	+	-0.0864429	0.744713	8.68029	8.59385		II
Plxdc2	67448	1200007L24Rik|5430431D22Rik|AI646728|AU022916|AV231634|Tem7r	plexin domain containing 2	2.09508	1.71863	-0.376443	LAD	LAD			1418912_at	chr2	16277930	16677466	NM_026162	+	0.141787	0.498614	6.34854	6.49032				PP
Nebl	74103	1200007O21Rik|A630080F05Rik|BB140644|D830029A09Rik|Lnebl	nebulette	1.56372	1.76098	0.197261	LAD	LAD		DR	1439897_at	chr2	17268360	17652695	NM_028757	-	0.106043	0.637377	6.18185	6.28789			IP
H2afb1	68231	1700113O17Rik|H2A.Bbd|H2al2|TSEG-1|Tseg1	H2A histone family, member B1	-0.191172	-0.0350103	0.156162					1418303_at	chr2	17918048	17918573	NM_026627	-	0.0379336	0.899197	6.20824	6.24617		II
A930004D18Rik	77940	AU022051	RIKEN cDNA A930004D18 gene	-0.842	-0.748383	0.0936164					1439514_at	chr2	17958306	17959368	NR_028377	-	-0.134514	0.577799	6.27177	6.13726		II
Gm17762	100034739		predicted gene, 17762	-0.717953	-0.683633	0.0343208					1456268_at	chr2	17948875	17952204	NR_028378	+	-0.0342404	0.907833	6.717	6.68276		II
Skida1	72668	2810030E01Rik|5730507N06Rik|BB088113	SKI/DACH domain containing 1	-0.939501	-0.833993	0.105508					1457642_at	chr2	17965713	17970076	NM_028317	-	0.135004	0.628721	6.11816	6.25317		II
Mllt10	17354	Af10|B130021D15Rik|D630001B22Rik|mKIAA4140	myeloid/lymphoid or mixed-lineage leukemia (trithorax homolog, Drosophila); translocated to, 10	-1.03073	-1.19385	-0.163124					1420869_at	chr2	17986211	18134017	NM_001252561	+	-0.147103	0.521361	7.04726	6.90016		II
Dnajc1	13418	4733401K02Rik|AA960110|D230036H06Rik|Dnajl1|ERdj1|ERj1p|MTJ1	DnaJ (Hsp40) homolog, subfamily C, member 1	-0.237588	-0.271558	-0.0339701	LAD		DR		1447649_x_at	chr2	18135377	18314457	NM_007869	-	0.184227	0.359358	6.438	6.62223					PI
Commd3	12238	AW550818|Bup|D2Ertd542e	COMM domain containing 3	-0.254091	0.699138	0.953229					1454642_a_at	chr2	18594088	18597843	NM_147778	+	-0.236294	0.266397	8.4259	8.18961		II
Bmi1	12151	AW546694|Bmi-1|Pcgf4	Bmi1 polycomb ring finger oncogene	-0.235911	0.665089	0.901					1417493_at	chr2	18598644	18608256	NM_007552	+	0.00605998	0.987522	7.91645	7.92251		II
BC061194	381350	Spag6l	sperm associated antigen 6 like	-0.0180104	0.567418	0.585428	LAD	LAD	DR	DR	1460027_at	chr2	18620648	18671232	NM_001001334	+	-0.0685757	0.800859	5.97475	5.90617						AMB
Pip4k2a	18718	AW742916|Pip5k2a	phosphatidylinositol-5-phosphate 4-kinase, type II, alpha	0.520967	1.44257	0.921605	LAD	LAD		DR	1419279_at	chr2	18763882	18919748	NM_008845	-	-0.1472	0.54145	7.18496	7.03776			IP
4930426L09Rik	74629		RIKEN cDNA 4930426L09 gene	0.290669	1.55621	1.26554		LAD		DR	1429915_at	chr2	18919945	18921431	NR_024323	+	0.0264181	0.929459	6.05266	6.07908			IP
Armc3	70882	4921513G22Rik	armadillo repeat containing 3	0.372048	1.30931	0.937257	LAD	LAD	DR	DR	1429816_at	chr2	19120744	19231870	NM_001271564	+	0.157376	0.465716	6.17912	6.33649						AMB
Msrb2	76467	2310050L06Rik|Mrsb|Msrb|Pilb	methionine sulfoxide reductase B2	-0.00440591	1.3317	1.3361		LAD		DR	1424433_at	chr2	19293262	19316597	NM_029619	+	0.0255973	0.948096	7.97735	8.00295			IP
Ptf1a	19213	PTF1-p48|PTF1p48|bHLHa29	pancreas specific transcription factor, 1a	0.351007	1.57952	1.22851		LAD		DR	1419424_at	chr2	19367289	19369128	NM_018809	+	-0.144305	0.493222	6.40231	6.258			IP
4921504E06Rik	70909	4921522E24Rik	RIKEN cDNA 4921504E06 gene	0.514578	0.843	0.328422	LAD	LAD		DR	1432044_a_at	chr2	19384463	19475537	NM_027600	-	-0.100495	0.660813	6.23681	6.13632			IP
Otud1	71198	4933428L19Rik	OTU domain containing 1	-0.461753	0.541593	1.00335					1453119_at	chr2	19579688	19582217	NM_027715	+	0.198679	0.59866	6.6881	6.88678		II
Etl4	208618	6620402G01Rik|9430077C05Rik|BC026657|E330027G05Rik|Etl-4|Skt	enhancer trap locus 4	-1.00656	-0.65968	0.346876	LAD	LAD		DR	1440064_at	chr2	20211539	20732162	NM_001081006	+	0.220624	0.521964	6.27678	6.4974			IP
Arhgap21	71435	5530401C11Rik|AA416458|ARHGAP10	Rho GTPase activating protein 21	-0.979626	-0.842278	0.137347					1428368_at	chr2	20769545	20889348	NM_001081364	-	-0.0434652	0.889897	8.34388	8.30041		II
Enkur	71233	4933434I06Rik|AU016229	enkurin, TRPC channel interacting protein	-0.270683	0.309277	0.579961					1428960_at	chr2	21102357	21126992	NM_027728	-	0.029828	0.93684	6.22214	6.25197		II
Thnsl1	208967	AW413632	threonine synthase-like 1 (bacterial)	-0.250711	0.167879	0.41859		LAD		DR	1452605_at	chr2	21127350	21136636	NM_177588	+	0.164	0.496198	6.96918	7.13318			IP
Gpr158	241263	5330427M13Rik|mKIAA1136	G protein-coupled receptor 158	1.95956	2.33892	0.379366	LAD	LAD			1459430_at	chr2	21289193	21752169	NM_001004761	+	0.249784	0.249499	6.45078	6.70057				PP
Myo3a	667663	9030416P08Rik	myosin IIIA	2.36891	2.25638	-0.112538	LAD	LAD			1431983_at	chr2	22149129	22473772	NM_148413	+	-0.162599	0.611497	6.33057	6.16797				PP
Gad2	14417	6330404F12Rik|GAD(65)|GAD65|Gad-2	glutamic acid decarboxylase 2	1.15271	1.03494	-0.117777	LAD	LAD	DR		1421978_at	chr2	22477846	22549397	NM_008078	+	0.0692544	0.799749	6.26724	6.33649					PI
Apbb1ip	54519	9930118P07Rik|Prp48	amyloid beta (A4) precursor protein-binding, family B, member 1 interacting protein	1.40918	1.13269	-0.276492	LAD	LAD			1443145_at	chr2	22629846	22731173	NM_019456	+	0.199731	0.30465	6.17912	6.37885				PP
Pdss1	56075	2610203G20Rik|2700031G06Rik|TPT|TPT 1|Tprt|mDLP1|mSPS1	prenyl (solanesyl) diphosphate synthase, subunit 1	-0.274238	-0.242902	0.0313355					1431893_a_at	chr2	22751041	22795779	NM_019501	+	-0.0309769	0.928473	6.59348	6.56251		II
Abi1	11308	E3B1|NAP1|Ssh3bp1|abi-1	abl-interactor 1	-0.934214	-1.37354	-0.439326					1423177_a_at	chr2	22795508	22895761	NM_001077193	-	-0.147324	0.614249	8.74881	8.60149		II
Acbd5	74159	1300014E15Rik	acyl-Coenzyme A binding domain containing 5	-0.413578	-0.240298	0.17328		LAD		DR	1446433_at	chr2	22924591	22970032	NM_001102437	+	0.245004	0.231704	6.61699	6.86199			IP
Mastl	67121	2700091H24Rik|C88295|GW|GWL|MAST-L|THC2	microtubule associated serine/threonine kinase-like	-0.422306	0.244221	0.666526		LAD		DR	1444725_at	chr2	22972063	23011544	NM_025979	-	0.0616511	0.835905	6.31312	6.37477			IP
Yme1l1	27377	FtsH1|Ftsh	YME1-like 1 (S. cerevisiae)	-0.216359	0.899865	1.11622		LAD		DR	1450954_at	chr2	23012024	23054780	NM_013771	+	0.167154	0.429791	7.94615	8.11331			IP
4931423N10Rik	70981		RIKEN cDNA 4931423N10 gene	0.842422	1.82789	0.985467	LAD	LAD			1431911_at	chr2	23062995	23122649	NM_027635	+	-0.0877104	0.718703	6.27177	6.18406				PP
Nxph2	18232		neurexophilin 2	1.81527	1.49274	-0.32253	LAD	LAD			1437964_at	chr2	23176765	23257493	NM_008752	+	-0.0425794	0.882327	6.03356	5.99098				PP
Spopl	76857	4921517N04Rik|AU014935|BB233739|E430033K04Rik	speckle-type POZ protein-like	0.271218	0.55504	0.283822		LAD		DR	1435274_at	chr2	23365573	23427624	NM_029773	-	-0.175163	0.418594	6.8992	6.72404			IP
Hnmt	140483	1500031F01Rik|AI788969	histamine N-methyltransferase	1.2014	1.14422	-0.0571852	LAD	LAD			1417702_a_at	chr2	23858431	23904899	NM_080462	-	0.266423	0.294901	8.38238	8.6488				PP
Il1f8	69677	2310043N20Rik|Il36b	interleukin 1 family, member 8	1.00519	1.43114	0.425954	LAD	LAD			1425715_at	chr2	24008691	24015623	NM_027163	+	-0.128926	0.581888	6.438	6.30907				PP
Il1f9	215257	Il36g	interleukin 1 family, member 9	0.931881	1.0472	0.115315	LAD	LAD	DR		1425958_at	chr2	24041995	24049087	NM_153511	+	-0.0536779	0.865108	6.65499	6.60131					PI
Il1f6	54448	Fil1|IL-1H1|IL1RP2|Il1f9|Il36a	interleukin 1 family, member 6	0.889778	0.698415	-0.191364	LAD	LAD			1418609_at	chr2	24070936	24081221	NM_019450	+	-0.131971	0.689058	6.76544	6.63347				PP
Il1f5	54450	AI413231|Fil1delta|IL-36Ra|IL36RN|Il-1h3|Il1hy1	interleukin 1 family, member 5 (delta)	0.569233	0.226525	-0.342708	LAD		DR		1426507_at	chr2	24132790	24137952	NM_019451	+	-0.0693524	0.814187	6.65379	6.58444					PI
Il1f10	215274		interleukin 1 family, member 10	0.28934	0.0113174	-0.278023					1451957_at	chr2	24146715	24149340	NM_153077	+	0.0330483	0.91382	7.02435	7.0574		II
Il1rn	16181	F630041P17Rik|IL-1ra	interleukin 1 receptor antagonist	-0.457931	0.182745	0.640676					1423017_a_at	chr2	24200810	24207011	NM_001159562	+	0.0765073	0.797106	7.17401	7.25052		II
Psd4	215632	BC046518|EFA6B	pleckstrin and Sec7 domain containing 4	-0.580988	0.125563	0.706551		LAD		DR	1455068_at	chr2	24240916	24264249	NM_177611	+	-0.00777614	0.984526	6.88434	6.87656			IP
Pax8	18510	Pax-8	paired box 8	-0.325553	-0.413758	-0.0882044					1418208_at	chr2	24276070	24331119	NM_011040	-	-0.0791274	0.759894	6.32219	6.24306		II
Cacna1b	12287	AW050276|AW060892|AW822256|Cav2.2|Cchn1a|alpha(1B)	calcium channel, voltage-dependent, N type, alpha 1B subunit	0.224248	1.57307	1.34882	LAD	LAD		DR	1425812_a_at	chr2	24459408	24618672	NM_001042528	-	-0.127456	0.625924	6.78471	6.65725			IP
Ehmt1	77683	9230102N17Rik|D330003E03|Eu-HMTase1|GLP|GLP1|KMT1D|mKIAA1876	euchromatic histone methyltransferase 1	-1.05661	-0.877075	0.179539					1454776_at	chr2	24646288	24775129	NM_001109687	-	0.0535441	0.883029	8.81542	8.86896		II
Arrdc1	215705	AI957342|BC004091	arrestin domain containing 1	-0.977676	-1.40732	-0.429648					1444508_s_at	chr2	24780871	24790801	NM_178408	-	-0.220057	0.399939	7.44994	7.22988		II
Zmynd19	67187	2700064H14Rik|AA536891|AU014915|mizip	zinc finger, MYND domain containing 19	-0.907207	-1.4249	-0.517697					1419522_at	chr2	24805321	24814933	NM_026021	+	-0.0921781	0.751403	7.15925	7.06707		II
Dph7	67228	2810443J12Rik|AW060693|Wdr85	diphthamine biosynethesis 7	-0.847773	-1.37698	-0.529207					1429220_at	chr2	24817941	24828991	NM_026044	+	-0.0690731	0.832784	6.88374	6.81467		II
Mrpl41	107733	MRP-L27|Rpml27	mitochondrial ribosomal protein L41	-0.832717	-1.3681	-0.53538					1428588_a_at	chr2	24827989	24830618	NM_001031808	-	0.293657	0.151313	9.23926	9.53291		II
Pnpla7	241274	BC027342|E430013P11Rik|Nre	patatin-like phospholipase domain containing 7	-0.849249	-1.43782	-0.588574					1451361_a_at	chr2	24831552	24909592	NM_146251	+	-0.212832	0.309445	11.0737	10.8609		II
Nsmf	56876	Jacob|Nelf	NMDA receptor synaptonuclear signaling and neuronal migration factor	-1.03595	-1.38287	-0.346919					1442706_at	chr2	24909898	24918401	NM_001039387	+	0.130035	0.620213	6.36017	6.49021		II
Entpd8	72090		ectonucleoside triphosphate diphosphohydrolase 8	-1.21331	-1.28767	-0.0743664					1429550_at	chr2	24935842	24941239	NM_028093	+	-0.0222396	0.945266	8.79847	8.77623		II
Nrarp	67122	2700054M22Rik	Notch-regulated ankyrin repeat protein	-1.43157	-0.970815	0.46076					1417986_at	chr2	25036277	25038852	NM_025980	+	-0.28468	0.158136	7.25765	6.97297		II
Tor4a	227612	A830007P12Rik	torsin family 4, member A	-1.46648	-1.01562	0.450867					1424829_at	chr2	25048239	25052333	NM_146115	-	0.0768584	0.786796	6.95077	7.02762		II
Nelfb	58202	A730008L03Rik|AB041607|AI663983|Cobra1|Nelf-b	negative elongation factor complex member B	-1.52311	-1.0655	0.457611					1421292_a_at	chr2	25055231	25067009	NM_021393	-	-0.184303	0.369146	8.35562	8.17132		II
4933433C11Rik	74472		RIKEN cDNA 4933433C11 gene	-1.57995	-1.11813	0.461823					1430424_at	chr2	25068078	25070150	NM_028961	-	0.0682418	0.786006	6.56176	6.63		II
Fam166a	68222	4931415M17	family with sequence similarity 166, member A	-1.64417	-1.16251	0.481663					1453026_at	chr2	25074264	25077801	NM_026624	+	-0.234722	0.260022	6.49272	6.258		II
Tubb4b	227613	4930542G03Rik|Tubb2c|Tubb2c1	tubulin, beta 4B class IVB	-1.6707	-1.17518	0.495521					1423642_at	chr2	25077677	25080222	NM_146116	-	-0.456426	0.0308882	10.4011	9.94468		II
Slc34a3	142681	AI649385|Npt2c|Npt2c-v1|NptIIc|naPi-2c	solute carrier family 34 (sodium phosphate), member 3	-1.74966	-1.19344	0.556229					1439519_at	chr2	25084416	25089754	NM_080854	-	0.25265	0.267538	6.59819	6.85084		II
2310002J15Rik	67859	AV023762|Cysrt1	cysteine rich tail 1	-1.78977	-1.20767	0.582101					1437145_s_at	chr2	25094338	25095417	NM_026415	-	0.172285	0.401971	8.56196	8.73424		II
Rnf208	68846	1110061N23Rik	ring finger protein 208	-1.80204	-1.19879	0.603254					1435105_at	chr2	25098448	25099781	NM_176834	+	-0.123372	0.571243	6.89303	6.76965		II
Ndor1	78797	4930447P04Rik|NR1|Ndor	NADPH dependent diflavin oxidoreductase 1	-1.80189	-1.16339	0.638497					1428292_at	chr2	25100332	25110934	NM_001252542	-	-0.238548	0.295471	6.70692	6.46837		II
Tmem203	227615	C730025P13Rik|Hbebp1	transmembrane protein 203	-1.79071	-1.14226	0.648444					1426277_at	chr2	25110958	25111872	NM_177344	+	0.227449	0.386777	7.93394	8.16139		II
Tprn	97031	C430004E15Rik|C87750	taperin	-1.75828	-1.09533	0.66295					1426809_at	chr2	25118117	25125406	NM_175286	+	0.0585647	0.854955	7.02267	7.08124		II
Ssna1	68475	1110003H09Rik|1190004J23Rik|AA934184|N14|NA14	Sjogren's syndrome nuclear autoantigen 1	-1.73697	-1.04151	0.695461					1448643_at	chr2	25126558	25127938	NM_023464	-	0.0530081	0.857068	8.57804	8.63105		II
Anapc2	99152	9230107K09Rik|AL024279|Apc2|Emi4|Imi4|mKIAA1406	anaphase promoting complex subunit 2	-1.69611	-0.963509	0.732604					1415707_at	chr2	25127985	25141436	NM_175300	+	0.184345	0.346498	8.61005	8.7944		II
Tmem210	78217	4930571C24Rik	transmembrane protein 210	-1.65077	-0.897546	0.753222					1454274_at	chr2	25143664	25144707	NM_030055	+	-0.00119673	0.997974	6.71116	6.70996		II
Lrrc26	227618		leucine rich repeat containing 26	-1.64381	-0.890029	0.753781					1451498_at	chr2	25145430	25146713	NM_146117	+	0.189727	0.369547	6.30897	6.4987		II
Grin1	14810	GluN1|GluRdelta1|GluRzeta1|M100174|NMD-R1|NMDAR1|NR1|Nmdar|Rgsc174	glutamate receptor, ionotropic, NMDA1 (zeta 1)	-1.59528	-0.812847	0.782437		LAD		DR	1437968_at	chr2	25146696	25174707	NM_001177657	-	-0.199759	0.550846	7.41492	7.21516			IP
Man1b1	227619	E430019H13Rik|ERMan1|Gm108|MANA-ER	mannosidase, alpha, class 1B, member 1	-1.63107	-0.848747	0.782321					1452235_at	chr2	25188262	25207733	NM_001029983	+	-0.103425	0.643023	7.31747	7.21404		II
Dpp7	83768	DPPII|Dpp2|QPP	dipeptidylpeptidase 7	-1.70433	-0.948118	0.756214					1435680_a_at	chr2	25207809	25211852	NM_031843	-	-0.246176	0.368029	7.80002	7.55384		II
Uap1l1	227620	5730445F03Rik	UDP-N-acteylglucosamine pyrophosphorylase 1-like 1	-1.73085	-1.00036	0.730484					1436890_at	chr2	25217011	25221146	NM_001033293	-	0.271628	0.166157	7.12663	7.39826		II
Sapcd2	72080	2010317E24Rik|6030458L21Rik|AL033337|ang	suppressor APC domain containing 2	-1.77582	-1.08209	0.693726					1429404_at	chr2	25227554	25233733	NM_001081085	+	-0.0932922	0.712308	6.64785	6.55456		II
Entpd2	12496	Cd39l1|NTPDase2	ectonucleoside triphosphate diphosphohydrolase 2	-1.88886	-1.23454	0.65432					1418259_a_at	chr2	25251393	25256843	NM_009849	+	0.0494015	0.902913	7.33947	7.38887		II
Npdc1	18146	AI314472|NPDC-1	neural proliferation, differentiation and control 1	-1.9083	-1.24806	0.660241					1415919_at	chr2	25258569	25265014	NM_008721	+	0.0668263	0.798204	7.19703	7.26386		II
Fut7	14347	AI853193|FTVII|Fuc-TVII|FucT-VII	fucosyltransferase 7	-1.87822	-1.24576	0.632464					1420756_at	chr2	25278761	25281893	NM_001289453	+	-0.0867299	0.758458	6.64203	6.5553		II
Abca2	11305	AI413825|Abc2|D2H0S1474E|mKIAA1062	ATP-binding cassette, sub-family A (ABC1), member 2	-1.78483	-1.24534	0.539484					1449302_at	chr2	25284193	25304059	NM_007379	+	-0.162904	0.448777	8.10233	7.93943		II
Clic3	69454	2300003G24Rik	chloride intracellular channel 3	-1.5956	-1.29122	0.304374					1429574_at	chr2	25312362	25314292	NM_027085	+	0.109541	0.638419	6.36807	6.47761		II
BC029214	227622	D930050G13Rik|Paxx	cDNA sequence BC029214	-1.58297	-1.29326	0.289704					1442351_a_at	chr2	25315007	25316614	NM_153557	-	-0.248115	0.508525	7.47017	7.22205		II
Ptgds	19215	21kDa|L-PGDS|PGD2|PGDS|PGDS2|Ptgs3	prostaglandin D2 synthase (brain)	-1.51397	-1.31394	0.200026					1423859_a_at	chr2	25322231	25325269	NM_008963	-	0.377636	0.0615911	7.44921	7.82685		II
Lcn12	77701	9230102M18Rik	lipocalin 12	-1.37701	-1.32735	0.0496622					1429935_at	chr2	25346364	25349431	NM_029958	-	-0.000756504	0.9994	6.56242	6.56167		II
C8g	69379		complement component 8, gamma polypeptide	-1.34256	-1.29581	0.0467488					1451625_a_at	chr2	25354169	25356026	NM_027062	-	0.0232472	0.949702	12.5445	12.5677		II
Fbxw5	30839	AI159739|Fbw5	F-box and WD-40 domain protein 5	-1.32895	-1.28298	0.0459715					1417476_at	chr2	25356297	25360990	NM_013908	+	-0.137333	0.540282	7.68786	7.55053		II
Traf2	22030	AI325259	TNF receptor-associated factor 2	-1.36041	-1.15367	0.206745					1451233_at	chr2	25373501	25402460	NM_001290413	-	-0.0391385	0.910471	7.43018	7.39105		II
Edf1	59022	0610008L11Rik|AA409425	endothelial differentiation-related factor 1	-1.43496	-1.09372	0.341239					1448266_at	chr2	25413419	25417602	NM_021519	+	0.0760102	0.791976	10.2755	10.3515		II
Mamdc4	381352	Gm995	MAM domain containing 4	-1.44838	-1.07529	0.373093					1440333_at	chr2	25418634	25426836	NM_001081199	-	-0.10284	0.769842	7.29831	7.19548		II
Phpt1	75454	1700008C22Rik|Php14	phosphohistidine phosphatase 1	-1.43664	-1.06155	0.375088					1427903_at	chr2	25428950	25430391	NM_029293	-	0.138518	0.509171	9.18617	9.32469		II
Gm996	381353		predicted gene 996	-1.43028	-1.05194	0.378339					1447412_at	chr2	25430935	25435619	NM_001005424	-	-0.0619407	0.815491	6.8381	6.77616		II
Rabl6	227624	B230208H17Rik|Rbel1|Rbel1a|Rbel1b|parf	RAB, member RAS oncogene family-like 6	-1.38203	-1.03955	0.342482					1452370_s_at	chr2	25438537	25463966	NM_001024616	-	0.117299	0.585124	7.04192	7.15922		II
Cccd183	77058	4921530D09Rik|Kiaa1984|Ccdc183	coiled-coil domain containing 183	-1.21776	-1.06049	0.157271					1431533_at	chr2	25464148	25473198	NM_029859	-	0.230131	0.330945	6.25184	6.48198		II
Tmem141	51875	1110065P14Rik|AI663999|D2Ertd217e	transmembrane protein 141	-1.12784	-1.02742	0.100418					1435259_s_at	chr2	25475585	25477522	NM_001040130	-	-0.116979	0.615331	8.38827	8.27129		II
Fcna	14133	Fcn1	ficolin A	-1.07906	-1.01269	0.0663673					1418243_at	chr2	25480186	25483494	NM_007995	-	-0.216308	0.260338	9.14964	8.93334		II
Lcn8	78076	9230106L18Rik|EP17|Lcn5|mEP17	lipocalin 8	-0.841818	-0.77548	0.0663383					1450609_at	chr2	25508637	25511736	NM_033145	+	-0.0554361	0.869728	6.53901	6.48358		II
Lcn5	13863	E-RABP|Erabp|MEP10	lipocalin 5	-0.817455	-0.716637	0.100818					1419336_at	chr2	25513471	25517165	NM_001276257	+	0.399341	0.055026	6.27604	6.67538		II
Obp2a	227627	BC027556|Lcn13	odorant binding protein 2A	-0.611991	-0.316767	0.295224					1428022_at	chr2	25555593	25558846	NM_153558	+	-0.0138887	0.97298	6.39396	6.38007		II
Bmyc	107771	2900002K07Rik|AW060705|Mycb	brain expressed myelocytomatosis oncogene	-0.590426	-0.303888	0.286538					1428669_at	chr2	25562398	25563239	NM_023326	+	0.0586294	0.831007	7.20234	7.26097		II
Lcn3	16820	Vnsp1	lipocalin 3	-0.391079	-0.660408	-0.269329					1422306_at	chr2	25621088	25623619	NM_010694	+	0.0822356	0.743296	6.46606	6.54829		II
Lcn11	227630	Gm109	lipocalin 11	-0.38515	-0.658778	-0.273627					1444322_at	chr2	25632536	25635799	NM_001100455	+	-0.0324992	0.913468	6.36807	6.33557		II
Glt6d1	71103	4933411C14Rik|GT6m7	glycosyltransferase 6 domain containing 1	-0.526946	-0.623385	-0.0964385		LAD		DR	1431451_at	chr2	25649486	25671356	NM_001039095	-	0.054217	0.850351	6.3543	6.40852			IP
Lcn9	77704	9230102I19Rik	lipocalin 9	-0.626997	-0.46307	0.163927		LAD		DR	1432468_at	chr2	25678672	25681057	NM_029959	+	-0.123144	0.668984	6.637	6.51385			IP
Sohlh1	227631	Gm110|Nohlh	spermatogenesis and oogenesis specific basic helix-loop-helix 1	-0.731527	-0.392715	0.338812					1460015_at	chr2	25698516	25702768	NM_001001714	-	-0.214971	0.338698	6.49272	6.27775		II
Kcnt1	227632	C030030G16Rik|Slack|Slo2.2|slo2	potassium channel, subfamily T, member 1	-0.984923	-0.797476	0.187447		LAD		DR	1458428_at	chr2	25719373	25771637	NM_001145403	+	0.122496	0.568132	6.10031	6.2228			IP
Camsap1	227634	9530003A05Rik|C77823|PRO2405	calmodulin regulated spectrin-associated protein 1	-1.36463	-1.31232	0.0523042					1456930_at	chr2	25782357	25838802	NM_001276361	-	-0.0862574	0.750458	6.62269	6.53643		II
Ubac1	98766	1110033G07Rik|AA407978|GBDR1|Gdbr1|Ubadc1	ubiquitin associated domain containing 1	-1.15126	-1.15963	-0.00837153					1416963_at	chr2	25852477	25877280	NM_133835	-	0.0809942	0.753572	8.3003	8.3813		II
Nacc2	67991	0610020I02Rik|AI448087|Btbd14a|C030048H19Rik	nucleus accumbens associated 2, BEN and BTB (POZ) domain containing	-1.25036	-1.23552	0.014843					1429582_at	chr2	25911055	25978331	NM_026495	-	-0.157041	0.437893	7.85698	7.69994		II
C330006A16Rik	109299	AI551216	RIKEN cDNA C330006A16 gene	-1.14016	-1.02713	0.113022					1433618_at	chr2	25992327	25996026	NM_001256521	-	-0.0370972	0.914438	7.909	7.8719		II
Lhx3	16871	Lim3|P-LIM|mLIM3|mLim-3	LIM homeobox protein 3	-1.0305	-0.780588	0.24991					1425041_at	chr2	26055731	26063769	NM_010711	-	-0.0475513	0.874127	6.78135	6.7338		II
Qsox2	227638	BC030934|Qscn6l1|Soxn	quiescin Q6 sulfhydryl oxidase 2	-1.08072	-0.805542	0.275183					1435469_at	chr2	26064649	26092940	NM_153559	-	0.0019695	0.99667	6.94249	6.94446		II
4932418E24Rik	329366		RIKEN cDNA 4932418E24 gene	-1.15878	-1.08415	0.0746352					1456987_at	chr2	26127166	26150077	NM_177841	-	-0.0976912	0.71187	6.96707	6.86938		II
Gpsm1	67839	1810037C22Rik|AW107933|Ags3	G-protein signalling modulator 1 (AGS3-like, C. elegans)	-1.56092	-1.21702	0.343903					1423690_s_at	chr2	26175289	26203757	NM_001199147	+	0.107832	0.667051	6.71646	6.82429		II
Dnlz	52838	1110034G11Rik|D2Bwg1335e|HEP1	DNL-type zinc finger	-1.76125	-1.23606	0.525182					1435528_at	chr2	26203637	26207630	NM_001139504	-	-0.143325	0.498296	7.73921	7.59589		II
Snapc4	227644	5730436L13Rik	small nuclear RNA activating complex, polypeptide 4	-2.05915	-1.35363	0.705524					1441795_at	chr2	26218284	26236173	NM_172339	-	0.0521212	0.870002	6.38413	6.43625		II
Sdccag3	68112	C330016H24Rik|C630038K21Rik	serologically defined colon cancer antigen 3	-2.1671	-1.4433	0.723807					1429554_at	chr2	26238319	26244836	NM_001085408	-	-0.239716	0.22631	8.51916	8.27944		II
Pmpca	66865	1200002L24Rik|4933435E07Rik|Alpha-MPP|P-55	peptidase (mitochondrial processing) alpha	-2.17459	-1.45651	0.718076					1424662_at	chr2	26244867	26252641	NM_173180	+	0.0161306	0.962504	8.85992	8.87605		II
Inpp5e	64436	1200002L24Rik|72kDa|mKIAA0123	inositol polyphosphate-5-phosphatase E	-2.2073	-1.49967	0.707625					1423230_at	chr2	26251768	26264739	NM_033134	-	0.181137	0.444663	6.97857	7.15971		II
Sec16a	227648	AU024582|C230052J16Rik	SEC16 homolog A (S. cerevisiae)	-2.17921	-1.49548	0.683732					1426814_at	chr2	26264950	26300736	NM_153125	-	-0.25403	0.243361	9.47088	9.21685		II
Notch1	18128	9930111A19Rik|Mis6|N1|Tan1|lin-12	notch 1	-1.79066	-1.40945	0.381216					1418633_at	chr2	26313421	26359342	NM_008714	-	0.143493	0.524005	7.15925	7.30275		II
Egfl7	353156	VE-statin|Zneu1	EGF-like domain 7	-1.52981	-1.0785	0.451308					1421335_a_at	chr2	26442149	26448202	NM_001164564	+	-0.104905	0.645517	7.27659	7.17169		II
Agpat2	67512	2510002J07Rik|AV000834|BSCL|BSCL1|LPAAB|LPAAT-beta	1-acylglycerol-3-phosphate O-acyltransferase 2 (lysophosphatidic acid acyltransferase, beta)	-1.51691	-1.07096	0.445951					1428821_at	chr2	26448576	26459937	NM_026212	-	-0.220695	0.275943	11.3283	11.1076		II
Fam69b	56279	AB030186|AW209000|B230317C12Rik|PIP49	family with sequence similarity 69, member B	-1.17643	-0.976718	0.199709					1417147_at	chr2	26483976	26492017	NM_019833	+	0.0474235	0.901322	6.56251	6.60993		II
Snhg7	72091	2610002F03Rik|AI427062	small nucleolar RNA host gene 7	-1.06467	-0.946274	0.118398					1437538_at	chr2	26492695	26495764	NR_024068	-	0.165153	0.441932	6.78574	6.9509		II
Lcn4	16821	A630045M08Rik|Vnsp2	lipocalin 4	-0.656116	-0.806149	-0.150032					1422304_at	chr2	26523193	26526802	NM_010695	-	-0.0894586	0.711688	6.3218	6.23234		II
Abo	80908	NAGAT	ABO blood group (transferase A, alpha 1-3-N-acetylgalactosaminyltransferase, transferase B, alpha 1-3-galactosyltransferase)	-0.590523	-0.717286	-0.126763					1421559_at	chr2	26698022	26720515	NM_001290444	-	-0.0640243	0.815146	6.18914	6.12512		II
Surf6	20935	D2Wsu129e|Surf-6	surfeit gene 6	-1.45947	-1.29163	0.167847					1459331_at	chr2	26746291	26758333	NM_009298	-	-0.024587	0.936468	6.18639	6.1618		II
Med22	20933	AW212655|AW558812|Surf-5|Surf5	mediator complex subunit 22	-1.49035	-1.34912	0.141227					1421528_a_at	chr2	26760786	26766162	NM_001033908	-	0.00413371	0.99228	7.18498	7.18912		II
Rpl7a	27176	Surf3	ribosomal protein L7A	-1.50051	-1.37021	0.130305					1422613_a_at	chr2	26766326	26768831	NM_013721	+	0.0312873	0.915377	12.8847	12.916		II
Surf1	20930	0610010F23Rik|Surf-1	surfeit gene 1	-1.50661	-1.38521	0.121407					1450561_a_at	chr2	26768897	26772050	NR_073420	-	0.192934	0.387254	9.33724	9.53018		II
Surf2	20931	Surf-2	surfeit gene 2	-1.51791	-1.40591	0.111999					1453117_at	chr2	26771940	26775690	NM_013678	+	0.0651592	0.81034	6.52083	6.58599		II
Surf4	20932	AL033340|AL033373|Surf-4	surfeit gene 4	-1.5459	-1.46205	0.0838518					1448255_a_at	chr2	26775560	26789031	NM_011512	-	-0.190545	0.455866	9.88345	9.69291		II
Rexo4	227656	Gm111|Xpmc2h	REX4, RNA exonuclease 4 homolog (S. cerevisiae)	-1.44167	-1.29578	0.145886					1434114_at	chr2	26809082	26819906	NM_207234	-	-0.0320082	0.916133	7.60058	7.56858		II
Cacfd1	381356	5930434B04Rik|mFwe	calcium channel flower domain containing 1	-1.08213	-0.955938	0.126192					1424690_at	chr2	26865445	26876609	NM_029862	+	-0.207705	0.285279	6.49832	6.29061		II
Slc2a6	227659	A330096C23|F630103L12Rik|Glut6|Glut9	solute carrier family 2 (facilitated glucose transporter), member 6	-1.10507	-0.963131	0.14194					1434015_at	chr2	26876884	26883518	NM_172659	-	-0.0182825	0.972426	6.72118	6.70289		II
Tmem8c	66139	1110002H13Rik|AI131587	transmembrane protein 8C	-1.36144	-1.21007	0.151363					1419050_at	chr2	26917155	26927681	NM_025376	-	-0.0210233	0.955642	6.36342	6.3424		II
Adamtsl2	77794	A930008K15Rik|tcp-1	ADAMTS-like 2	-1.33213	-1.16406	0.168078					1429214_at	chr2	26934900	26964133	NM_029981	+	-0.293016	0.190164	7.74705	7.45403		II
Fam163b	109349	C630035N08Rik	family with sequence similarity 163, member B	-1.12138	-0.927028	0.194355					1457437_at	chr2	26965898	26997997	NM_175427	-	0.0714356	0.782269	6.75286	6.82429		II
Dbh	13166		dopamine beta hydroxylase	-1.05652	-0.825512	0.231008					1450670_at	chr2	27021026	27038724	NM_138942	+	-0.0838619	0.791477	7.0574	6.97354		II
Sardh	192166		sarcosine dehydrogenase	-1.32589	-1.01932	0.306572					1448426_at	chr2	27043912	27102823	NM_138665	-	-0.119195	0.643114	10.3697	10.2505		II
Vav2	22325	2810040F13Rik|AI847175	vav 2 oncogene	-1.53214	-1.35557	0.17657					1435244_at	chr2	27119154	27282345	NM_009500	-	-0.336206	0.176235	7.95866	7.62245		II
Brd3	67382	2410084F24Rik|AW060456|Fsrg2|ORFX|RINGL3	bromodomain containing 3	-1.30739	-1.40755	-0.100162					1450902_at	chr2	27301100	27331193	NM_001113574	-	0.239283	0.259266	7.52681	7.7661		II
Wdr5	140858	2410008O07Rik|AA408785|AA960360|Big|Big-3	WD repeat domain 5	-1.10964	-1.32941	-0.219779					1416581_at	chr2	27370666	27392055	NM_080848	+	0.0816332	0.74963	8.23968	8.32132		II
Rxra	20181	9530071D11Rik|Nr2b1|RXRalpha1	retinoid X receptor alpha	-2.05886	-1.6027	0.456163					1425762_a_at	chr2	27566102	27618839	NM_001290482	+	0.0899681	0.735476	8.13156	8.22153		II
Col5a1	12831	AI413331	collagen, type V, alpha 1	-1.03019	-0.674785	0.355409		LAD		DR	1434479_at	chr2	27741944	27895030	NM_015734	+	-0.159346	0.442123	7.49083	7.33148			IP
Fcnb	14134	Fcn2	ficolin B	-0.529289	-0.228682	0.300608					1430080_at	chr2	27931998	27940398	NM_010190	-	-0.184076	0.423258	6.82461	6.64053		II
Olfm1	56177	AMY|AW742568|Noe1|OlfA|Pancortin|Pancortin3	olfactomedin 1	-0.67643	-0.858179	-0.181749					1455796_x_at	chr2	28061208	28086256	NM_019498	+	0.0944249	0.71261	6.11655	6.21097		II
Ppp1r26	241289	Gm347|Kiaa0649|mKIAA0649	protein phosphatase 1, regulatory subunit 26	-0.721816	-0.941583	-0.219767					1435473_at	chr2	28303460	28311028	NM_001005420	+	0.105961	0.80041	6.54902	6.65498		II
1700007K13Rik	69327	Rbest47	RIKEN cDNA 1700007K13 gene	-0.738306	-0.908196	-0.169891					1428705_at	chr2	28317520	28321844	NM_027040	-	0.0645204	0.831073	6.26793	6.33245		II
Mrps2	118451	1500019M10Rik	mitochondrial ribosomal protein S2	-0.762895	-0.900725	-0.13783					1420845_at	chr2	28323585	28326697	NM_001166031	+	-0.234872	0.278754	7.78478	7.54991		II
Gbgt1	227671	Fgs|Fs	globoside alpha-1,3-N-acetylgalactosaminyltransferase 1	-0.968946	-0.792888	0.176058					1426148_at	chr2	28352410	28360935	NM_139197	+	0.0256441	0.93308	6.49234	6.51798		II
Ralgds	19730	Gnds|Rgds|mKIAA1308	ral guanine nucleotide dissociation stimulator	-1.41569	-0.755929	0.659759					1460634_at	chr2	28388983	28408602	NM_001145835	+	0.118704	0.584304	6.83992	6.95863		II
Cel	12613	1810036E18Rik|BAL	carboxyl ester lipase	-1.52712	-0.845041	0.682078					1417257_at	chr2	28411339	28418882	NM_009885	-	-0.0703158	0.80041	6.55064	6.48032		II
Gtf3c5	70239	2700084A09Rik|TFIIIC63|TFiiiC2-63	general transcription factor IIIC, polypeptide 5	-1.52262	-0.890645	0.631971					1423998_at	chr2	28421764	28438799	NM_001290484	-	0.0756884	0.762891	7.18486	7.26055		II
Gfi1b	14582	Gfi-1B	growth factor independent 1B	-1.05907	-1.04357	0.0154996					1420399_at	chr2	28464969	28477502	NM_008114	-	-0.0370894	0.907038	6.54412	6.50703		II
Tsc1	64930		tuberous sclerosis 1	-0.865567	-0.912274	-0.0467074					1455252_at	chr2	28496752	28546692	NM_022887	+	0.364299	0.0858438	7.55155	7.91585		II
1700026L06Rik	69987	MAST	RIKEN cDNA 1700026L06 gene	-0.911969	-0.854227	0.0577424					1452904_at	chr2	28547599	28555171	NM_027283	-	0.0144616	0.973002	6.58248	6.59694		II
Ak8	68870	1190002A17Rik|AK 8	adenylate kinase 8	-0.908008	-0.600465	0.307544					1428628_at	chr2	28555680	28668685	NM_001033874	+	-0.0894926	0.748217	6.29725	6.20775		II
Gtf3c4	269252	5330400C03|AI426938|AU014771|AU017413|KAT12|TFIIIC90	general transcription factor IIIC, polypeptide 4	-0.767044	-0.63198	0.135065					1438692_at	chr2	28677819	28695880	NM_001166033	-	-0.241798	0.356508	6.4825	6.2407		II
Ddx31	227674	5830444G11Rik|Gm997	DEAD/H (Asp-Glu-Ala-Asp/His) box polypeptide 31	-0.956387	-0.944273	0.0121139					1434182_at	chr2	28695925	28761095	NM_001033294	+	0.213096	0.372194	6.84342	7.05651		II
Barhl1	54422	Dres115|MBH2	BarH-like 1 (Drosophila)	-0.926395	-0.890704	0.0356906					1418812_a_at	chr2	28763199	28771941	NM_019446	-	0.105502	0.718907	6.69296	6.79846		II
Ttf1	22130	AV245725|TTF-1|TTF-I	transcription termination factor, RNA polymerase I	-0.714704	-0.731869	-0.0171643					1420754_at	chr2	28915782	28943170	NM_009442	+	-0.218367	0.489463	7.55886	7.34049		II
Setx	269254	A130090N03|A930037J23Rik|AOA2|AW060766|Als4|SCAR1|Sen1|mKIAA0625	senataxin	-0.616689	-0.7823	-0.165611					1433794_at	chr2	28980511	29037991	NM_198033	+	-0.11057	0.647922	8.51665	8.40608		II
Ntng2	171171	2610016D08Rik|Lmnt2	netrin G2	-0.86261	-0.764162	0.0984483					1432033_at	chr2	29050340	29103560	NM_133501	-	-0.219056	0.357551	6.96276	6.74371		II
6530402F18Rik	76220	mKIAA1857	RIKEN cDNA 6530402F18 gene	-0.904212	-0.552057	0.352155					1453697_at	chr2	29100635	29108513	NR_029460	-	0.141743	0.503028	6.66015	6.80189		II
Med27	68975	1500015J03Rik|2310042P07Rik|AA682045|Crsp8|D2Ertd434e	mediator complex subunit 27	-1.00614	-1.17409	-0.167955					1432462_a_at	chr2	29234033	29380310	NM_001290489	+	-0.0545744	0.854361	7.17053	7.11595		II
Rapgef1	107746	4932418O06Rik|C3G|Grf2	Rap guanine nucleotide exchange factor (GEF) 1	-1.65241	-1.50826	0.14415					1421146_at	chr2	29475239	29595883	NM_001039086	+	-0.134134	0.637483	6.85159	6.71745		II
Trub2	227682	G430055L02Rik	TruB pseudouridine (psi) synthase homolog 2 (E. coli)	-1.15252	-1.20616	-0.0536362					1451408_at	chr2	29630203	29643191	NM_145520	-	-0.127052	0.692825	7.03628	6.90922		II
Coq4	227683	A330041N06|D2Ertd97e	coenzyme Q4 homolog (yeast)	-1.15375	-1.17476	-0.0210101					1435231_at	chr2	29643782	29653263	NM_178693	+	0.21265	0.330572	7.72085	7.9335		II
Slc27a4	26569	BB144259|FATP4	solute carrier family 27 (fatty acid transporter), member 4	-1.14253	-1.12118	0.0213471					1424441_at	chr2	29658199	29673042	NM_011989	+	-0.0517165	0.848939	7.94121	7.8895		II
Urm1	68205	2900073H19Rik	ubiquitin related modifier 1 homolog (S. cerevisiae)	-1.17386	-1.0202	0.153658					1424079_x_at	chr2	29682908	29700516	NM_026615	+	0.137743	0.543834	7.51237	7.65011		II
Cercam	99151	2600006K01Rik|AL024097|Ceecam1	cerebral endothelial cell adhesion molecule	-1.26307	-0.986324	0.276744					1435345_at	chr2	29725013	29738360	NM_207298	+	-0.0883643	0.711528	6.44367	6.35531		II
Odf2	18286	AI848335|MMTEST29	outer dense fiber of sperm tails 2	-1.34829	-0.902818	0.445475					1439918_at	chr2	29745239	29787266	NM_001113213	+	0.118082	0.605033	6.62463	6.74271		II
Gle1	74412	4933405K21Rik|AA553313|Gle1l	GLE1 RNA export mediator (yeast)	-1.35777	-1.0466	0.311174					1457228_x_at	chr2	29790928	29814952	NM_028923	+	0.129848	0.55922	6.94234	7.07218		II
Sptan1	20740	2610027H02Rik|Spna-2|Spna2	spectrin alpha, non-erythrocytic 1	-1.41108	-1.4012	0.00987229					1427888_a_at	chr2	29821079	29886970	NM_001177667	+	0.351135	0.110357	9.70208	10.0532		II
Wdr34	71820	3200002I06Rik	WD repeat domain 34	-1.4925	-1.51332	-0.0208222					1429174_at	chr2	29887077	29904399	NM_001008498	-	-0.0934738	0.754276	6.90173	6.80825		II
Set	56086	2610030F17Rik|5730420M11Rik|AA407739|I-2PP2A|StF-IT-1|TAF-I	SET nuclear oncogene	-1.43451	-1.4268	0.00770839					1421819_a_at	chr2	29921993	29928097	NM_001204875	+	-0.0455553	0.876135	9.75635	9.71079		II
Pkn3	263803	AW209115|BC034126	protein kinase N3	-1.37765	-1.26603	0.111623					1434525_at	chr2	29934285	29946539	NM_153805	+	0.0748264	0.878907	7.27275	7.34758		II
Zdhhc12	66220	1190004A01Rik	zinc finger, DHHC domain containing 12	-1.36289	-1.22381	0.139081					1448857_a_at	chr2	29946463	29949155	NM_001037762	-	0.00191532	0.995582	8.68246	8.68437		II
Zer1	227693	C230075L19Rik|Zyg11bl	zyg-11 related, cell cycle regulator	-1.29928	-1.16132	0.137966					1456771_at	chr2	29952802	29980131	NM_001290503	-	0.198744	0.43894	6.21873	6.41747		II
Tbc1d13	70296	2600014A06Rik|BC025586	TBC1 domain family, member 13	-1.23204	-1.23163	0.000407888					1424082_at	chr2	29989390	30007533	NM_146252	+	0.126093	0.575424	7.56459	7.69068		II
Endog	13804		endonuclease G	-1.27702	-1.3574	-0.0803797					1421097_at	chr2	30027043	30029589	NM_007931	+	0.0592707	0.828645	9.04579	9.10506		II
D2Wsu81e	227695	9930028P05|AL033358	DNA segment, Chr 2, Wayne State University 81, expressed	-1.27983	-1.37989	-0.100062					1438317_a_at	chr2	30028966	30033979	NM_172660	-	0.306518	0.234831	9.24774	9.55426		II
Ccbl1	70266	2010009K05Rik|AI182306|Gtk|Kat1|KatI	cysteine conjugate-beta lyase 1	-1.30251	-1.46246	-0.159956					1438348_x_at	chr2	30040650	30061219	NM_172404	-	-0.12796	0.580789	7.52132	7.39336		II
Lrrc8a	241296	Lrrc8|mKIAA1437	leucine rich repeat containing 8A	-1.44511	-1.3721	0.0730089					1434694_at	chr2	30093288	30119310	NM_177725	+	-0.0110603	0.976514	7.80423	7.79317		II
Phyhd1	227696		phytanoyl-CoA dioxygenase domain containing 1	-1.39287	-1.36517	0.0277038					1428394_at	chr2	30121722	30137669	NM_172267	+	0.312137	0.10808	9.39344	9.70557		II
Dolk	227697	BC026973|Tmem15|mKIAA1094	dolichol kinase	-1.40802	-1.39565	0.0123691					1424366_at	chr2	30139748	30141874	NM_177648	-	0.0223754	0.968695	8.49955	8.52193		II
Nup188	227699	BC025526|U89435|mKIAA0169	nucleoporin 188	-1.47313	-1.47743	-0.00429493					1442314_at	chr2	30141952	30199782	NM_198304	+	0.213401	0.306973	6.31295	6.52635		II
Sh3glb2	227700	SPAS-1	SH3-domain GRB2-like endophilin B2	-1.47885	-1.3425	0.136352					1426499_at	chr2	30200296	30214836	NM_001289709	-	0.0604099	0.838484	7.81222	7.87263		II
Fam73b	108958	5730472N09Rik|AA408683|AI790341|C9orf54|R74766	family with sequence similarity 73, member B	-1.54412	-1.28184	0.262277					1449714_at	chr2	30219752	30241039	NM_001242407	+	0.211138	0.330114	9.4903	9.70144		II
Dolpp1	57170	0610011H20Rik|AB030189|LSFR2	dolichyl pyrophosphate phosphatase 1	-1.53755	-1.18025	0.357303					1428072_a_at	chr2	30247773	30256049	NR_110963	+	0.0369918	0.912101	7.82791	7.8649		II
Crat	12908	AW107812|CARAT	carnitine acetyltransferase	-1.53862	-1.11751	0.421112					1417008_at	chr2	30255995	30271268	NM_007760	-	-0.278285	0.219721	7.80914	7.53086		II
Ppp2r4	110854	2610042B21Rik|C77440|N28142|PR53	protein phosphatase 2A activator, regulatory subunit B	-1.50679	-0.880357	0.626431					1439383_x_at	chr2	30271569	30303327	NM_138748	+	0.163148	0.593151	6.81143	6.97458		II
Ier5l	72500	2610524G09Rik	immediate early response 5-like	-1.48376	-0.616098	0.867662		LAD		DR	1455881_at	chr2	30328160	30329719	NM_030244	-	-0.130092	0.576035	6.57768	6.44759			IP
Cstad	78617	9530039B02Rik	CSA-conditional, T cell activation-dependent protein	-1.17972	-1.07455	0.105178					1430168_at	chr2	30450563	30464465	NM_030137	+	0.308384	0.165556	6.30219	6.61057		II
1700001O22Rik	73598	1700113K14Rik|4930549G18Rik	RIKEN cDNA 1700001O22 gene	-1.11094	-1.03322	0.0777155					1424795_a_at	chr2	30651082	30657257	NM_198000	-	-0.0343667	0.907397	6.71165	6.67729		II
Ntmt1	66617	2610205E22Rik|AL033331|AL033332|Mettl11a|NTM1A	N-terminal Xaa-Pro-Lys N-methyltransferase 1	-1.14374	-1.06643	0.0773165					1456340_at	chr2	30663496	30678534	NM_170592	+	0.0945073	0.676473	6.39391	6.48842		II
Asb6	72323	2510004M11Rik|AA409356	ankyrin repeat and SOCS box-containing 6	-1.15106	-1.07918	0.071878					1438182_x_at	chr2	30678617	30683820	NM_133346	-	0.209377	0.38346	8.49556	8.70494		II
Prrx2	20204	Prx2|S8	paired related homeobox 2	-1.09349	-1.09516	-0.00166269					1432331_a_at	chr2	30700886	30736767	NM_009116	+	0.103513	0.651527	6.19821	6.30173		II
Ptges	64292	2410099E23Rik|D2Ertd369e|Pges|mPGES|mPGES-1	prostaglandin E synthase	-1.0495	-1.03757	0.0119355					1439747_at	chr2	30744990	30758817	NM_022415	-	-0.147727	0.602533	6.49842	6.35069		II
Tor1b	30934	2610016F05Rik|DQ1|torsinB	torsin family 1, member B	-1.32954	-1.26817	0.0613685					1417819_at	chr2	30808520	30814535	NM_133673	+	-0.237557	0.289275	7.62459	7.38703		II
Tor1a	30931	DQ2|Dyt1|torsinA	torsin family 1, member A (torsin A)	-1.34312	-1.27868	0.0644354					1426515_a_at	chr2	30816080	30823438	NM_144884	-	0.115126	0.654822	8.57536	8.69049		II
BC005624	227707		cDNA sequence BC005624	-1.3749	-1.27351	0.101389					1456016_x_at	chr2	30828352	30837461	NM_144885	-	0.1219	0.581246	6.24617	6.36807		II
Usp20	74270	1700055M05Rik|AI467231|Vdu2	ubiquitin specific peptidase 20	-1.38838	-1.22242	0.16596					1442943_at	chr2	30837798	30878175	NM_028846	+	-0.0685439	0.831025	6.44356	6.37501		II
Fnbp1	14269	1110057E06Rik|2210010H06Rik|FBP1|Fbp17	formin binding protein 1	-0.99118	-0.840621	0.150559					1451806_at	chr2	30881725	30952020	NM_001177650	-	0.216478	0.271856	6.32219	6.53867		II
Gpr107	277463	9930033D15Rik|AI790205|C530034M11|mKIAA1624	G protein-coupled receptor 107	-1.3577	-1.33744	0.0202657					1459788_at	chr2	31007835	31072087	NM_178760	+	0.125035	0.581888	6.76067	6.8857		II
Ncs1	14299	9430075O15Rik|A730032G13Rik|AI836659|Freq|Mfreq|NCS-1	neuronal calcium sensor 1	-1.24578	-0.98177	0.264012					1434887_at	chr2	31101442	31150991	NM_019681	+	0.0361322	0.925355	6.57481	6.61094		II
Ass1	11898	AA408052|ASS|Ass-1|fold	argininosuccinate synthetase 1	-1.49352	-1.34424	0.149285					1459937_at	chr2	31325789	31376190	NM_007494	+	0.159997	0.534168	7.88744	8.04744		II
Fubp3	320267	A330051M14Rik|AV006371|FBP3|Marta2	far upstream element (FUSE) binding protein 3	-1.12873	-1.19559	-0.0668644					1433679_at	chr2	31428170	31473046	NM_001290548	+	0.10597	0.663971	7.20208	7.30805		II
Exosc2	227715	Rrp4	exosome component 2	-0.903979	-1.28758	-0.383598					1426630_at	chr2	31526256	31536827	NM_144886	+	-0.106847	0.661511	7.77042	7.66358		II
Abl1	11350	AI325092|Abl|E430008G22Rik|c-Abl	c-abl oncogene 1, non-receptor tyrosine kinase	-0.935632	-1.37273	-0.437094					1444134_at	chr2	31544056	31659882	NM_001283047	+	0.100718	0.697114	6.34687	6.44759		II
Fibcd1	98970	AI448887	fibrinogen C domain containing 1	-1.1707	-1.08817	0.082534					1435482_at	chr2	31668809	31701525	NM_178887	-	0.00197225	0.995281	6.39391	6.39589		II
Lamc3	23928	AI562206|AW240805	laminin gamma 3	-1.24937	-0.749791	0.499584					1451758_at	chr2	31742800	31802055	NM_011836	+	-0.0448846	0.878935	6.43043	6.38555		II
Aif1l	108897	2810003C17Rik|AI043124|C87647|Iba2	allograft inflammatory factor 1-like	-1.13515	-0.982794	0.152355					1424262_at	chr2	31805822	31828962	NM_145144	+	-0.187994	0.453113	8.48627	8.29827		II
Nup214	227720	BC039282|CAN|D2H9S46E	nucleoporin 214	-0.976498	-1.30244	-0.325943					1456503_at	chr2	31829969	31909495	NM_172268	+	0.0634721	0.853531	6.56325	6.62672		II
Fam78a	241303	A130092J06Rik	family with sequence similarity 78, member A	-1.06855	-1.04125	0.0273039					1433657_at	chr2	31922404	31939225	NM_175511	-	-0.0881005	0.774646	6.83731	6.74921		II
Ppapdc3	227721	D830019K17Rik|NET39	phosphatidic acid phosphatase type 2 domain containing 3	-1.19869	-1.07624	0.122447					1424362_at	chr2	31951170	31966340	NM_145521	+	0.0364672	0.906354	6.26265	6.29912		II
Prrc2b	227723	5830434P21Rik|AI173903|Bat2l|Bat2l1|D430039P21|mKIAA0515	proline-rich coiled-coil 2B	-2.08285	-1.79264	0.290207					1433624_at	chr2	32006667	32090057	NM_001159634	+	0.196214	0.346498	8.10816	8.30438		II
Pomt1	99011	AI505244	protein-O-mannosyltransferase 1	-1.69664	-1.54145	0.155182					1424284_at	chr2	32092202	32110525	NM_145145	+	0.0021228	0.995432	7.77766	7.77978		II
Uck1	22245	URK1|Umpk	uridine-cytidine kinase 1	-1.64148	-1.48726	0.154215					1424399_at	chr2	32110521	32115625	NM_011675	-	-0.201625	0.366661	8.52378	8.32216		II
Swi5	72931	1500019F05Rik|2900010J23Rik|AI046671	SWI5 recombination repair homolog (yeast)	-1.46674	-1.33734	0.1294					1433480_at	chr2	32134324	32143589	NR_110965	-	0.017587	0.955334	9.96666	9.98424		II
Golga2	99412	AW555139|GM130|mKIAA4150	golgi autoantigen, golgin subfamily a, 2	-1.37311	-1.26207	0.111042					1448625_at	chr2	32143772	32163441	NM_133852	+	0.0947676	0.695036	8.3302	8.42496		II
Dnm1	13429	AI838169|Dnm|Ftfl|mKIAA4093	dynamin 1	-1.39228	-1.19226	0.200025					1427754_a_at	chr2	32163990	32208824	NM_010065	-	0.169902	0.547902	6.39529	6.56519		II
Ciz1	68379	0610038H21Rik|2900056O04Rik|LSFR1|ZNF356	CDKN1A interacting zinc finger protein 1	-1.4713	-1.17159	0.299716					1448779_at	chr2	32218529	32233833	NM_001252538	+	-0.00709078	0.986278	7.30589	7.2988		II
1110008P14Rik	73737	C79326	RIKEN cDNA 1110008P14 gene	-1.46956	-1.21973	0.249829					1423947_at	chr2	32234620	32237435	NM_198001	-	-0.156444	0.474708	8.76106	8.60462		II
Lcn2	16819	24p3|AW212229|Sip24	lipocalin 2	-1.47527	-1.24034	0.234931					1427747_a_at	chr2	32240156	32243259	NM_008491	-	0.412187	0.0841953	7.9482	8.36038		II
Ptges2	96979	0610038H10Rik|C79137|Gbf1|Mpges2|Pges2	prostaglandin E synthase 2	-1.47692	-1.2829	0.194025					1417591_at	chr2	32251409	32258260	NM_133783	+	0.163346	0.483048	7.71168	7.87503		II
Slc25a25	227731	1110030N17Rik|MCSC|mKIAA1896	solute carrier family 25 (mitochondrial carrier, phosphate carrier), member 25	-1.43399	-1.30946	0.124527					1424735_at	chr2	32270006	32279586	NM_001290558	-	-0.379712	0.0888557	10.4243	10.0446		II
Naif1	71254	2310007O20Rik|4933440H19Rik	nuclear apoptosis inducing factor 1	-1.27951	-1.43513	-0.155626					1432578_at	chr2	32305976	32310996	NM_194335	+	-0.0554215	0.852399	6.32266	6.26724		II
Fam102a	98952	AI426465|C230093N12Rik|Eeig1	family with sequence similarity 102, member A	-1.36493	-1.30833	0.056594					1426894_s_at	chr2	32390878	32425270	NM_153560	+	-0.120714	0.718491	7.91817	7.79746		II
Dpm2	13481	AW557993|R75484	dolichol-phosphate (beta-D) mannosyltransferase 2	-1.46829	-1.24083	0.227461					1415675_at	chr2	32426377	32429091	NM_010073	+	0.0624818	0.807862	8.11069	8.17318		II
Pip5kl1	227733	BC028795	phosphatidylinositol-4-phosphate 5-kinase-like 1	-1.47617	-1.21593	0.260233					1427900_at	chr2	32431338	32439299	NM_198191	+	-0.0130461	0.970925	6.23083	6.21778		II
St6galnac4	20448	SIAT7-D|ST6GalNAcIV|Siat7d	ST6 (alpha-N-acetyl-neuraminyl-2,3-beta-galactosyl-1,3)-N-acetylgalactosaminide alpha-2,6-sialyltransferase 4	-1.49923	-1.12962	0.369614					1418074_at	chr2	32442597	32455216	NM_011373	+	0.0937965	0.705352	6.15037	6.24417		II
St6galnac6	50935	ST6GalNAcVI|Siat7f	ST6 (alpha-N-acetyl-neuraminyl-2,3-beta-galactosyl-1,3)-N-acetylgalactosaminide alpha-2,6-sialyltransferase 6	-1.45219	-0.958624	0.493568					1423115_at	chr2	32462504	32476329	NM_001289547	+	0.253524	0.228451	8.43542	8.68895		II
Ak1	11636	Ak-1|B430205N08Rik	adenylate kinase 1	-1.44075	-0.932328	0.508425					1422184_a_at	chr2	32485019	32490578	NM_021515	+	-0.10266	0.718036	6.68609	6.58343		II
Eng	13805	AI528660|AI662476|CD105|Endo|S-endoglin	endoglin	-1.51927	-1.13086	0.388414					1417271_a_at	chr2	32502114	32538189	NM_007932	+	-0.0746325	0.776007	8.9909	8.91626		II
Fpgs	14287	AA408187	folylpolyglutamyl synthetase	-1.51655	-1.21671	0.299847					1460673_at	chr2	32538128	32549695	NM_010236	-	0.00322154	0.993311	9.72667	9.72989		II
Cdk9	107951	PITALRE	cyclin-dependent kinase 9 (CDC2-related kinase)	-1.59269	-1.34159	0.251103					1457240_at	chr2	32561301	32568304	NM_130860	-	-0.2364	0.278425	6.50364	6.26724		II
Sh2d3c	27387	Chat|Nsp3|Shep1	SH2 domain containing 3C	-1.75492	-1.3947	0.360227					1415886_at	chr2	32583208	32610527	NM_001252547	+	-0.104034	0.740259	7.39148	7.28745		II
6330409D20Rik	70730	AA517851	RIKEN cDNA 6330409D20 gene	-1.74067	-1.39165	0.349018					1430098_at	chr2	32588140	32596536	NM_027529	-	0.237367	0.239587	6.54574	6.78311		II
Ttc16	338348	1200002K10Rik	tetratricopeptide repeat domain 16	-1.76134	-1.3059	0.455438					1455414_at	chr2	32617696	32630859	NM_001290566	-	-0.0826178	0.753861	6.61113	6.52851		II
Tor2a	30933	Prosalusin	torsin family 2, member A	-1.75718	-1.36293	0.394251					1423783_at	chr2	32612753	32617764	NM_152800	+	-0.0958334	0.695685	8.53221	8.43638		II
Ptrh1	329384	2210013M04Rik|AW046744	peptidyl-tRNA hydrolase 1 homolog (S. cerevisiae)	-1.75533	-1.27238	0.482944					1436336_at	chr2	32631340	32633113	NM_178595	+	0.120654	0.777329	6.77866	6.89932		II
1700019L03Rik	227736		RIKEN cDNA 1700019L03 gene	-1.76332	-1.25317	0.51015					1429845_at	chr2	32632932	32639925	NM_025619	-	-0.0150068	0.966558	6.21142	6.19641		II
Stxbp1	20910	AI317162|AI326233|MMS10-G|Ms10g|Munc-18a|Munc18-1|N-sec1|Rb-sec1|Sxtbp1|Unc18-1|Unc18h|nsec1	syntaxin binding protein 1	-1.54779	-0.904524	0.643262					1420506_a_at	chr2	32643126	32702757	NM_001113569	-	-0.0209519	0.945266	6.4296	6.40865		II
Fam129b	227737	9130404D14Rik	family with sequence similarity 129, member B	-1.2309	-0.742516	0.488381					1426812_a_at	chr2	32731653	32780773	NM_146119	+	0.398521	0.0494197	7.89834	8.29686		II
Lrsam1	227738		leucine rich repeat and sterile alpha motif containing 1	-1.27502	-1.13232	0.142691					1429176_at	chr2	32780734	32816775	NM_199302	-	0.127614	0.581888	7.55769	7.6853		II
Rpl12	269261	E430018F03	ribosomal protein L12	-1.19836	-1.124	0.0743551					1435725_x_at	chr2	32817231	32819565	NM_009076	+	0.0870638	0.780682	11.8036	11.8907		II
Slc2a8	56017	D2Ertd44e|GLUT8|GlutX1	solute carrier family 2, (facilitated glucose transporter), member 8	-1.11312	-1.09076	0.0223563					1450628_at	chr2	32828508	32837576	NM_019488	-	0.0463914	0.867787	8.62147	8.66786		II
Garnl3	99326	AW120551	GTPase activating RANGAP domain-like 3	-0.5999	-0.570239	0.0296604					1433553_at	chr2	32841885	32942724	NM_178888	-	0.0442067	0.909967	6.71011	6.75432		II
Ralgps1	241308	5830418G11Rik|AI853783|AI854138|RALGEF2|RALGPS1A|RalGEF 2|mKIAA0351	Ral GEF with PH domain and SH3 binding motif 1	-1.0971	-0.669125	0.427975					1431391_at	chr2	32988938	33227014	NM_001290572	-	0.0900704	0.754984	6.46421	6.55428		II
Angptl2	26360	AI593246|AW260363|Arp2	angiopoietin-like 2	-1.29598	-0.825003	0.470981					1450085_at	chr2	33071480	33103234	NM_011923	+	-0.137104	0.539743	6.67371	6.53661		II
Zbtb34	241311	Gm349|mKIAA1993	zinc finger and BTB domain containing 34	-1.2604	-1.17367	0.0867288					1436085_at	chr2	33261627	33286844	NM_001085507	-	-0.119299	0.637731	7.22367	7.10437		II
Zbtb43	71834	1700010E06Rik|Zfp297b|mKIAA0414	zinc finger and BTB domain containing 43	-1.34756	-0.992764	0.354797					1435900_at	chr2	33305807	33324052	NM_027947	-	-0.125418	0.605918	7.98343	7.85801		II
Lmx1b	16917	LMX1.1|LMX1.2	LIM homeobox transcription factor 1 beta	-1.00141	-1.00246	-0.00104376					1421769_at	chr2	33420055	33496031	NM_010725	-	0.281041	0.231704	6.56658	6.84762		II
C130021I20Rik	100504399		Riken cDNA C130021I20 gene	-0.92164	-0.837813	0.0838274					1455416_at	chr2	33496712	33501183	NR_046275	+	-0.0115247	0.984526	6.57037	6.55884		II
Mvb12b	72543	2610200O14Rik|2610528K11Rik|AI414895|Fam125b	multivesicular body subunit 12B	-0.722799	-0.66225	0.060549					1428122_s_at	chr2	33585475	33743466	NM_175184	-	0.132649	0.608192	6.46915	6.6018		II
Nron	320482	A630071L07Rik|Gm24353	non-protein coding RNA, repressor of NFAT	-0.725155	-0.65751	0.0676454					1457187_at	chr2	33661335	33669111	NR_045729	+	-0.101986	0.725488	6.73818	6.63619		II
Pbx3	18516		pre B cell leukemia homeobox 3	-0.419183	-0.621243	-0.20206		LAD		DR	1447640_s_at	chr2	34026976	34227565	NM_016768	-	-0.311277	0.139437	6.59917	6.28789			IP
Mapkap1	227743	AI591529|D230039K05Rik|Sin1	mitogen-activated protein kinase associated protein 1	-0.811993	-1.17004	-0.358043					1427212_at	chr2	34262290	34480478	NM_001290625	+	0.0461139	0.871453	8.94907	8.99518		II
Gapvd1	66691	2010005B09Rik|4432404J10Rik|AW108497|Gapex-5|RAP6|RME-6|mKIAA1521	GTPase activating protein and VPS9 domains 1	-1.35854	-1.21205	0.146488					1444066_at	chr2	34532501	34610752	NM_025709	-	0.15936	0.543893	6.30004	6.4594		II
Hspa5	14828	AL022860|AU019543|Bip|D2Wsu141e|D2Wsu17e|Grp78|Hsce70|SEZ-7|Sez7|baffled|mBiP	heat shock protein 5	-1.26509	-1.43844	-0.173344					1427464_s_at	chr2	34627609	34632049	NM_001163434	+	-0.599856	0.0460741	12.1192	11.5194	e2	II
Rabepk	227746	8430412M01Rik|9530020D24Rik|AV073337|C87311|Rab9p40	Rab9 effector protein with kelch motifs	-1.13053	-1.43106	-0.300525					1451487_at	chr2	34634185	34655432	NM_145522	-	0.131803	0.581888	7.28625	7.41805		II
Fbxw2	30050	2700071L08Rik|FBW2|Fwd2|MD6	F-box and WD-40 domain protein 2	-1.02773	-1.37639	-0.348658					1432411_a_at	chr2	34659883	34678701	NM_001164768	-	-0.305652	0.115913	7.57287	7.26721		II
Psmd5	66998	1500032A03Rik|AW475925|S5b|W91691|mKIAA0072	proteasome (prosome, macropain) 26S subunit, non-ATPase, 5	-1.12892	-1.25497	-0.126047					1423234_at	chr2	34707608	34726482	NM_080554	-	-0.045399	0.874555	8.61111	8.56571		II
Cutal	77996	D730039F16Rik	cutA divalent cation tolerance homolog-like	-1.22881	-1.20933	0.019477					1425746_at	chr2	34729955	34747653	NM_030021	+	-0.181953	0.390762	8.35359	8.17164		II
Phf19	74016	3110009G19Rik|3321402G02Rik	PHD finger protein 19	-1.25882	-1.09564	0.163172					1427920_at	chr2	34749274	34769496	NM_028716	-	-0.040166	0.89338	6.79257	6.7524		II
Traf1	22029	4732496E14Rik	TNF receptor-associated factor 1	-1.11322	-0.753424	0.359796					1423602_at	chr2	34798777	34817292	NM_009421	-	0.071177	0.812345	6.3543	6.42548		II
Hc	15139	C5|C5a|He	hemolytic complement	-1.1472	-1.0147	0.132503					1419407_at	chr2	34838850	34916961	NM_010406	-	-0.303737	0.145637	12.7495	12.4458		II
Cep110	26920	6720467O09Rik|AA968343|Cep1|IB3/5|Ma2a8|b2b1468Clo|Cntrl	centriolin	-0.693822	-1.05154	-0.357717					1435779_at	chr2	34987753	35034342	NM_030000	+	0.425605	0.0417797	7.72656	8.15216		II
Rab14	68365	0610030G24Rik|2810475J17Rik|A830021G03Rik|AI314285|AI649155|D030017L14Rik	RAB14, member RAS oncogene family	-0.806488	-0.9286	-0.122112					1419246_s_at	chr2	35035724	35056640	NM_026697	-	0.250027	0.217921	11.0764	11.3264		II
Gsn	227753	ADF	gelsolin	-0.836558	-0.76991	0.0666487		LAD		DR	1437171_x_at	chr2	35111878	35163422	NM_001206368	+	0.350031	0.143266	7.18803	7.53806			IP
Stom	13830	Epb7.2	stomatin	-0.778451	-0.86062	-0.0821689					1449341_a_at	chr2	35169509	35192529	NM_013515	-	-0.205008	0.315884	7.94141	7.7364		II
4930568D16Rik	75859	Ggta1l1	RIKEN cDNA 4930568D16 gene	-0.678679	-0.913055	-0.234376					1432199_at	chr2	35209737	35223249	NM_029463	-	0.0832861	0.736108	6.23891	6.32219		II
4930402F06Rik	74854		RIKEN cDNA 4930402F06 gene	-0.699776	-0.77439	-0.074614					1432110_at	chr2	35231081	35252694	NM_001272040	-	-0.0727142	0.820909	6.30219	6.22948		II
Ggta1	14594	AW108479|GALT|Gal|Ggta|Ggta-1|alpha Gal|alpha3GalT	glycoprotein galactosyltransferase alpha 1, 3	-0.804612	-0.556601	0.24801					1418483_a_at	chr2	35255698	35316945	NM_010283	-	-0.0944005	0.765843	6.75929	6.66489		II
Gm13446	100042194	OTTMUSG00000012261	predicted gene 13446	-1.26882	-0.621779	0.647037					1439603_at	chr2	35405053	35414222	NR_045894	-	0.00535032	0.991381	6.64639	6.65174		II
Dab2ip	69601	2310011D08Rik|AI480459|Aip1|mKIAA1743	disabled 2 interacting protein	-1.36885	-1.12808	0.240768					1433558_at	chr2	35552251	35586514	NM_001290639	+	-0.101881	0.655808	7.80238	7.7005		II
Ttll11	74410	4932702F08Rik|4933424A20Rik|AU043211|D2Ertd624e	tubulin tyrosine ligase-like family, member 11	-0.67683	-0.516833	0.159996		LAD		DR	1440829_x_at	chr2	35606745	35835144	NM_029774	-	0.35767	0.114146	6.38589	6.74356			IP
Ndufa8	68375	0610033L03Rik|AW261656	NADH dehydrogenase (ubiquinone) 1 alpha subcomplex, 8	-0.962414	-0.879136	0.0832782					1423692_at	chr2	35891853	35904812	NM_026703	-	0.161933	0.446537	11.0384	11.2003		II
Morn5	75495	1700010A17Rik	MORN repeat containing 5	-1.01484	-1.00557	0.00927625					1452804_at	chr2	35904992	35935229	NM_029309	+	-0.0310395	0.921611	6.49832	6.46728		II
Lhx6	16874	Lhx6.1	LIM homeobox protein 6	-0.984798	-0.905202	0.0795954					1425094_a_at	chr2	35937472	35960928	NM_008500	-	-0.0454618	0.874262	6.71352	6.66806		II
Rbm18	67889	2010004P11Rik|AU015530	RNA binding motif protein 18	-0.772306	-0.682034	0.0902726					1420608_at	chr2	35971598	35992224	NM_001159635	-	-0.121292	0.674862	7.48965	7.36836		II
Mrrf	67871	2400002D02Rik|MRFF|MTRRF|RRF	mitochondrial ribosome recycling factor	-0.565058	-0.542016	0.0230418					1426364_at	chr2	35991917	36045803	NM_026422	+	0.0868891	0.714595	8.63252	8.71941		II
Ptgs1	19224	COX1|Cox-1|Cox-3|PGHS-1|PHS 1|Pghs1	prostaglandin-endoperoxide synthase 1	-0.355128	-0.215566	0.139562					1436448_a_at	chr2	36085945	36107791	NM_008969	+	0.142292	0.578781	7.09478	7.23707		II
Pdcl	67466	1200011E13Rik|AW108059|PhLP1	phosducin-like	0.436749	0.354137	-0.0826118					1425149_a_at	chr2	37205593	37214852	NM_026176	-	-0.361344	0.127696	7.93939	7.57804		II
Rc3h2	319817	2900024N03Rik|9430019J22Rik|D930043C02Rik|Mnab|Rnf164	ring finger and CCCH-type zinc finger domains 2	-0.626647	-0.263232	0.363415		LAD		DR	1438268_at	chr2	37225590	37278423	NM_001100591	-	0.228822	0.255685	7.4323	7.66112			IP
Zbtb6	241322	A830092L04Rik|ZID|Zfp482	zinc finger and BTB domain containing 6	-0.782624	-0.316317	0.466307		LAD		DR	1455273_at	chr2	37281019	37286439	NM_146253	-	0.0806195	0.830229	7.15711	7.23772			IP
Zbtb26	320633	A630026F21Rik	zinc finger and BTB domain containing 26	-0.794921	-0.310409	0.484512					1434629_at	chr2	37287687	37298641	NM_199025	-	-0.196907	0.39429	6.64472	6.44781		II
Rabgap1	227800	Gapcena|mKIAA4104	RAB GTPase activating protein 1	-0.98691	-0.711064	0.275847		LAD		DR	1424188_at	chr2	37307773	37400482	NM_001033960	+	0.133689	0.554134	7.71168	7.84537			IP
Strbp	20744	6430510M02Rik|AI852513|C230082I21Rik|C86322|Spnr	spermatid perinuclear RNA binding protein	-0.765952	-0.81177	-0.0458181					1452061_s_at	chr2	37425387	37502805	NM_009261	-	0.306337	0.164727	8.06153	8.36787		II
Dennd1a	227801	6030446I19Rik|connecdenn	DENN/MADD domain containing 1A	-0.142808	-0.18278	-0.0399717	LAD	LAD	DR	DR	1424625_a_at	chr2	37654509	38142904	NM_146122	-	0.274393	0.252358	7.80442	8.07881						AMB
Lhx2	16870	LH2A|Lh-2|Lim2|ap|apterous	LIM homeobox protein 2	-1.09246	-0.71139	0.381067					1418317_at	chr2	38194800	38225257	NM_001290646	+	-0.0449841	0.892595	6.77167	6.72668		II
Nek6	59126	1300007C09Rik	NIMA (never in mitosis gene a)-related expressed kinase 6	-1.92248	-1.84492	0.0775582					1425850_a_at	chr2	38367395	38443010	NM_001159631	+	-0.432184	0.0435442	8.7532	8.32101		II
Psmb7	19177	AU020723|MC14	proteasome (prosome, macropain) subunit, beta type 7	-1.54417	-1.26793	0.276246					1416240_at	chr2	38443565	38499426	NM_011187	-	-0.0734424	0.774646	11.6952	11.6217		II
Nr5a1	26423	Ad4BP|ELP|ELP-3|Ftz-F1|Ftzf1|SF-1|SF1	nuclear receptor subfamily 5, group A, member 1	-1.23971	-0.628153	0.611555					1418315_at	chr2	38548179	38570062	NM_139051	-	0.149777	0.581072	6.41652	6.5663		II
Nr6a1	14536	1700113M01Rik|Gcnf|NCNF|RTR	nuclear receptor subfamily 6, group A, member 1	-0.961116	-1.31957	-0.358458					1421516_at	chr2	38578893	38781981	NM_010264	-	-0.406726	0.335186	6.91001	6.50329		II
Olfml2a	241327	4932431K08Rik|mFLJ00237	olfactomedin-like 2A	-0.942593	-0.13944	0.803153					1455743_at	chr2	38787499	38816105	NM_172854	+	0.0212999	0.949862	6.63516	6.65646		II
Wdr38	76646	1700123D08Rik	WD repeat domain 38	-0.830101	-0.403951	0.426151					1453396_at	chr2	38853828	38857104	NM_029687	+	0.136692	0.512917	6.36173	6.49842		II
Rpl35	66489	2410039E09Rik	ribosomal protein L35	-0.819262	-0.402033	0.417229					1454856_x_at	chr2	38857100	38860651	NM_025592	-	0.27913	0.327382	11.1568	11.4359		II
Arpc5l	74192	2010015J01Rik|AI852867|ARC16-2|AW555592|AW742746	actin related protein 2/3 complex, subunit 5-like	-0.750264	-0.275619	0.474645					1452044_at	chr2	38863658	38871392	NM_028809	+	0.169704	0.610438	9.89701	10.0667		II
Golga1	76899	0710001G09Rik|2210418B03Rik|AW107649|Golgi97|awag|golgin-97	golgi autoantigen, golgin subfamily a, 1	-0.545112	0.0311497	0.576262		LAD		DR	1435027_at	chr2	38871675	38921061	NM_029793	-	-0.0874199	0.752714	7.39419	7.30677			IP
Scai	320271	9330112M16|A930041I02Rik|AI662729	suppressor of cancer cell invasion	-0.0710839	-0.0565146	0.0145693	LAD	LAD	DR	DR	1440846_at	chr2	38921734	39046250	NM_178778	-	-0.163419	0.47379	6.71171	6.54829						AMB
Ppp6c	67857	2310003C10Rik	protein phosphatase 6, catalytic subunit	-0.0936641	0.98776	1.08142		LAD		DR	1424346_at	chr2	39052317	39081858	NM_024209	-	-0.224095	0.340501	8.73782	8.51373			IP
Lrp1b	94217	9630004P12Rik|LRP-DIT	low density lipoprotein-related protein 1B (deleted in tumors)	1.4675	1.59579	0.128283	LAD	LAD	DR		1457235_at	chr2	40452292	42509118	NM_053011	-	0.026389	0.939243	6.13581	6.1622					PI
Kynu	70789	4432411A05Rik	kynureninase (L-kynurenine hydrolase)	0.368087	-0.285709	-0.653796	LAD		DR		1451903_at	chr2	43410844	43492278	NM_001289594	+	-0.156011	0.593788	6.84857	6.69256					PI
Arhgap15	76117	5830480G12Rik	Rho GTPase activating protein 15	2.36938	1.56402	-0.805361	LAD	LAD			1429881_at	chr2	43604346	43747293	NM_001025377	+	-0.110187	0.615844	6.62992	6.51973				PP
Gtdc1	227835	E330008O22Rik	glycosyltransferase-like domain containing 1	1.09662	1.58568	0.489056	LAD	LAD	DR	DR	1446409_at	chr2	44419931	44717142	NM_172662	-	0.106961	0.656248	6.06577	6.17273						AMB
Zeb2	24136	9130203F04Rik|D130016B08Rik|SIP1|Zfhx1b|Zfx1b|Zfxh1b	zinc finger E-box binding homeobox 2	0.501527	1.45611	0.954581	LAD	LAD		DR	1434298_at	chr2	44839031	44968799	NM_015753	-	-0.29507	0.169824	6.39583	6.10076			IP
Acvr2a	11480	ActrIIa|Acvr2|TactrII	activin receptor IIA	-0.171361	0.0531283	0.22449		LAD		DR	1451004_at	chr2	48669628	48758784	NM_007396	+	-0.145294	0.478147	7.14066	6.99537			IP
Orc4	26428	Orc4P|Orc4l|mMmORC4	origin recognition complex, subunit 4	-0.629508	-0.346479	0.28303					1423337_at	chr2	48787266	48804787	NM_001177313	-	0.0700357	0.778968	6.85991	6.92994		II
Mbd5	109241	9430004D19Rik|AA536666|AI426407|C030040A15Rik|Gm1630|OTTMUSG00000012483	methyl-CpG binding domain protein 5	0.442852	1.38175	0.938897	LAD	LAD	DR	DR	1441987_at	chr2	49101419	49172589	NM_001290656	+	0.140872	0.533436	7.47246	7.61333						AMB
Epc2	227867	5830499L14|D2Ertd694e	enhancer of polycomb homolog 2 (Drosophila)	-0.471075	-0.138724	0.332351		LAD		DR	1455317_at	chr2	49307005	49407129	NM_172663	+	0.00504346	0.990069	8.0426	8.04764			IP
Kif5c	16574	KINN|Khc|NKHC|NKHC2	kinesin family member 5C	-0.0898483	1.76918	1.85903		LAD		DR	1422945_a_at	chr2	49474833	49630298	NM_008449	+	0.165697	0.418594	6.21095	6.37664			IP
Lypd6b	71897	2310010M24Rik|AW049525	LY6/PLAUR domain containing 6B	1.44593	1.56399	0.11806	LAD	LAD		DR	1429274_at	chr2	49643205	49804366	NM_027990	+	0.0950147	0.716886	6.13581	6.23083			IP
Lypd6	320343	E130115E03Rik	LY6/PLAUR domain containing 6	1.48491	1.95146	0.46655	LAD	LAD			1456138_at	chr2	49921948	50049089	NR_033304	+	0.0898508	0.702877	6.23234	6.32219				PP
Mmadhc	109129	2010311D03Rik|AI314967	methylmalonic aciduria (cobalamin deficiency) cblD type, with homocystinuria	0.356652	0.167162	-0.189491					1417573_at	chr2	50135400	50152197	NM_133839	-	-0.0363526	0.901322	9.80884	9.77248		II
Gm13483	100502624	OTTMUSG00000012382	predicted gene 13483	0.845048	1.38554	0.540488	LAD	LAD		DR	1442635_at	chr2	50152329	50289487	NR_040362	+	-0.165764	0.417654	6.76988	6.60411			IP
Rnd3	74194	2610017M01Rik|AI661404|Arhe|Rhoe	Rho family GTPase 3	-0.434753	-0.07874	0.356013					1416701_at	chr2	50985958	51004631	NM_028810	-	-0.192487	0.325988	7.33304	7.14055		II
Rbm43	71684	0610033I05Rik	RNA binding motif protein 43	-0.000655754	0.533193	0.533849					1451321_a_at	chr2	51779968	51790529	NM_030243	-	0.101153	0.675104	7.18416	7.28532		II
Nmi	64685		N-myc (and STAT) interactor	-0.20141	0.325309	0.526719		LAD		DR	1425719_a_at	chr2	51804018	51828728	NM_001141949	-	0.161677	0.498296	8.53674	8.69842			IP
Tnfaip6	21930	TSG-6|Tnfip6|Tsg6	tumor necrosis factor alpha induced protein 6	-0.296678	0.548041	0.844719		LAD		DR	1418424_at	chr2	51893632	51912201	NM_009398	+	-0.0864981	0.731201	6.13581	6.04931			IP
Rif1	51869	5730435J01Rik|6530403D07Rik|AU016181|AW549474|D2Ertd145e	Rap1 interacting factor 1 homolog (yeast)	-0.233207	0.832949	1.06616		LAD		DR	1437179_at	chr2	51928356	51977901	NM_175238	+	0.208754	0.283057	7.7058	7.91455			IP
Neb	17996	AI595938	nebulin	-0.059246	-0.247447	-0.188201		LAD		DR	1435355_at	chr2	51992166	52194318	NM_010889	-	0.213361	0.463463	7.26159	7.47496			IP
Arl5a	75423	2410015N24Rik|2810410P22Rik|AA408731|AW610751|Arl5|T25534	ADP-ribosylation factor-like 5A	-0.551378	-0.29917	0.252208					1447926_at	chr2	52253470	52280394	NM_182994	-	-0.252642	0.204929	7.69203	7.43938		II
Cacnb4	12298	3110038O15Rik|Cchb4|lh	calcium channel, voltage-dependent, beta 4 subunit	-0.283628	-0.446468	-0.16284		LAD		DR	1436912_at	chr2	52283839	52414131	NM_146123	-	0.0876176	0.72742	6.01417	6.10179			IP
Stam2	56324	1200004O12Rik|5730456G07Rik|BB145015|Hbp	signal transducing adaptor molecule (SH3 domain and ITAM motif) 2	-0.846067	0.0791479	0.925215					1416976_at	chr2	52547724	52601183	NM_019667	-	-0.192649	0.322924	7.44678	7.25413		II
Fmnl2	71409	5430425K04Rik|Man	formin-like 2	-1.10695	-1.0416	0.0653586		LAD		DR	1428579_at	chr2	52716901	52993236	NM_172409	+	0.156923	0.471758	7.77641	7.93333			IP
Prpf40a	56194	2810012K09Rik|FBP11|Fnbp11|Fnbp3	PRP40 pre-mRNA processing factor 40 homolog A (yeast)	-0.751202	-0.61629	0.134912					1429436_at	chr2	52997508	53050221	NM_018785	-	-0.244796	0.20994	6.93593	6.69114		II
Arl6ip6	65103	2310057C01Rik|2610529A11Rik|Aip-6	ADP-ribosylation factor-like 6 interacting protein 6	0.189148	0.231184	0.0420363		LAD		DR	1424020_at	chr2	53051117	53078255	NM_022989	+	-0.1372	0.581072	6.91359	6.77639			IP
Rprm	67874	2410012A13Rik|Reprimo	reprimo, TP53 dependent G2 arrest mediator candidate	1.18428	1.54079	0.356508		LAD			1422552_at	chr2	53936503	53937963	NM_023396	-	-0.0362797	0.915021	6.36959	6.33331		II
Galnt13	271786	A230002A12|A230020F20|BB182356	UDP-N-acetyl-alpha-D-galactosamine:polypeptide N-acetylgalactosaminyltransferase 13	1.91155	1.2532	-0.658351	LAD	LAD	DR		1457045_at	chr2	54288797	54970155	NM_173030	+	0.0482357	0.865652	5.94275	5.99098					PI
Kcnj3	16519	GIRK-1|GIRK1|Kcnf3|Kir3.1	potassium inwardly-rectifying channel, subfamily J, member 3	1.8409	2.19289	0.351994	LAD	LAD			1421468_at	chr2	55289566	55447936	NM_008426	+	0.150868	0.475288	6.56728	6.71815				PP
Nr4a2	18227	HZF-3|NOT|Nurr1|RNR-1|TINOR|TINUR	nuclear receptor subfamily 4, group A, member 2	0.546721	1.11564	0.568916		LAD		DR	1447863_s_at	chr2	56959636	56976414	NM_001139509	-	0.141279	0.508272	6.26724	6.40852			IP
BB557941	767815		expressed sequence BB557941	0.190222	0.779298	0.589076	LAD	LAD			1443368_at	chr2	56979887	57034165	NR_040356	-	0.064468	0.851718	6.32943	6.3939				PP
4930555B11Rik	75279		RIKEN cDNA 4930555B11 gene	0.0998406	0.468647	0.368807					1433038_at	chr2	57034241	57040668	NR_040633	+	-0.0796982	0.762599	6.66559	6.58589		II
Gpd2	14571	AA408484|AI448216|AU021455|AW494132|GPDH|Gdm1|Gpd-m|Gpdh-m|TISP38	glycerol phosphate dehydrogenase 2, mitochondrial	0.311574	-0.391742	-0.703316	LAD	LAD	DR	DR	1452741_s_at	chr2	57090088	57223130	NM_001145820	+	0.15403	0.45713	7.15901	7.31304						AMB
Galnt5	241391	4832424J23	UDP-N-acetyl-alpha-D-galactosamine:polypeptide N-acetylgalactosaminyltransferase 5	1.99423	1.52828	-0.46595	LAD	LAD			1445838_at	chr2	57850565	57891582	NM_172855	+	0.120104	0.583441	6.07631	6.19641				PP
Ermn	77767	A330104H05Rik|AI854460|ermin|mKIAA1189	ermin, ERM-like protein	1.61521	1.45263	-0.162579	LAD	LAD	DR		1436578_at	chr2	57897525	57905163	NM_029972	-	-0.0974536	0.713358	6.19821	6.10076					PI
Cytip	227929	A130053M09Rik|AI462064|C80816|Cbp|Cybr|Pscdbp	cytohesin 1 interacting protein	1.52888	1.58855	0.0596681	LAD	LAD	DR		1443928_at	chr2	57981549	58012533	NM_139200	-	-0.0924383	0.702429	6.57074	6.4783					PI
Acvr1c	269275	ACVRLK7|ALK7|Alk-7|C230097P10	activin A receptor, type IC	1.43639	2.30222	0.865827	LAD	LAD			1428032_at	chr2	58119863	58210169	NM_001111030	-	-0.0331115	0.914925	6.49251	6.4594				PP
Acvr1	11477	ALK2|ActR-I|ActRIA|Acvr|Acvrlk2|Alk-2|Alk8|D330013D15Rik|SKR1|Tsk7L	activin A receptor, type 1	-0.957235	-1.0991	-0.141867		LAD		DR	1448460_at	chr2	58298848	58419239	NM_001110205	-	-0.569031	0.0142089	8.45191	7.88288	e2		IP
Upp2	76654	1700124F02Rik|AI266885|UDRPASE2|UP2|UPASE2	uridine phosphorylase 2	-0.376558	-0.8406	-0.464042					1451548_at	chr2	58607594	58643653	NM_001289659	+	0.622999	0.0317031	9.88115	10.5042	e1	II
Pkp4	227937	5031422I09Rik|9430019K17Rik|Armrp|p0071	plakophilin 4	-1.12369	-1.11076	0.0129282					1438677_at	chr2	58998906	59193262	NM_026361	+	0.271178	0.206495	8.45208	8.72326		II
5330411J11Rik	76676		RIKEN cDNA 5330411J11 gene	-0.90309	-0.858844	0.0442459					1430262_at	chr2	59220549	59224739	NR_040510	-	0.259945	0.302839	6.24176	6.5017		II
Dapl1	76747	2310032F03Rik|EEDA	death associated protein-like 1	-0.671044	-0.678067	-0.0070235		LAD		DR	1453568_at	chr2	59322709	59343078	NM_029723	+	-0.0821023	0.739508	6.38122	6.29912			IP
Tanc1	66860	1200003E16Rik|Tanc|mKIAA1728	tetratricopeptide repeat, ankyrin repeat and coiled-coil containing 1	-1.41552	-0.852184	0.563337					1452714_at	chr2	59484825	59684270	NM_001290659	+	-0.103026	0.648175	7.40009	7.29706		II
Wdsub1	72137	1700048E19Rik|2610014F08Rik	WD repeat, SAM and U-box domain containing 1	-1.17572	-0.542543	0.633175					1453113_at	chr2	59690421	59720663	NM_028118	-	0.206844	0.342248	7.08894	7.29578		II
Baz2b	407823	5830435C13Rik|BC053917|D2Ertd794e	bromodomain adjacent to zinc finger domain, 2B	-0.87576	-1.25964	-0.38388		LAD		DR	1448007_at	chr2	59737419	59963797	NM_001001182	-	0.278332	0.19278	7.00557	7.2839			IP
2007-03-01	57438	Axo|Axot|Gtrgeo17	membrane-associated ring finger (C3HC4) 7	-1.39407	-1.13446	0.259613					1458690_at	chr2	60047992	60086442	NM_020575	+	0.255204	0.190514	6.67589	6.93109		II
Cd302	66205	1110055L24Rik|AI159627	CD302 antigen	-1.32204	-1.20395	0.118085					1454374_at	chr2	60090049	60122541	NM_025422	-	-0.358555	0.0967986	6.96248	6.60392		II
Ly75	17076	CD205|DEC-205|DEC205	lymphocyte antigen 75	-0.695877	-0.78064	-0.0847625					1449328_at	chr2	60131816	60221288	NM_013825	-	-0.0806812	0.868774	6.32786	6.24718		II
Pla2r1	18779	Pla2-r|Pla2g1br|Pla2r	phospholipase A2 receptor 1	-0.359552	0.586356	0.945908		LAD		DR	1454145_at	chr2	60255599	60391365	NM_008867	-	0.0400942	0.897443	6.30564	6.34573			IP
Itgb6	16420	2210409C20Rik|4831415H04Rik	integrin beta 6	-0.416534	0.292653	0.709186		LAD		DR	1422983_at	chr2	60436348	60511750	NM_021359	-	0.116155	0.638759	6.1622	6.27835			IP
Rbms1	56878	2600014B10Rik|AI255215|MSSP-1|MSSP-2|MSSP-3|YC1	RNA binding motif, single stranded interacting protein 1	-1.12461	-0.867806	0.256805		LAD		DR	1418703_at	chr2	60590009	60801261	NM_020296	-	0.373087	0.0841521	8.40011	8.77319			IP
Tank	21353	C86182|E430026L09Rik|I-TRAF	TRAF family member-associated Nf-kappa B activator	-0.27399	0.804811	1.0788		LAD		DR	1441513_at	chr2	61431153	61492226	NM_001164072	+	0.106024	0.635962	6.258	6.36403			IP
Psmd14	59029	2610312C03Rik|3200001M20Rik|AA986732|Pad1|Poh1|rpm11	proteasome (prosome, macropain) 26S subunit, non-ATPase, 14	-0.847382	-0.663816	0.183565					1421751_a_at	chr2	61549750	61638433	NM_021526	+	-0.173997	0.464706	10.0071	9.83315		II
Tbr1	21375		T-box brain gene 1	-0.0273944	0.555678	0.583072					1416711_at	chr2	61642509	61652170	NM_009322	+	-0.0490011	0.887659	5.97504	5.92604		II
Slc4a10	94229	NCBE|mKIAA4136	solute carrier family 4, sodium bicarbonate cotransporter-like, member 10	1.33957	1.84149	0.501921	LAD	LAD	DR		1417672_at	chr2	61884571	62164800	NM_001242383	+	0.0262471	0.933206	6.1618	6.18805					PI
Dpp4	13482	Cd26|Dpp-4|THAM	dipeptidylpeptidase 4	0.363835	0.616906	0.253071	LAD	LAD		DR	1416697_at	chr2	62171279	62250288	NM_001159543	-	0.461499	0.0382651	9.73786	10.1994			IP
Gcg	14526	GLP-1|Glu|PPG	glucagon	1.28242	1.22946	-0.0529556	LAD	LAD			1425952_a_at	chr2	62312586	62321710	NM_008100	-	-0.0204738	0.950095	6.08341	6.06293				PP
Fap	14089	SIMP	fibroblast activation protein	1.46264	1.82645	0.363805	LAD	LAD			1417552_at	chr2	62338992	62412078	NM_007986	-	0.0355057	0.90782	6.16091	6.19641				PP
Ifih1	71586	9130009C22Rik|Helicard|Hlcd|MDA5|RLR-2	interferon induced with helicase C domain 1	0.611717	1.30916	0.697443	LAD	LAD		DR	1426276_at	chr2	62433849	62484312	NM_001164477	-	-0.0317744	0.923564	9.14838	9.1166			IP
Gca	227960	5133401E04Rik|AI573844	grancalcin	0.546645	1.04994	0.503296	LAD	LAD	DR	DR	1451451_at	chr2	62502383	62532166	NM_145523	+	-0.168561	0.419689	6.30658	6.13802						AMB
Kcnh7	170738	9330137I11Rik|Kv11.3|erg3	potassium voltage-gated channel, subfamily H (eag-related), member 7	1.31202	1.09348	-0.21854	LAD	LAD	DR		1427634_at	chr2	62541002	63022344	NM_133207	-	-0.0868299	0.709901	6.85368	6.76685					PI
Fign	60344	fi|fidget	fidgetin	0.559865	1.00336	0.443497	LAD	LAD		DR	1450268_at	chr2	63809564	63936095	NM_001267847	-	0.160315	0.445435	6.91607	7.07638			IP
Grb14	50915	AI505286	growth factor receptor bound protein 14	-0.342387	-0.287074	0.0553125		LAD		DR	1417673_at	chr2	64750539	64860823	NM_016719	-	0.236216	0.238991	9.8169	10.0531			IP
Cobll1	319876	1810047P18Rik|Coblr1|D430044D16Rik	Cobl-like 1	-1.51063	-1.42223	0.0883985					1458097_at	chr2	64926395	65076683	NM_027225	-	0.0612342	0.840993	6.96026	7.02149		II
Scn3a	20269	Gm1000|Nav1.3	sodium channel, voltage-gated, type III, alpha	0.697968	1.16679	0.468825	LAD	LAD	DR		1421705_at	chr2	65295174	65405549	NM_018732	-	0.0824179	0.741593	6.09162	6.17404					PI
Scn2a1	110876	6430408L10|A230052E19Rik|Nav1.2|Scn2a	sodium channel, voltage-gated, type II, alpha 1	1.62197	2.05193	0.429957	LAD	LAD			1427280_at	chr2	65508501	65605504	NM_001099298	+	0.0998432	0.759716	6.29958	6.39942				PP
Csrnp3	77771	A330102K23Rik|CSRNP-3|Csnrp3|Mbu1|taip-2	cysteine-serine-rich nuclear protein 3	1.55648	1.88858	0.332101	LAD	LAD			1456336_at	chr2	65769921	65869603	NM_001290665	+	-0.0731236	0.772744	6.12579	6.05266				PP
Galnt3	14425		UDP-N-acetyl-alpha-D-galactosamine:polypeptide N-acetylgalactosaminyltransferase 3	1.16923	2.51594	1.34671	LAD	LAD			1427749_at	chr2	65920822	65962850	NM_015736	-	-0.105581	0.651527	6.31655	6.21097				PP
Ttc21b	73668	2410066K11Rik|Thm1|aln|mKIAA1992	tetratricopeptide repeat domain 21B	1.09872	1.88648	0.787769	LAD	LAD	DR		1453520_at	chr2	66022383	66094674	NM_001047604	-	-0.162947	0.56248	6.41685	6.2539					PI
Scn1a	20265	B230332M13|Nav1.1	sodium channel, voltage-gated, type I, alpha	1.54191	1.76541	0.223496	LAD	LAD			1450121_at	chr2	66108838	66278894	NM_018733	-	0.0933005	0.723902	6.04638	6.13968				PP
Gm13629	100038743	OTTMUSG00000013098	predicted gene 13629	1.28156	1.25053	-0.0310344	LAD	LAD	DR		1429922_at	chr2	66278936	66385529	NR_033495	+	-0.0263305	0.948867	6.36893	6.3426					PI
Scn9a	20274	Nav1.7|PN1|mKIAA4197	sodium channel, voltage-gated, type IX, alpha	1.29296	1.23855	-0.0544082	LAD	LAD	DR		1457819_at	chr2	66318137	66473009	NM_018852	-	0.17475	0.464362	6.1382	6.31295					PI
Scn7a	20272	1110034K09Rik|AI642000|NaG|Nav2|Nav2.3|Nax|Scn6a	sodium channel, voltage-gated, type VII, alpha	1.97491	1.53291	-0.442007	LAD	LAD	DR		1436043_at	chr2	66511482	66622967	NM_009135	-	0.147568	0.561026	6.07402	6.22159					PI
B3galt1	26877	beta3Gal-T1	UDP-Gal:betaGlcNAc beta 1,3-galactosyltransferase, polypeptide 1	0.965448	1.80122	0.835769	LAD	LAD		DR	1450530_at	chr2	67942728	67960939	NM_020283	+	-0.313519	0.192005	7.27707	6.96355			IP
Stk39	53416	AW227544|AW556857|DCHT|RF005|Rnl5|SPAK	serine/threonine kinase 39	0.965226	1.92496	0.959731	LAD	LAD	DR	DR	1419550_a_at	chr2	68048503	68310038	NM_016866	-	0.221485	0.248705	6.13382	6.35531						AMB
4932414N04Rik	75721		RIKEN cDNA 4932414N04 gene	1.16614	1.57526	0.409124	LAD	LAD			1431515_at	chr2	68495940	68586522	NM_183113	+	-0.0926212	0.705369	6.23161	6.13899				PP
Cers6	241447	4732462C07Rik|AW544719|Lass6|T1L	ceramide synthase 6	-1.00867	-0.77399	0.234683		LAD		DR	1434418_at	chr2	68699613	68949347	NM_172856	+	0.0383302	0.913602	7.20682	7.24515			IP
Nostrin	329416	Daip2|mDaIP2	nitric oxide synthase trafficker	-0.639025	0.137233	0.776258		LAD		DR	1441075_at	chr2	68973856	69027386	NM_181547	+	0.0844741	0.728801	8.31547	8.39994			IP
Spc25	66442	2600017H08Rik|2610205L13Rik|Spbc25	SPC25, NDC80 kinetochore complex component, homolog (S. cerevisiae)	-0.417474	0.0703151	0.48779					1424118_a_at	chr2	69031951	69044247	NM_001199124	-	-0.464537	0.0344103	7.68371	7.21918		II
G6pc2	14378	G6pc-rs|IGRP	glucose-6-phosphatase, catalytic, 2	-0.344348	-0.0729507	0.271397					1423529_at	chr2	69049129	69066050	NM_001289856	+	-0.0358536	0.901744	6.04178	6.00592		II
Abcb11	27413	ABC16|Bsep|Lith1|PFIC2|PGY4|SPGP	ATP-binding cassette, sub-family B (MDR/TAP), member 11	-0.536064	-0.506897	0.0291665		LAD		DR	1449817_at	chr2	69076338	69180673	NM_021022	-	0.0223961	0.947452	11.8331	11.8555			IP
Lrp2	14725	AI315343|AW536255|D230004K18Rik|Gp330|Megalin|b2b1625.2Clo	low density lipoprotein receptor-related protein 2	-0.0452154	0.217355	0.262571		LAD		DR	1445901_at	chr2	69262391	69424124	NM_001081088	-	0.153024	0.496852	6.34506	6.49809			IP
Bbs5	72569	1700049I01Rik|2700023J09Rik	Bardet-Biedl syndrome 5 (human)	-0.58655	-0.378554	0.207996		LAD		DR	1429762_a_at	chr2	69485311	69505626	NM_028284	+	0.0275463	0.930539	6.80587	6.83341			IP
Klhl41	228003	Gm112|Kbtbd10|SARCOSIN	kelch-like 41	-0.608499	-0.353995	0.254504		LAD		DR	1444494_at	chr2	69508176	69522296	NM_001081087	+	-0.122588	0.630017	6.13361	6.01103			IP
Fastkd1	320720	5330408N05Rik|mKIAA1800	FAST kinase domains 1	-0.625194	-0.159603	0.465591					1427342_at	chr2	69524880	69550663	NM_177244	-	0.0999128	0.696693	8.47871	8.57862		II
Ppig	228005	AU019516|AU022200|B230312B02Rik|CYP|SRCyp	peptidyl-prolyl isomerase G (cyclophilin G)	-0.650766	0.116498	0.767264		LAD		DR	1436505_at	chr2	69561144	69592116	NM_001081086	+	0.307919	0.160923	7.94344	8.25136			IP
Ccdc173	75051	4930525K21Rik|4930578N16Rik	coiled-coil domain containing 173	-0.553249	0.62821	1.18146		LAD		DR	1431204_at	chr2	69596113	69627543	NM_001077684	-	0.163636	0.502786	6.10031	6.26394			IP
Phospho2	73373	1700048E23Rik|AI661517|AU021728|AV006103|Phos2	phosphatase, orphan 2	-0.515011	0.89978	1.41479					1425190_a_at	chr2	69627793	69635225	NM_028521	+	-0.118593	0.61408	8.13536	8.01677		II
Klhl23	277396	C130068N17Rik	kelch-like 23	-0.669475	0.903984	1.57346		LAD		DR	1435743_at	chr2	69660426	69674708	NM_177784	+	0.0896957	0.718023	6.42041	6.5101			IP
Ssb	20823	SS-B	Sjogren syndrome antigen B	-0.7972	0.671046	1.46825					1453928_a_at	chr2	69699618	69709903	NM_001110145	+	0.0932165	0.734926	8.13675	8.22997		II
Mettl5	75422	2810410A08Rik	methyltransferase like 5	-0.837087	0.422301	1.25939					1460519_a_at	chr2	69709251	69723661	NM_029280	-	0.261185	0.283057	8.89603	9.15721		II
Ubr3	68795	1110059H15Rik|4833421P10Rik|A130030D10Rik|AA409735|AA414972|AA422631|AI646861|AU016126|Zfp650|Znf650	ubiquitin protein ligase E3 component n-recognin 3	-0.6563	-0.370025	0.286275		LAD		DR	1429107_at	chr2	69735302	69862070	NM_001081548	+	0.107226	0.668033	8.62138	8.7286			IP
Myo3b	329421	A430065P19Rik	myosin IIIB	0.129781	0.542537	0.412756	LAD	LAD	DR	DR	1459299_at	chr2	69877182	70267252	NM_177376	+	0.056122	0.838889	6.15163	6.20775						AMB
Sp5	64406		trans-acting transcription factor 5	-0.196075	1.01223	1.20831		LAD		DR	1422914_at	chr2	70312979	70315783	NM_022435	+	0.00406979	0.990182	6.53327	6.53734			IP
Gad1os	68986	1500002O10Rik	glutamate decarboxylase 1, opposite strand	-0.241594	0.518462	0.760056		LAD		DR	1441383_at	chr2	70327996	70401414	NR_040496	-	0.112621	0.655415	6.49832	6.61094			IP
Erich2	66748	4933404M02Rik	glutamate rich 2	-0.241573	0.53723	0.778804		LAD		DR	1453176_a_at	chr2	70346875	70378941	NM_025744	+	0.0961193	0.681068	6.10251	6.19863			IP
Gad1	14415	EP10|Gad-1	glutamate decarboxylase 1	-0.216095	-0.308779	-0.0926834					1416561_at	chr2	70400220	70440069	NM_008077	+	-0.0841422	0.765117	6.04854	5.9644		II
Gorasp2	70231	0610011A07Rik|2410043M02Rik|5730520M13Rik|9430094F20Rik|AW552058|GOLPH2|GRASP55|GRS2|p59	golgi reassembly stacking protein 2	-1.17159	-1.0018	0.169785					1424710_a_at	chr2	70499565	70529782	NM_027352	+	-0.52249	0.051936	10.3468	9.82428		II
Tlk1	228012	4930545J15Rik	tousled-like kinase 1	-1.30973	-1.28208	0.0276464					1460002_at	chr2	70550464	70663537	NM_172664	-	0.212932	0.428448	6.63	6.84293		II
Mettl8	228019	BC004636|Tip	methyltransferase like 8	-0.483841	-0.852436	-0.368596					1451141_at	chr2	70802619	70856431	NM_001110512	-	0.173939	0.377743	7.28717	7.46111		II
Dcaf17	75763	2810055O12Rik|4833418A01Rik|A030004A10Rik|A930009G19Rik|AI448937	DDB1 and CUL4 associated factor 17	-0.817443	-1.07855	-0.26111					1445607_at	chr2	70893800	70921514	NM_001165982	+	0.0838848	0.80715	6.32424	6.40813		II
Cybrd1	73649	2210407P13Rik|Dcytb	cytochrome b reductase 1	-0.698871	-1.0579	-0.359025					1425040_at	chr2	70956110	70980983	NM_028593	+	-0.0938207	0.712927	6.66062	6.56679		II
Dync1i2	13427	3110079H08Rik|AW554389|Dncic2	dynein cytoplasmic 1 intermediate chain 2	-0.746491	-0.707394	0.0390977					1415841_at	chr2	71049762	71101359	NM_001198876	+	-0.145888	0.510009	9.12246	8.97657		II
Slc25a12	78830	2610002D09Rik|AI839531|B230107K20Rik|BB129864	solute carrier family 25 (mitochondrial carrier, Aralar), member 12	-0.946102	-0.217207	0.728895		LAD		DR	1428440_at	chr2	71112351	71205611	NM_172436	-	-0.0771686	0.790825	7.72871	7.65154			IP
Hat1	107435	2410071B14Rik|AA536933|Hat-1|KAT1	histone aminotransferase 1	-0.998272	-0.138411	0.85986					1428061_at	chr2	71227316	71279679	NM_026115	+	0.0651255	0.824258	7.98541	8.05053		II
Metap1d	66559	2310066F24Rik|3110033D18Rik|AV117938|MAP 1D|Map1d|MetAP 1D|Metapl1	methionyl aminopeptidase type 1D (mitochondrial)	-0.840075	-0.707049	0.133026		LAD		DR	1452464_a_at	chr2	71291394	71363248	NM_025633	+	0.222153	0.326626	7.94422	8.16638			IP
Dlx1	13390	Dlx|Dlx-1	distal-less homeobox 1	-0.850667	-0.636024	0.214643					1449470_at	chr2	71367501	71372037	NM_010053	+	-0.110165	0.736454	6.31609	6.20593		II
Dlx1as	111970	Dix1as|Dlx1os	distal-less homeobox 1, antisense	-0.859498	-0.624615	0.234884					1419845_at	chr2	71368694	71375948	NR_002854	-	0.159565	0.431852	6.10798	6.26754		II
Dlx2	13392	AW121999|Dlx-2|Tes-1	distal-less homeobox 2	-0.903701	-0.581625	0.322076					1448877_at	chr2	71381464	71384811	NM_010054	-	-0.120848	0.696376	6.35749	6.23665		II
Itga6	16403	5033401O05Rik|AI115430|Cd49f|VLA-6	integrin alpha 6	-1.18332	-0.646727	0.536591		LAD		DR	1422445_at	chr2	71624995	71696484	NM_001277970	+	-0.109751	0.689877	7.24936	7.13961			IP
Pdk1	228026	B830012B01|D530020C15Rik	pyruvate dehydrogenase kinase, isoenzyme 1	-0.654605	-0.389923	0.264681					1423747_a_at	chr2	71711280	71741915	NM_172665	+	0.604566	0.0256765	8.61376	9.21833	e1	II
Rapgef4	56508	1300003D15Rik|5730402K07Rik|6330581N18Rik|EPAC 2|Epac-2|Epac2|mKIAA4040	Rap guanine nucleotide exchange factor (GEF) 4	-0.773365	-1.02397	-0.250609		LAD		DR	1440274_at	chr2	71819271	71982511	NM_001204167	+	0.268754	0.301496	6.53983	6.80859			IP
Zak	65964	AV006891|B230120H23Rik|MLTK|MLTKalpha|MLTKbeta	sterile alpha motif and leucine zipper containing kinase AZK	-0.92194	-0.670838	0.251103		LAD		DR	1418943_at	chr2	72123693	72280667	NM_023057	+	0.235062	0.264757	7.1325	7.36757			IP
Cdca7	66953	2310021G01Rik|AU044109|JPO1	cell division cycle associated 7	-0.84565	-0.586989	0.258661					1445681_at	chr2	72314275	72324947	NM_025866	+	0.107941	0.635289	6.31295	6.42089		II
8430437L04Rik	74541		RIKEN cDNA 8430437L04 gene	-0.528992	-0.89325	-0.364259					1431978_at	chr2	72541566	72567525	NR_040503	+	-0.24365	0.232308	6.4845	6.24085		II
6430710C18Rik	76218	5033406J01Rik	RIKEN cDNA 6430710C18 gene	-0.599837	-1.05029	-0.450455					1431356_at	chr2	72622737	72651774	NR_102349	-	-0.0501917	0.857149	6.02489	5.9747		II
Sp3	20687	D130027J01Rik	trans-acting transcription factor 3	-1.03073	-0.740615	0.290113					1431804_a_at	chr2	72774489	72818503	NM_001018042	-	0.0218471	0.95426	7.33289	7.35474		II
Sp3os	100503849	1700011J10Rik	trans-acting transcription factor 3, opposite strand	-1.09682	-0.3925	0.704319					1439162_at	chr2	72817488	72827306	NR_045269	+	0.00499853	0.988197	6.19363	6.19863		II
Ola1	67059	2510025G09Rik|2810405J23Rik|2810409H07Rik|Gtpbp9|PTD004	Obg-like ATPase 1	-0.848594	0.0211979	0.869791		LAD		DR	1432151_at	chr2	72975583	73052504	NM_030091	-	-0.0710105	0.78668	6.30564	6.23463			IP
Cir1	66935	1700023B02Rik|2810021A19Rik|Cicr|Cir	corepressor interacting with RBPJ, 1	-0.57882	-0.279807	0.299013					1423375_at	chr2	73121928	73150649	NM_025854	-	0.175125	0.493222	7.56148	7.7366		II
Scrn3	74616	4833415E20Rik|AI427019|AV002033|Ses3	secernin 3	-0.462462	-0.136895	0.325568		LAD		DR	1426917_s_at	chr2	73150708	73175864	NM_029022	+	-0.0626374	0.831391	8.08042	8.01779			IP
Gpr155	68526	1110017O10Rik|DEPDC3|F730029F15Rik|PGR22	G protein-coupled receptor 155	-0.501449	-0.00850871	0.49294		LAD		DR	1452353_at	chr2	73179562	73224537	NM_001190297	-	-0.152541	0.455789	8.99133	8.83879			IP
Wipf1	215280	AI115543|D2Ertd120e|WIP|Waspip	WAS/WASL interacting protein family, member 1	-0.292295	1.23108	1.52337		LAD		DR	1436953_at	chr2	73267666	73367544	NM_153138	-	-0.180996	0.39671	7.37647	7.19548			IP
Chrna1	11435	AI385656|AI608266|Achr-1|Acra	cholinergic receptor, nicotinic, alpha polypeptide 1 (muscle)	-0.0623509	1.17135	1.2337		LAD		DR	1418852_at	chr2	73401337	73418395	NM_007389	-	0.0520333	0.866819	6.4844	6.53643			IP
Chn1	108699	0610007I19Rik|0710001E19Rik|1700112L09Rik|2900046J01Rik|AI413815|ARHGAP2	chimerin 1	0.517516	1.09627	0.578758	LAD	LAD		DR	1420545_a_at	chr2	73448716	73463797	NM_029716	-	-0.0556832	0.833273	6.29985	6.24417			IP
Atf2	11909	Atf-2|CRE-BP|Creb2|D130078H02Rik|D18875|Tg(Gzma-Klra1)7Wum|mXBP	activating transcription factor 2	-0.489713	-0.386544	0.103169					1452116_s_at	chr2	73664403	73730696	NM_001284371	-	-0.141518	0.574858	8.69916	8.55764		II
Atp5g3	228033	6030447M23	ATP synthase, H+ transporting, mitochondrial F0 complex, subunit C3 (subunit 9)	0.0748219	0.455341	0.380519		LAD		DR	1454661_at	chr2	73746506	73749351	NM_175015	-	0.00346808	0.992266	13.1551	13.1586			IP
Lnp	69605	2310011O18Rik|4921514L11Rik|9530051D01Rik|AI666268|Ul|ulnaless	limb and neural patterns	0.912203	1.90804	0.995835	LAD	LAD		DR	1453035_at	chr2	74352893	74417005	NM_027133	-	0.0436412	0.875813	6.51224	6.55588			IP
Evx2	14029	Evx-2	even skipped homeotic gene 2 homolog	-0.318564	1.02677	1.34533		LAD		DR	1421577_at	chr2	74493672	74497476	NM_007967	-	0.0282106	0.937071	6.64759	6.67581			IP
Hoxd13	15433	Hox-4.8|spdh	homeobox D13	-0.586374	0.863533	1.44991		LAD		DR	1422239_at	chr2	74506366	74509656	NM_008275	+	0.0775953	0.784422	6.68215	6.75975			IP
Hoxd12	15432	Hox-4.7|Hox-5.6	homeobox D12	-0.701654	0.7385	1.44015		LAD		DR	1450553_at	chr2	74513069	74515762	NM_008274	+	0.0507909	0.852512	6.31323	6.36403			IP
Hoxd11	15431	E230017H14Rik|Hox-4.6|Hox-5.4|Hox-5.5	homeobox D11	-0.846992	0.602146	1.44914		LAD		DR	1450584_at	chr2	74520379	74525073	NM_008273	+	-0.0388874	0.914725	6.43704	6.39815			IP
Hoxd10	15430	AI385591|AI874987|Hox-4.5|Hox-5.3	homeobox D10	-0.962192	0.412209	1.3744					1418606_at	chr2	74529947	74533163	NM_013554	+	0.0224438	0.948212	6.19821	6.22066		II
Hoxd9	15438	Hox-4.4|Hox-5.2	homeobox D9	-1.05357	0.305548	1.35912					1419126_at	chr2	74535819	74538265	NM_013555	+	0.0272981	0.949946	6.70692	6.73422		II
Hoxd8	15437	4921540P06Rik|AI047735|Hox-4.3|Hox-5.4	homeobox D8	-1.09662	0.218433	1.31505					1433638_s_at	chr2	74543545	74545364	NM_008276	+	0.159132	0.623408	6.11084	6.26997		II
Hoxd3os1	73429	1700064D17Rik|1700109F18Rik	homeobox D3, opposite strand 1	-1.08795	0.175075	1.26302					1430263_at	chr2	74548100	74554187	NR_027899	-	0.240835	0.324774	6.25488	6.49571		II
Hoxd3	15434	Hox-4.1|Hox-5.5	homeobox D3	-0.777235	0.406828	1.18406					1437664_at	chr2	74550049	74586328	NM_010468	+	-0.0210233	0.955642	6.36342	6.3424		II
Hoxd4	15436	6030436D05Rik|Hox-4.2|Hox-5.1	homeobox D4	-0.868855	0.339935	1.20879					1421537_at	chr2	74560034	74567216	NM_010469	+	-0.0377396	0.899202	6.5276	6.48986		II
Hoxd1	15429	Hox-4.9	homeobox D1	-0.240454	1.01951	1.25996		LAD		DR	1420573_at	chr2	74601036	74603199	NM_010467	+	0.0249953	0.943372	6.07577	6.10076			IP
Mtx2	53375	1500012G02Rik	metaxin 2	0.171882	0.42129	0.249408	LAD	LAD		DR	1430500_s_at	chr2	74663868	74714805	NM_016804	+	0.168157	0.419145	9.11646	9.28461			IP
Hnrnpa3	229279	2410013L13Rik|2610209F03Rik|2610510D13Rik|Hnrpa3	heterogeneous nuclear ribonucleoprotein A3	-1.53072	-1.78669	-0.255974					1452712_at	chr2	75497315	75507464	NM_198090	+	0.123918	0.598062	9.26591	9.38982		II
Gm6793	627828	EG627828	heterogeneous nuclear ribonucleoprotein A3 pseudogene	-1.52222	-1.78339	-0.261165					1452712_at	chr2	75497346	75503813	NR_033513	+	0.123918	0.598062	9.26591	9.38982		II
Nfe2l2	18024	Nrf2	nuclear factor, erythroid derived 2, like 2	-1.50105	-1.74507	-0.24402					1416543_at	chr2	75513575	75542698	NM_010902	-	0.298073	0.125243	9.49097	9.78905		II
Agps	228061	5832437L22|9930035G10Rik|AW123847|Adaps|Adas|Adhaps|Adps|Aldhpsy|bs2	alkylglycerone phosphate synthase	-1.00432	-0.410997	0.593322		LAD		DR	1454918_at	chr2	75670233	75769407	NM_172666	+	0.110222	0.703568	7.26656	7.37678			IP
Ttc30b	72421	2510042P03Rik|Tcc30b	tetratricopeptide repeat domain 30B	-0.650095	-0.584338	0.0657572					1423672_at	chr2	75773906	75776519	NM_028235	-	-0.0715632	0.814943	7.23127	7.15971		II
Ttc30a2	620631	OTTMUSG00000015167	tetratricopeptide repeat domain 30A2	-0.114433	-0.37372	-0.259287					1437098_x_at	chr2	75814228	75816236	NM_001081228	-	0.105204	0.703189	6.09357	6.19878		II
Ttc30a1	78802	4930506L13Rik	tetratricopeptide repeat domain 30A1	-0.0132412	-0.287469	-0.274228					1424012_at	chr2	75817162	75820024	NM_030188	-	-0.202991	0.311809	6.4584	6.25541		II
Pde11a	241489	6330414F14Rik|A630086N24Rik|Gm350|PDE11A1	phosphodiesterase 11A	1.36039	1.97892	0.618529	LAD	LAD	DR	DR	1432999_at	chr2	75829188	76176710	NM_001081033	-	-0.182672	0.369315	6.89263	6.70996						AMB
Cyct	13067	T-Cc	cytochrome c, testis	0.85965	2.63515	1.7755	LAD	LAD			1450752_at	chr2	76191999	76198505	NM_009989	-	-0.202008	0.335854	6.38839	6.18639				PP
Rbm45	241490	Drb1|Drbp1|G430095G15Rik	RNA binding motif protein 45	0.667152	2.54009	1.87294		LAD		DR	1437904_at	chr2	76208040	76221824	NM_153405	+	0.323127	0.209114	7.36226	7.68538			IP
Osbpl6	99031	1110062M20Rik|AI596402|ORP-6|mKIAA4128	oxysterol binding protein-like 6	1.55793	1.97538	0.417453	LAD	LAD		DR	1449627_at	chr2	76244594	76438704	NM_145525	+	0.157652	0.442752	6.50787	6.66552			IP
Prkra	23992	AV120107|PRK|Pact|RAX|lear	protein kinase, interferon inducible double stranded RNA dependent activator	0.460054	1.77778	1.31772	LAD	LAD		DR	1448923_at	chr2	76467993	76486051	NM_011871	-	0.134879	0.648452	7.99767	8.13255			IP
Fkbp7	14231	23kDa|FKBP-7|FKBP23	FK506 binding protein 7	0.30341	1.41178	1.10837		LAD		DR	1416803_at	chr2	76501090	76511155	NM_010222	-	-0.125907	0.587971	7.11271	6.9868			IP
Plekha3	83435	FAPP1	pleckstrin homology domain-containing, family A (phosphoinositide binding specific) member 3	0.391374	1.41545	1.02408		LAD		DR	1420840_at	chr2	76513371	76535392	NM_031256	+	-0.342805	0.144961	7.77687	7.43406			IP
Ttn	22138	1100001C23Rik|2310036G12Rik|2310057K23Rik|2310074I15Rik|AF006999|AV006427|D330041I19Rik|D830007G01Rik|L56|mdm|shru	titin	1.99493	1.63845	-0.356478	LAD	LAD		DR	1427446_s_at	chr2	76542040	76820604	NM_011652	-	0.168293	0.510009	6.27696	6.44525			IP
Ccdc141	545428	2610301F02Rik|CAMDI|ENSMUSG00000075261	coiled-coil domain containing 141	0.823407	1.51174	0.688336	LAD	LAD			1437967_at	chr2	76847962	77008692	NM_001025576	-	0.347338	0.136371	6.90137	7.2487				PP
Sestd1	228071	1500031J16Rik|A930010O20|Solo/Trio8	SEC14 and spectrin domains 1	0.0961555	1.56916	1.47301	LAD	LAD		DR	1455549_at	chr2	77018396	77118649	NM_175465	-	0.212309	0.271085	6.88237	7.09468			IP
Zfp385b	241494	B830010L13Rik|C130013B13Rik|Zfp533|Znf385b	zinc finger protein 385B	0.94304	1.91202	0.968978	LAD	LAD	DR	DR	1436731_at	chr2	77248688	77654873	NM_178723	-	0.444837	0.0344296	7.85756	8.3024						AMB
Cwc22	80744	AA684037|AI173004|AL022752|B230213M24|mKIAA1604	CWC22 spliceosome-associated protein homolog (S. cerevisiae)	0.329869	1.09304	0.763172		LAD		DR	1438278_a_at	chr2	77733709	77784410	NM_030560	-	-0.0121019	0.973002	6.98137	6.96927			IP
Ube2e3	22193	Ubce4|ubcM2	ubiquitin-conjugating enzyme E2E 3	-0.125405	0.922906	1.04831		LAD		DR	1448670_at	chr2	78709203	78760740	NM_009454	+	-0.138541	0.597511	9.80036	9.66182			IP
Itga4	16401	CD49D|Itga4B	integrin alpha 4	1.17971	1.94126	0.76155	LAD	LAD		DR	1436037_at	chr2	79095582	79173271	NM_010576	+	0.18144	0.405821	6.71081	6.89225			IP
Cerkl	228094	Gm1958|Rp26	ceramide kinase-like	0.829883	1.30527	0.47539	LAD	LAD		DR	1446252_at	chr2	79172647	79269145	NM_001048176	-	-0.127805	0.559771	6.10251	5.9747			IP
Neurod1	18012	BETA2|BHF-1|Neurod|bHLHa3	neurogenic differentiation 1	0.808307	1.73795	0.929639		LAD		DR	1426413_at	chr2	79292797	79296793	NM_010894	-	-0.058373	0.845606	6.29071	6.23234			IP
Ssfa2	70599	5730488C15Rik|CS-1|CS1|KRAP|SPAG13|mKIAA1927	sperm specific antigen 2	0.0788241	1.1418	1.06298		LAD		DR	1423613_at	chr2	79475581	79513121	NM_080558	+	0.000446329	0.999849	8.92772	8.92817			IP
Ppp1r1c	75276	4930565M23Rik|4930579P15Rik	protein phosphatase 1, regulatory (inhibitor) subunit 1C	1.2542	1.53632	0.282115	LAD	LAD			1429732_at	chr2	79547936	79650470	NM_172420	+	-0.0991988	0.765117	6.46502	6.36582				PP
Pde1a	18573	AI987702|AW125737	phosphodiesterase 1A, calmodulin-dependent	1.42571	1.83024	0.404535	LAD	LAD			1449298_a_at	chr2	79699181	79748556	NM_001009979	-	0.0480814	0.890576	6.41722	6.4653				PP
Prdx6b	320769	1-cysPrx-P1|4930414C22Rik|Aop2-rs1|Prdx5-rs1|Prdx6-ps1|Prdx6-rs1|Prdx6-rs1-ps	peroxiredoxin 6B	0.633289	2.23171	1.59842	LAD	LAD			1447715_x_at	chr2	80132626	80135515	NM_177256	+	-0.148634	0.491775	6.26215	6.11351				PP
Dnajc10	66861	1200006L06Rik|D2Ertd706e|ERdj5|JPDI	DnaJ (Hsp40) homolog, subfamily C, member 10	0.273803	1.66054	1.38673		LAD		DR	1452230_at	chr2	80155622	80194212	NM_024181	+	-0.331959	0.176685	7.90401	7.57205			IP
Gm13752	100503167	OTTMUSG00000013925	predicted gene 13752	0.416044	1.08713	0.671085	LAD	LAD			1456719_at	chr2	80231520	80238373	NR_040370	+	-0.0364148	0.91161	6.1622	6.12579				PP
Frzb	20378	Frp|Sfrp3|frezzled|fritz|frzb-1	frizzled-related protein	0.433268	1.00815	0.574879	LAD	LAD		DR	1416658_at	chr2	80252126	80287553	NM_011356	-	-0.127985	0.569833	6.61731	6.48933			IP
Nckap1	50884	C79304|H19|Hem-2|Hem2|Nap1|mKIAA0587|mh19|p125Nap1	NCK-associated protein 1	-0.599612	-0.29803	0.301581		LAD		DR	1452196_a_at	chr2	80341451	80421122	NM_016965	-	0.21209	0.37169	10.6776	10.8897			IP
Dusp19	68082	5930436K22Rik|C79103|SKRP1|TS-DSP1	dual specificity phosphatase 19	-0.0919391	0.958948	1.05089		LAD		DR	1418038_s_at	chr2	80457370	80471818	NM_024438	+	0.122676	0.573482	8.07043	8.19311			IP
Nup35	69482	2310006I24Rik|35kDa|5330402E05Rik|MP44|NO44	nucleoporin 35	0.527241	1.1524	0.625163		LAD		DR	1426447_at	chr2	80478968	80500228	NM_027091	+	-0.128286	0.691132	7.17106	7.04277			IP
Zfp804a	241514	C630007C17Rik|Znf804a	zinc finger protein 804A	1.24496	1.34386	0.0989015	LAD	LAD	DR		1443036_at	chr2	81893814	82100035	NM_175513	+	-0.0373718	0.899271	6.07631	6.03894					PI
Zc3h15	69082	1700006A17Rik|1810012H02Rik|2610312B22Rik|FM22|Ierepo4	zinc finger CCCH-type containing 15	-0.467056	-0.168417	0.298639					1427876_at	chr2	83484734	83504773	NM_026934	+	-0.14106	0.567733	9.03981	8.89875		II
Itgav	16410	1110004F14Rik|2610028E01Rik|CD51|D430040G12Rik	integrin alpha V	-0.713511	-0.0122209	0.70129		LAD		DR	1421198_at	chr2	83564553	83647074	NM_008402	+	-0.286085	0.147327	6.7338	6.44771			IP
Fam171b	241520	D430039N05Rik	family with sequence similarity 171, member B	0.83101	1.62508	0.794073	LAD	LAD		DR	1454965_at	chr2	83652884	83721515	NM_175514	+	0.137535	0.608199	6.5031	6.64064			IP
Zswim2	71861	1700025P14Rik|4933437F18Rik|MEX	zinc finger SWIM-type containing 2	1.18061	2.09626	0.915649	LAD	LAD			1429751_at	chr2	83755235	83781383	NM_027964	-	-0.0606123	0.83205	6.31861	6.258				PP
Calcrl	54598	AV071593|CRLR	calcitonin receptor-like	0.529552	1.09264	0.563084	LAD	LAD	DR	DR	1418489_a_at	chr2	84170782	84265423	NM_018782	-	-0.0660652	0.794253	6.46438	6.39832						AMB
Tfpi	21788	A630013F22Rik|AW552122|EPI|LACI	tissue factor pathway inhibitor	-0.193881	0.301241	0.495122		LAD		DR	1438530_at	chr2	84280879	84316916	NM_001177319	-	0.159797	0.451882	6.6479	6.8077			IP
Ctnnd1	12388	AA409437|AU019353|Catns|Ctnnd|P120|mKIAA0384	catenin (cadherin associated protein), delta 1	-1.45223	-1.03384	0.418387					1437448_s_at	chr2	84440937	84490897	NM_007615	-	-0.121174	0.585819	8.92823	8.80705		II
Gm13718	100270744	Btbd18-ps|OTTMUSG00000013494|Btbd18	BTB (POZ) domain containing 18	-1.38766	-0.93427	0.453392					1438273_at	chr2	84499235	84508938	NM_001145100	+	-0.0637979	0.815076	6.30797	6.24417		II
2700094K13Rik	72657	Selh	RIKEN cDNA 2700094K13 gene	-1.35282	-0.882678	0.470142					1436349_at	chr2	84509377	84510865	NM_001037279	-	-0.198726	0.327255	8.16701	7.96828		II
Tmx2	66958	2310042M24Rik|AA589631|Txndc14	thioredoxin-related transmembrane protein 2	-1.33382	-0.833983	0.499833					1452130_at	chr2	84511473	84518204	NM_025868	-	-0.0729805	0.765117	9.01383	8.94085		II
Med19	381379	2410018M14Rik|3110040A13Rik|LCMR1	mediator complex subunit 19	-1.3047	-0.742647	0.56205					1452395_at	chr2	84518558	84528372	NM_025885	+	-0.27197	0.228331	7.9264	7.65442		II
Zdhhc5	228136	1110032A17Rik|AI451382|Zisp	zinc finger, DHHC domain containing 5	-1.26301	-0.613659	0.649353					1426310_at	chr2	84528076	84555321	NM_144887	-	-0.343949	0.206765	8.33474	7.99079		II
Clp1	98985	AI462438|Heab	CLP1, cleavage and polyadenylation factor I subunit	-1.33367	-0.605097	0.728573					1423612_at	chr2	84563278	84567425	NM_133840	-	-0.0107315	0.976823	8.05586	8.04513		II
Ypel4	241525		yippee-like 4 (Drosophila)	-1.36869	-0.67308	0.695609					1434501_at	chr2	84574360	84578034	NM_001005342	+	0.0503	0.859173	6.26265	6.31295		II
Serping1	12258	C1INH|C1nh	serine (or cysteine) peptidase inhibitor, clade G, member 1	-1.30561	-0.882503	0.423106					1416625_at	chr2	84605516	84615586	NM_009776	-	-0.186206	0.357664	12.9749	12.7887		II
Ube2l6	56791	2810489I21Rik|RIG-B|UBCH8|Ubce8|Ubcm8	ubiquitin-conjugating enzyme E2L 6	-1.258	-1.09661	0.161392					1417172_at	chr2	84638984	84650160	NM_019949	+	-0.119053	0.589935	7.46962	7.35056		II
Smtnl1	68678	1110030K22Rik|CHASM	smoothelin-like 1	-1.21357	-1.10825	0.105318					1419145_at	chr2	84651332	84662809	NM_024230	-	0.197021	0.411015	6.45581	6.65283		II
Timm10	30059	Tim13|Timm13a	translocase of inner mitochondrial membrane 10	-1.1459	-1.09551	0.0503965					1417499_at	chr2	84667177	84670370	NM_013899	+	0.128133	0.577807	9.36716	9.49529		II
Slc43a1	72401	2610016F07Rik|AA986141|Lat3|PB39|Pov1|R00504	solute carrier family 43, member 1	-0.950553	-0.786105	0.164447					1453255_at	chr2	84680479	84703743	NM_024497	+	0.0560353	0.834142	7.12051	7.17655		II
Rtn4rl2	269295	Ngr2|Ngrh1|Ngrl3	reticulon 4 receptor-like 2	-0.709323	-0.323771	0.385552					1439573_at	chr2	84712102	84726849	NM_199223	-	0.0340075	0.927901	6.54465	6.57866		II
Slc43a3	58207	Eeg1|SEEEG-1	solute carrier family 43, member 3	-0.332232	0.149155	0.481387		LAD		DR	1422788_at	chr2	84776802	84798666	NM_021398	+	0.0946225	0.714595	7.74745	7.84207			IP
Prg2	19074	MBP|mMBP|mMBP-1	proteoglycan 2, bone marrow	-0.550112	-0.291072	0.25904					1422873_at	chr2	84820617	84823789	NM_008920	+	-0.140342	0.579656	6.27615	6.13581		II
Prg3	53856	MBP2|MBPH	proteoglycan 3	-0.591084	-0.400317	0.190767					1449924_at	chr2	84828371	84834043	NM_016914	+	-0.100073	0.705998	6.48562	6.38555		II
P2rx3	228139	4930513E20Rik|P2X3	purinergic receptor P2X, ligand-gated ion channel, 3	-0.727159	-0.592295	0.134864					1458396_at	chr2	84836708	84875991	NM_145526	-	-0.0767503	0.800536	6.36464	6.28789		II
Ssrp1	20833	C81323|Hmg1-rs1|Hmgi-rs3|Hmgox|T160	structure specific recognition protein 1	-0.899803	-0.737398	0.162405					1426790_at	chr2	84877607	84887271	NM_001136081	+	0.231997	0.47816	8.46322	8.69521		II
Tnks1bp1	228140	Tab182|mKIAA1741	tankyrase 1 binding protein 1	-0.885986	-0.608322	0.277664					1427051_at	chr2	84890616	84913205	NM_001081260	+	0.261483	0.183914	7.46819	7.72968		II
4930443O20Rik	74687		RIKEN cDNA 4930443O20 gene	-0.64095	-0.286577	0.354372		LAD		DR	1431481_at	chr2	84913770	84926618	NR_040504	-	0.101348	0.764911	6.46385	6.56519			IP
Aplnr	23796	APJ|Agtrl1|msr/apj	apelin receptor	0.539921	0.860146	0.320225	LAD	LAD		DR	1423037_at	chr2	84976516	84980080	NM_011784	+	0.0217182	0.949748	6.60864	6.63036			IP
4833423E24Rik	228151	Fads2p1|Gm113	RIKEN cDNA 4833423E24 gene	2.3189	1.87108	-0.447826	LAD	LAD			1439528_at	chr2	85324248	85359092	NM_001081664	-	0.147822	0.605888	6.58055	6.72838				PP
Olfr154	27216	912-93|MOR175-1|OR93|Olfr4-3	olfactory receptor 154	2.05332	1.36877	-0.684546	LAD	LAD			1450591_at	chr2	85503533	85504612	NM_013728	-	-0.120238	0.584849	6.58021	6.45997				PP
Pramel7	347712	AA675346|C81180	preferentially expressed antigen in melanoma like 7	1.17468	1.35991	0.185225	LAD	LAD			1439809_at	chr2	87329244	87332575	NM_178250	-	0.0822276	0.852073	6.16091	6.24313				PP
Pramel6	347711	C80453|C80515	preferentially expressed antigen in melanoma like 6	1.14955	1.53479	0.385237	LAD	LAD			1456270_s_at	chr2	87348614	87351022	NM_178249	+	0.109112	0.70841	6.04962	6.15874				PP
Olfr74	117005	MOR174-4|mOR-EV	olfactory receptor 74	1.01624	1.2537	0.237462	LAD	LAD			1421776_at	chr2	87813863	87814820	NM_054091	-	0.0536635	0.863461	6.11816	6.17183				PP
Olfr73	117004	MOR174-9|fascin-1|mOR-EG	olfactory receptor 73	1.16704	1.16952	0.00248116	LAD	LAD			1421777_at	chr2	87874352	87875294	NM_054090	-	0.0751675	0.817197	6.20824	6.28341				PP
Olfr1264	258206	MOR236-1|Mor16|Ors16	olfactory receptor 1264	1.60927	1.31989	-0.289373	LAD	LAD			1422385_at	chr2	89861294	89862221	NM_021368	-	0.0562528	0.866244	6.35063	6.40688				PP
Olfr140	57272	A16|MOR235-1|Ora16	olfactory receptor 140	1.69943	1.67099	-0.0284395	LAD	LAD			1450604_at	chr2	89891570	89892479	NM_020515	-	-0.0114349	0.971978	6.56946	6.55802				PP
Ptprj	19271	AI450271|BET|Byp|CD148|DEP-1|PTPbeta2|Ptpb2|RPTPJ|Scc-1|Scc1	protein tyrosine phosphatase, receptor type, J	-0.460794	-0.805364	-0.344571	LAD		DR		1427629_at	chr2	90269912	90319331	NM_001135657	-	0.220141	0.285279	6.13517	6.35531					PI
Nup160	59015	160kDa|2810011M03Rik|AA414952|AU020188|Gtl-13|Gtl1-13|Gtl13|mKIAA0197	nucleoporin 160	-1.02217	-0.459881	0.562294					1418530_at	chr2	90517371	90576485	NM_021512	+	-0.270406	0.226321	7.38565	7.11524		II
Fnbp4	55935	FBP30|Fnbp30|mKIAA1014	formin binding protein 4	-1.15778	-0.390937	0.766841					1438700_at	chr2	90585526	90621177	NM_018828	+	0.182992	0.364633	6.681	6.86399		II
Mtch2	56428	2310034D24Rik|4930539J07Rik|HSPC032	mitochondrial carrier homolog 2 (C. elegans)	-1.22284	-1.08321	0.13963					1438843_x_at	chr2	90687311	90706791	NM_019758	+	-0.280225	0.174304	10.1432	9.86293		II
C1qtnf4	67445	0710001E10Rik|9430004J15Rik|CTRP4	C1q and tumor necrosis factor related protein 4	-1.37625	-1.18072	0.195523					1441648_at	chr2	90725942	90730683	NM_026161	+	0.155929	0.499458	6.39236	6.54829		II
Ndufs3	68349	0610010M09Rik|CI-30kD	NADH dehydrogenase (ubiquinone) Fe-S protein 3	-1.4051	-1.20284	0.202264					1423737_at	chr2	90734792	90744878	NM_026688	-	-0.0354799	0.915377	11.2348	11.1993		II
Kbtbd4	67136	2510026C23Rik	kelch repeat and BTB (POZ) domain containing 4	-1.42693	-1.22678	0.200146					1417922_at	chr2	90744942	90750717	NM_025991	+	0.113627	0.61408	7.52726	7.64088		II
Ptpmt1	66461	1110001D10Rik|2810004N20Rik|PLIP	protein tyrosine phosphatase, mitochondrial 1	-1.44543	-1.27297	0.172458					1426581_at	chr2	90750869	90758207	NM_025576	-	-0.0222045	0.945538	10.1912	10.169		II
Celf1	13046	1600010O03Rik|AA407467|Brunol2|CUG-BP|CUG-BP1|CUGBP|Cugbp1|D2Wsu101e|HNAB50|NAB50	CUGBP, Elav-like family member 1	-1.58647	-1.77267	-0.186202					1426408_at	chr2	90780553	90859654	NM_001244891	+	0.215019	0.324665	8.97131	9.18633		II
Rapsn	19400	43kDa|Nraps|Raps|rapsyn	receptor-associated protein of the synapse	-1.54412	-1.37708	0.167035					1449331_a_at	chr2	90875783	90885886	NM_009023	+	-0.192023	0.337076	6.58791	6.39589		II
Psmc3	19182	TBP-1	proteasome (prosome, macropain) 26S subunit, ATPase 3	-1.46645	-1.11475	0.351701					1416282_at	chr2	90894172	90899595	NM_008948	+	0.074829	0.783724	10.5437	10.6186		II
Slc39a13	68427	1100001L14Rik|AA387663|ZIP-13|ZIP13	solute carrier family 39 (metal ion transporter), member 13	-1.42099	-1.06157	0.359426					1423926_at	chr2	90901947	90910378	NM_026721	-	-0.151558	0.516287	7.73368	7.58212		II
Spi1	20375	Dis-1|Dis1|PU.1|Sfpi-1|Sfpi1|Spi-1|Tcfpu1|Tfpu.1	spleen focus forming virus (SFFV) proviral integration oncogene	-1.22022	-0.915965	0.304253					1418747_at	chr2	90936953	90955913	NM_011355	+	0.0936241	0.727094	7.05209	7.14572		II
Mybpc3	17868		myosin binding protein C, cardiac	-1.09204	-0.975337	0.116703					1418551_at	chr2	90958300	90976673	NM_008653	+	-0.076268	0.755505	6.86883	6.79257		II
Madd	228355	9630059K23Rik|IG20	MAP-kinase activating death domain	-1.06365	-1.14398	-0.0803287					1425735_at	chr2	90977516	91023204	NM_001177719	-	0.249236	0.426161	6.46385	6.71308		II
Nr1h3	22259	AU018371|LXR|RLD1|Unr1	nuclear receptor subfamily 1, group H, member 3	-1.05489	-1.14033	-0.0854457					1450444_a_at	chr2	91024217	91035273	NM_001177730	-	-0.0972103	0.767928	8.97116	8.87395		II
Acp2	11432	Acp-2|LAP	acid phosphatase 2, lysosomal	-1.09505	-1.0901	0.00495284					1424655_at	chr2	91043068	91054255	NM_007387	+	-0.180239	0.411877	8.33032	8.15008		II
Ddb2	107986	2610043A19Rik	damage specific DNA binding protein 2	-1.11914	-1.0335	0.0856383					1436680_s_at	chr2	91051738	91077223	NM_028119	-	0.122798	0.567324	6.63732	6.76012		II
Pacsin3	80708	4921507A02Rik|6330413E15Rik|AW413130	protein kinase C and casein kinase substrate in neurons 3	-1.1237	-1.03708	0.0866138					1437834_s_at	chr2	91096321	91104837	NM_001289677	+	0.074811	0.829011	8.48407	8.55888		II
Arfgap2	77038	2310032E02Rik|Zfp289	ADP-ribosylation factor GTPase activating protein 2	-1.08493	-1.04966	0.0352627					1439460_a_at	chr2	91105271	91117528	NM_023854	+	0.221258	0.327382	10.1031	10.3244		II
1110051M20Rik	228356	AI586322	RIKEN cDNA 1110051M20 gene	-0.748995	-0.338229	0.410765		LAD		DR	1458371_at	chr2	91117984	91284799	NM_175123	-	-0.301237	0.165032	6.89659	6.59536			IP
Lrp4	228357	6430526J12Rik|D230026E03|Megf7|mdig	low density lipoprotein receptor-related protein 4	-0.921428	-0.414724	0.506704					1426288_at	chr2	91297687	91354058	NM_172668	+	0.155288	0.473165	6.67579	6.83108		II
Ckap5	75786	3110043H24Rik|4930432B04Rik|D730027C18Rik|T25636|mKIAA0097	cytoskeleton associated protein 5	-1.07052	-0.824816	0.245705					1430647_at	chr2	91386478	91460822	NM_029437	+	-0.157123	0.563238	6.28427	6.12715		II
F2	14061	Cf-2|Cf2|FII	coagulation factor II	-1.47268	-1.49126	-0.0185823					1418897_at	chr2	91465476	91476571	NM_010168	-	-0.0775676	0.759286	13.2407	13.1631		II
Zfp408	381410	Gm1011	zinc finger protein 408	-1.63752	-1.62649	0.0110234					1457002_at	chr2	91483844	91489948	NM_001033451	-	-0.0796896	0.743313	6.69138	6.6117		II
Arhgap1	228359	B230365D05Rik|C76222|Cdc42GAP|p50rhoGAP	Rho GTPase activating protein 1	-1.7096	-1.6847	0.0248986					1424307_at	chr2	91490274	91512477	NM_001145902	+	-0.0638837	0.814943	6.92499	6.86111		II
Atg13	51897	1110053A20Rik|D2Ertd391e|Harbi1	autophagy related 13	-1.63077	-1.56252	0.0682502					1458666_at	chr2	91514768	91550749	NM_145528	-	0.151305	0.484045	6.37615	6.52746		II
Harbi1	241547	D230010M03Rik	harbinger transposase derived 1	-1.58616	-1.40781	0.178342					1456872_a_at	chr2	91551106	91561723	NM_178724	+	-0.0651865	0.902426	7.85496	7.78977		II
Ambra1	228361	2310079H06Rik|A130023A14|AA474864|AV021921|D030051N19Rik|mKIAA1736	autophagy/beclin 1 regulator 1	-0.859453	-1.03076	-0.171304					1454985_at	chr2	91570294	91759006	NM_001080754	+	0.0871196	0.74963	7.21495	7.30207		II
Chrm4	12672	Chrm-4|M4	cholinergic receptor, muscarinic 4	-1.04034	-1.27005	-0.229712					1450575_at	chr2	91762345	91769986	NM_007699	+	-0.169767	0.452207	6.45829	6.28853		II
Mdk	17242	MK|Mek	midkine	-1.0476	-1.29594	-0.248336					1416006_at	chr2	91769978	91772439	NM_010784	-	-0.0912714	0.700885	7.36457	7.2733		II
Dgkz	104418	E130307B02Rik|ENSMUSG00000075035|F730209L11Rik|mDGK[z]	diacylglycerol kinase zeta	-1.06027	-1.39758	-0.33731					1452169_a_at	chr2	91772978	91803720	NM_138306	-	0.0547011	0.854251	9.5176	9.5723		II
Creb3l1	26427	Oasis	cAMP responsive element binding protein 3-like 1	-1.14825	-1.14365	0.00460588					1419295_at	chr2	91822484	91864327	NM_011957	-	-0.303911	0.171604	7.04588	6.74197		II
Phf21a	192285	80kDa|Bhc|Bhc80|D030065N23Rik|PFTF1	PHD finger protein 21A	-0.805226	-0.822229	-0.017003		LAD		DR	1418390_at	chr2	92025639	92204823	NM_001109691	+	0.134367	0.524005	7.13279	7.26715			IP
Gyltl1b	228366	5730485C17Rik|AI891893|Large2|Largel|mKIAA4105	glycosyltransferase-like 1B	-1.39022	-1.07753	0.312688					1434007_at	chr2	92205202	92211193	NM_172670	-	-0.0389545	0.901643	6.56531	6.52635		II
Pex16	18633		peroxisomal biogenesis factor 16	-1.45033	-1.14709	0.303235					1425021_a_at	chr2	92214832	92221377	NR_028114	+	0.333434	0.169982	9.52832	9.86176		II
1700029I15Rik	75641	1700021K07Rik	RIKEN cDNA 1700029I15 gene	-1.47195	-1.19492	0.27704					1438499_at	chr2	92223074	92223760	NM_183112	+	-0.140185	0.691698	6.62379	6.48361		II
Mapk8ip1	19099	IB1|JIP-1|Jip1|Prkm8ip|Skip|mjip-2a	mitogen-activated protein kinase 8 interacting protein 1	-1.51281	-1.24967	0.263133					1440619_at	chr2	92223832	92232840	NM_001202445	-	0.135676	0.544238	6.38231	6.51798		II
Cry2	12953	AV006279|D130054K12Rik	cryptochrome 2 (photolyase-like)	-1.62322	-1.494	0.129229					1426383_at	chr2	92243803	92274226	NM_009963	-	-0.116223	0.668272	8.01141	7.89519		II
Slc35c1	228368	E430007K15Rik|fuct1	solute carrier family 35, member C1	-1.37656	-1.47811	-0.101547					1452139_at	chr2	92292921	92300675	NM_145832	-	-0.220197	0.260203	7.44483	7.22464		II
Chst1	76969	2610008E20Rik|AW125896|C6ST|GST-1|Gst1|KSGAL6ST	carbohydrate (keratan sulfate Gal-6) sulfotransferase 1	-0.411529	-0.717458	-0.30593					1449147_at	chr2	92439863	92455409	NM_023850	+	-0.148588	0.600426	6.53233	6.38374		II
Syt13	80976	5730409J20Rik|AI549909|mKIAA1427	synaptotagmin XIII	-0.315805	-0.290224	0.025581		LAD		DR	1451045_at	chr2	92755257	92796208	NM_030725	+	0.172325	0.569077	6.25184	6.42417			IP
Prdm11	100042784	8030443D09Rik|AA163972|Gm707	PR domain containing 11	-0.438368	0.372962	0.81133		LAD		DR	1456186_at	chr2	92815062	92886301	NM_001177536	-	-0.183184	0.389206	7.84081	7.65763			IP
Trp53i11	277414	Tp53i11	transformation related protein 53 inducible protein 11	-0.751549	-0.515952	0.235597					1436919_at	chr2	93027740	93041914	NM_001025246	+	-0.319881	0.176815	7.86261	7.54273		II
Tspan18	241556	2610042G18Rik|6720430O15|BB226562	tetraspanin 18	-0.635608	-0.987347	-0.351738					1429856_at	chr2	93041916	93174644	NM_183180	-	-0.0856041	0.773641	6.4634	6.3778		II
Cd82	12521	AA682076|AL023070|C33|IA4|Kai1|Tspan27	CD82 antigen	-1.25511	-1.66712	-0.412008					1449611_at	chr2	93259258	93292829	NM_001271462	-	-0.214495	0.298759	7.47246	7.25796		II
Gm10804	100038525	ENSMUSG00000075025	predicted gene 10804	-1.37069	-1.66808	-0.297393					1441759_at	chr2	93292975	93296878	NR_040533	+	0.211575	0.39429	6.54574	6.75732		II
Alx4	11695	lst	aristaless-like homeobox 4	-1.23929	-0.893108	0.346182					1421737_at	chr2	93482590	93521496	NM_007442	+	-0.161253	0.566189	6.86744	6.70619		II
Ext2	14043	AI893565	exostoses (multiple) 2	-1.37368	-0.975037	0.39864					1460170_at	chr2	93535787	93662725	NM_010163	-	-0.135078	0.521361	8.61373	8.47865		II
Accs	329470	2610203E10Rik|Phacs	1-aminocyclopropane-1-carboxylate synthase (non-functional)	-1.20432	-1.05733	0.146984					1429421_at	chr2	93675609	93689933	NM_183220	-	0.0575918	0.860193	7.13736	7.19496		II
Accsl	381411	Gm1967	1-aminocyclopropane-1-carboxylate synthase (non-functional)-like	-1.03336	-0.975457	0.0579052					1436742_a_at	chr2	93695516	93709314	NM_001033452	-	0.132441	0.54509	6.06577	6.19821		II
Gm13889	620695	Ag2|OTTMUSG00000014994	predicted gene 13889	-0.89993	-0.332474	0.567456					1456206_at	chr2	93795966	93797257	NM_001145034	-	-0.161684	0.487121	6.52746	6.36577		II
4921507L20Rik	70852		RIKEN cDNA 4921507L20 gene	-0.948957	-0.530645	0.418312					1431458_at	chr2	93820190	93823732	NR_045827	+	-0.0788868	0.804518	6.58477	6.50588		II
Alkbh3	69113	1700108H04Rik|1810020C19Rik|Abh3|mABH3	alkB, alkylation repair homolog 3 (E. coli)	-0.97392	-0.734263	0.239657					1428889_at	chr2	93820790	93850887	NM_026944	-	0.0497243	0.85563	8.74865	8.79838		II
Hsd17b12	56348	2610510O05Rik|AI172963|KIK-I|Kik1	hydroxysteroid (17-beta) dehydrogenase 12	-1.11797	-1.36462	-0.246645					1450011_at	chr2	93872853	93998066	NM_019657	-	-0.207257	0.307019	11.2171	11.0099		II
Ttc17	74569	9130020K17Rik|D2Bwg1005e	tetratricopeptide repeat domain 17	-0.818561	-0.710669	0.107892					1428862_at	chr2	94140922	94246846	NM_183106	-	-0.207975	0.34463	7.53311	7.32513		II
2810002D19Rik	66457		RIKEN cDNA 2810002D19 gene	-0.787053	-0.442996	0.344057					1452312_at	chr2	94246863	94251837	NR_027831	+	0.127401	0.61748	6.35969	6.48709		II
Api5	11800	AAC-11|AI196452|API-5	apoptosis inhibitor 5	-0.559506	-0.254398	0.305109					1439214_a_at	chr2	94251883	94278304	NM_007466	-	-0.25804	0.254713	7.31719	7.05915		II
Lrrc4c	241568	6430556C10Rik|NGL-1	leucine rich repeat containing 4C	2.04905	1.42022	-0.628824	LAD	LAD			1437201_at	chr2	97307813	97471821	NM_001289744	+	-0.0436476	0.885736	6.74532	6.70167				PP
B230118H07Rik	68170	NWC	RIKEN cDNA B230118H07 gene	1.19317	1.36405	0.170874	LAD	LAD		DR	1444245_at	chr2	101400937	101469143	NM_026592	-	-0.20921	0.278218	6.38103	6.17183			IP
Rag2	19374	Rag-2	recombination activating gene 2	0.498724	1.08034	0.581616		LAD		DR	1418065_at	chr2	101464904	101472685	NM_009020	+	0.0452978	0.910658	6.7373	6.7826			IP
Rag1	19373	Rag-1	recombination activating gene 1	0.266486	0.90012	0.633634	LAD	LAD		DR	1450680_at	chr2	101478410	101489689	NM_009019	-	0.0756069	0.760868	6.01401	6.08961			IP
Traf6	22034	2310003F17Rik|AI851288|C630032O20Rik	TNF receptor-associated factor 6	-0.303533	0.141593	0.445126		LAD		DR	1435350_at	chr2	101518596	101541131	NM_009424	+	0.190014	0.340008	6.95685	7.14687			IP
Prr5l	72446	2600010E01Rik|4833411O04Rik|Protor-2|Protor2	proline rich 5 like	-0.548495	0.703268	1.25176		LAD		DR	1429909_at	chr2	101554441	101679137	NM_001110849	-	-0.133432	0.581246	6.36577	6.23234			IP
Commd9	76501	1810029F08Rik|AA409293	COMM domain containing 9	-1.18837	-1.16593	0.0224439					1428155_at	chr2	101726418	101741796	NM_029635	+	-0.193986	0.374538	8.34955	8.15557		II
Ldlrad3	241576	6430500P08|AI194318|Lrad3	low density lipoprotein receptor class A domain containing 3	-1.25918	-0.633738	0.62544		LAD		DR	1438666_at	chr2	101790357	102026534	NM_178886	-	0.0247139	0.942619	7.73597	7.76068			IP
Trim44	80985	Dipb|Mc7	tripartite motif-containing 44	-1.0166	-1.4083	-0.391705					1421869_at	chr2	102140275	102241057	NM_020267	-	-0.0890336	0.730027	6.38939	6.30036		II
Fjx1	14221		four jointed box 1 (Drosophila)	-0.579647	0.0919817	0.671629					1422733_at	chr2	102289522	102291949	NM_010218	-	-0.0832995	0.736108	6.37391	6.29061		II
Pamr1	210622	5930437L24|E430002G05Rik|Ramp	peptidase domain containing associated with muscle regeneration 1	-0.399013	-0.241286	0.157727		LAD		DR	1433529_at	chr2	102390177	102483197	NM_173749	+	-0.0423427	0.918292	6.87378	6.83144			IP
Slc1a2	20511	1700091C19Rik|2900019G14Rik|AI159670|Eaat2|GLT-1|GLT1|MGLT1	solute carrier family 1 (glial high affinity glutamate transporter), member 2	-1.15652	-0.839066	0.317459		LAD		DR	1438194_at	chr2	102498839	102630941	NM_001077514	+	0.775251	0.00189226	8.70993	9.48518	e1		IP
Cd44	12505	AU023126|AW121933|AW146109|HERMES|Ly-24|Pgp-1	CD44 antigen	-0.829878	-1.05035	-0.220467					1434376_at	chr2	102651299	102741822	NM_009851	-	0.418823	0.0597234	6.99322	7.41204		II
Pdhx	27402	AI481367|E3bp|Pdx1	pyruvate dehydrogenase complex, component X	-0.67538	-0.226475	0.448906		LAD		DR	1456090_at	chr2	102861212	102913670	NM_175094	-	-0.164174	0.473778	8.51081	8.34664			IP
Apip	56369	APIP2|CGI-29|Mmrp19	APAF1 interacting protein	-0.71502	-0.516615	0.198405					1418254_at	chr2	102913831	102932806	NM_019735	+	-0.0429336	0.87655	8.82737	8.78444		II
Ehf	13661	9030625L19Rik|AU019492	ets homologous factor	-0.396367	-1.05617	-0.659806					1451375_at	chr2	103103589	103143353	NM_007914	-	0.103071	0.660576	6.05784	6.16091		II
Elf5	13711	ESE-2|ESE-5|ESE-5.	E74-like factor 5	-1.09943	-1.18079	-0.0813576					1419555_at	chr2	103252254	103291145	NM_001145813	+	0.139698	0.549463	6.22699	6.36669		II
Cat	12359	2210418N07|Cas-1|Cas1|Cs-1	catalase	-1.20826	-1.34021	-0.131949					1416429_a_at	chr2	103294060	103325310	NM_009804	-	-0.0517818	0.853531	12.371	12.3192		II
Abtb2	99382	AW539457|BPOZ-2	ankyrin repeat and BTB (POZ) domain containing 2	-1.66142	-1.80231	-0.140888					1433453_a_at	chr2	103406466	103558580	NM_178890	+	-0.268337	0.2917	8.15886	7.89053		II
Nat10	98956	AI429152	N-acetyltransferase 10	-1.77182	-1.59382	0.178007					1447601_x_at	chr2	103561415	103601407	NM_153126	-	0.156777	0.647941	6.94078	7.09755		II
Caprin1	53872	AL022980|Caprin-1|Gpiap|Gpiap1|Mmgpip137|P137|rng105	cell cycle associated protein 1	-1.26341	-1.38584	-0.122428					1416463_at	chr2	103607263	103637797	NM_001111291	-	-0.340091	0.130332	7.46102	7.12093		II
Lmo2	16909	Rbtn-2|Rbtn2|Rhom-2|Ttg2	LIM domain only 2	-0.562864	-0.835656	-0.272792					1454086_a_at	chr2	103798151	103822035	NM_001142337	+	0.0291042	0.927746	7.65879	7.68789		II
Fbxo3	57443	1200002G09Rik|1700026K02Rik|AI046358|Fba	F-box protein 3	-0.866403	-0.810662	0.0557407					1431078_at	chr2	103867955	103895284	NM_020593	+	-0.274887	0.184201	6.72354	6.44865		II
Cd59a	12509	AA987121|Cd59|protectin	CD59a antigen	-0.976378	-1.05302	-0.0766381					1429830_a_at	chr2	103935957	103955567	NM_001111060	+	0.924761	0.000644637	8.01857	8.94333	e1	II
A930018P22Rik	68243		RIKEN cDNA A930018P22 gene	-0.90672	-0.840288	0.066432					1420717_at	chr2	103962925	103964903	NM_026634	+	0.00634072	0.986449	6.28427	6.29061		II
D430041D05Rik	241589	9630056G07Rik|G2	RIKEN cDNA D430041D05 gene	0.299319	0.043626	-0.255693	LAD	LAD		DR	1435848_at	chr2	103983231	104250491	NM_001033347	-	-0.00480449	0.990641	6.57768	6.57288			IP
Hipk3	15259	DYRK6|FIST3|PKY|mir-1902	homeodomain interacting protein kinase 3	-1.01134	-1.36799	-0.356649					1419191_at	chr2	104266638	104334646	NM_001145824	-	-0.0978959	0.696376	6.79086	6.69296		II
Cstf3	228410	4732468G05Rik|C79532|CstF-77	cleavage stimulation factor, 3' pre-RNA, subunit 3	-1.01278	-1.15132	-0.138543					1424723_s_at	chr2	104430640	104505582	NM_145529	+	0.0717243	0.778006	8.07348	8.1452		II
Depdc7	211896	AV216087	DEP domain containing 7	-0.81934	-0.787732	0.0316077					1424303_at	chr2	104561943	104582958	NM_144804	-	-0.0781682	0.874373	9.14324	9.06507		II
Qser1	99003	4732486I23Rik|AI502974	glutamine and serine rich 1	-1.05789	-0.957237	0.100649					1452331_s_at	chr2	104594949	104656853	NM_001123327	-	-0.111629	0.615049	6.99694	6.88531		II
Prrg4	228413	9930111I18Rik|TMG4	proline rich Gla (G-carboxyglutamic acid) 4 (transmembrane)	-0.797566	-0.637009	0.160557					1444084_at	chr2	104670897	104690007	NM_178695	-	0.0931488	0.773257	6.58014	6.67329		II
Ccdc73	211936	2210415I11Rik|4931417A20|AV080665|BC095976	coiled-coil domain containing 73	0.364371	0.33733	-0.0270412	LAD	LAD		DR	1445412_at	chr2	104726480	104839894	NM_177600	+	-0.00479862	0.989861	6.08719	6.08239			IP
Eif3m	98221	Ga17|Pcid1|Tango7	eukaryotic translation initiation factor 3, subunit M	-0.158594	0.120131	0.278725					1451076_s_at	chr2	104839813	104857184	NM_145380	-	0.0445403	0.879523	8.77513	8.81967		II
Wt1os	329480	6030498F17|AI314831|Wt1-as	Wilms tumor 1 homolog, opposite strand	-0.0531226	0.126316	0.179439		LAD		DR	1457698_at	chr2	104916694	104966667	NR_015462	-	0.224352	0.259809	5.79198	6.01634			IP
Wt1	22431	D630046I19Rik|Wt-1	Wilms tumor 1 homolog	0.254237	0.329341	0.0751034	LAD	LAD			1425995_s_at	chr2	104966685	105013771	NM_144783	+	0.0276078	0.92964	6.30797	6.33557				PP
0610012H03Rik	74088	Them7	thioesterase superfamily member 7	0.879395	0.724062	-0.155333	LAD	LAD	DR		1453043_at	chr2	105064498	105220017	NM_028747	+	0.0116154	0.973901	8.07915	8.09077					PI
Rcn1	19672	Rcn	reticulocalbin 1	0.718094	1.79458	1.07648		LAD		DR	1417090_at	chr2	105226104	105239476	NM_009037	-	-0.0508703	0.8655	7.62844	7.57757			IP
Pax6os1	402728	4831410G09Rik|Pax6os	paired box 6 opposite strand 1	1.63808	2.06463	0.426554	LAD	LAD			1440445_at	chr2	105376236	105510487	NR_002867	-	0.0352002	0.911156	6.18639	6.22159				PP
Pax6	18508	1500038E17Rik|AEY11|Dey|Gsfaey11|Pax-6|Sey	paired box 6	-0.136266	0.712847	0.849114		LAD		DR	1452526_a_at	chr2	105509052	105537521	NM_001244198	+	0.0433904	0.908508	6.11881	6.1622			IP
Elp4	77766	A330107A17Rik|Paxneb	elongation protein 4 homolog (S. cerevisiae)	1.01192	1.12647	0.114552	LAD	LAD	DR	DR	1448535_at	chr2	105540265	105744657	NM_023876	-	-0.144739	0.503543	7.2787	7.13396						AMB
Immp1l	66541	1500034J20Rik|2610528O17Rik|AU042386	IMP1 inner mitochondrial membrane peptidase-like (S. cerevisiae)	0.245309	0.815608	0.570299		LAD		DR	1451217_a_at	chr2	105744794	105805715	NM_028260	+	-0.0038743	0.990622	9.50488	9.50101			IP
Dnajc24	99349	1700030A21Rik|2610027M02Rik|AV066965|AW240712|Dph4|MmDjC7|Zcsl3	DnaJ (Hsp40) homolog, subfamily C, member 24	0.592986	0.826624	0.233638	LAD	LAD		DR	1430718_s_at	chr2	105806864	105843706	NM_026992	-	-0.0855743	0.743798	7.18995	7.10437			IP
Mpped2	77015	239Fb|2700082O15Rik|AV354767|AW060960	metallophosphoesterase domain containing 2	0.531941	1.74989	1.21795	LAD	LAD		DR	1435285_at	chr2	106533615	106708517	NM_001143683	+	0.0691337	0.819615	6.1036	6.17273			IP
Arl14ep	212772	2700007P21Rik|4930448O08Rik|ARF7EP	ADP-ribosylation factor-like 14 effector protein	1.03213	1.79164	0.759509					1430586_at	chr2	106802685	106814554	NM_001025102	-	-0.187135	0.405147	6.47775	6.29061		II
Fshb	14308	FSH|FSH-B|FSH-beta|Fshbeta	follicle stimulating hormone beta	1.82299	1.94235	0.119357	LAD	LAD			1450996_at	chr2	106896297	106899808	NM_008045	-	0.0258467	0.935208	6.13581	6.16166				PP
Kcna4	16492	Kv1.4	potassium voltage-gated channel, shaker-related subfamily, member 4	2.13138	2.36026	0.228878	LAD	LAD			1438613_at	chr2	107130745	107138661	NM_021275	+	0.0930142	0.697179	5.98313	6.07614				PP
Mettl15	76894	0610027B03Rik|AI303697|AW049952|Mett5d1	methyltransferase like 15	1.58477	1.4557	-0.129071	LAD	LAD	DR	DR	1452950_at	chr2	108932456	109118447	NM_029790	-	-0.0684982	0.823186	6.51034	6.44185						AMB
Kif18a	228421	AU024633|B130001M12Rik	kinesin family member 18A	1.04925	1.55157	0.502328	LAD	LAD	DR	DR	1424107_at	chr2	109120894	109181903	NM_139303	+	0.0857869	0.752803	6.06459	6.15037						AMB
Bdnf	12064		brain derived neurotrophic factor	0.34419	1.53459	1.1904	LAD	LAD		DR	1422168_a_at	chr2	109517188	109567200	NM_001285419	+	-0.0296433	0.944391	6.53679	6.50715			IP
Lin7c	22343	9130007B12Rik|AI303698|AU019331|AW125731|D2Ertd520e|LIN-7-C|LIN-7C|MALS-3|Veli3	lin-7 homolog C (C. elegans)	-0.390503	0.661658	1.05216		LAD		DR	1418898_at	chr2	109731034	109741093	NM_011699	+	-0.230325	0.252358	6.99718	6.76685			IP
Lgr4	107515	9130225G07|A330106J01Rik|A930009A08Rik|Gpr48	leucine-rich repeat-containing G protein-coupled receptor 4	-1.3401	-1.20687	0.133238					1453765_at	chr2	109757803	109854414	NM_172671	+	-0.0912555	0.738043	6.34442	6.25317		II
Ccdc34	68201	2810027O19Rik|4930522P10Rik|AI596202	coiled-coil domain containing 34	-0.0513653	0.5911	0.642465		LAD		DR	1453758_at	chr2	109857973	109885482	NM_026613	+	0.124195	0.616533	6.038	6.1622			IP
Bbox1	170442	AI874739	butyrobetaine (gamma), 2-oxoglutarate dioxygenase 1 (gamma-butyrobetaine hydroxylase)	1.01512	0.901864	-0.113252	LAD	LAD	DR		1459030_at	chr2	110105239	110145882	NM_130452	-	0.186311	0.359657	8.45273	8.63904					PI
Fibin	67606	1110018M03Rik	fin bud initiation factor homolog (zebrafish)	1.37041	1.548	0.177582	LAD	LAD			1419376_at	chr2	110201081	110203150	NM_026271	-	-0.182827	0.37512	6.6117	6.42887				PP
Slc5a12	241612	AI315119|D630015G19|SMCT2	solute carrier family 5 (sodium/glucose cotransporter), member 12	2.0545	1.88584	-0.168662	LAD	LAD			1456123_at	chr2	110437455	110489502	NM_001177624	+	0.0867987	0.736345	5.93405	6.02085				PP
Ano3	228432	AI838058|B230324K02Rik|Tmem16c	anoctamin 3	1.96298	1.33646	-0.626516	LAD	LAD	DR		1443612_at	chr2	110495357	110790401	NM_001128103	-	0.159881	0.441578	5.94275	6.10263					PI
Muc15	269328	4732460E09|D730046L02Rik|MUC-15	mucin 15	2.19147	1.25397	-0.937493	LAD	LAD	DR		1426941_at	chr2	110561764	110578120	NM_172979	+	0.0285335	0.937736	6.07223	6.10076					PI
4930430A15Rik	67575		RIKEN cDNA 4930430A15 gene	2.22134	1.9728	-0.248538	LAD	LAD			1421521_at	chr2	111033410	111069757	NM_026248	-	0.0724291	0.800735	6.07666	6.14909				PP
Lpcat4	99010	AI505034|Agpat7|Aytl3|LPEAT2	lysophosphatidylcholine acyltransferase 4	-0.068481	1.43647	1.50495		LAD		DR	1440207_at	chr2	112079997	112087268	NM_207206	+	-0.097427	0.772658	7.10634	7.00891			IP
Nutm1	213765	4932438M10|Nut	NUT midline carcinoma, family member 1	-0.185686	1.33962	1.5253		LAD		DR	1441336_at	chr2	112088104	112099448	NM_172521	-	-0.0168257	0.963203	6.59122	6.5744			IP
Nop10	66181	1110036B12Rik|NOP10P|Nola3	NOP10 ribonucleoprotein	-0.296599	1.19246	1.48905					1423211_at	chr2	112102082	112103055	NM_025403	+	-0.0969503	0.751002	10.191	10.0941		II
Slc12a6	107723	9530023I19Rik|KCC3|gaxp	solute carrier family 12, member 6	-0.482272	0.122318	0.604591		LAD		DR	1436989_s_at	chr2	112106470	112203320	NM_133649	+	0.163124	0.450178	6.43142	6.59455			IP
Emc4	68032	2610318K02Rik|Tmem85	ER membrane protein complex subunit 4	-0.766905	-0.39012	0.376785					1438369_x_at	chr2	112203175	112208184	NM_026519	-	0.104072	0.689058	7.52419	7.62827		II
Katnbl1	72425	2410042D21Rik|AA166487|AA473307|AI467442	katanin p80 subunit B like 1	-0.874126	-0.433759	0.440368		LAD		DR	1426495_at	chr2	112219367	112254394	NM_024254	+	-0.26369	0.21803	7.36131	7.09762			IP
Emc7	73024	2900064A13Rik|AI451465|ORF3|c11orf3	ER membrane protein complex subunit 7	-0.549294	0.413763	0.963057					1417344_at	chr2	112295181	112307593	NM_133749	+	-0.103719	0.645565	10.6358	10.5321		II
Aven	74268	1700013A01Rik|1700056A21Rik|mAven-L|mAven-S	apoptosis, caspase activation inhibitor	0.728162	1.31478	0.586615	LAD	LAD	DR	DR	1452996_a_at	chr2	112333120	112471410	NM_028844	+	-0.0975793	0.715337	7.9734	7.87582						AMB
Ryr3	20192	AI851294|C230090H21|RYR-3	ryanodine receptor 3	1.98711	1.57813	-0.408979	LAD	LAD	DR		1432133_at	chr2	112471538	112870488	NM_177652	-	-0.222018	0.312597	7.27885	7.05684					PI
Tmco5b	75275	4930563P21Rik	transmembrane and coiled-coil domains 5B	1.06215	1.38423	0.322081	LAD	LAD			1432203_at	chr2	113125888	113137347	NM_029232	+	0.0573059	0.853544	6.1036	6.16091				PP
Fmn1	14260	Fmn|ld	formin 1	0.96413	1.953	0.98887	LAD	LAD			1439397_at	chr2	113525246	113556924	NM_001287818	+	0.222061	0.270425	6.70071	6.92277				PP
4930533B01Rik	75166		RIKEN cDNA 4930533B01 gene	0.9593	1.94717	0.987872	LAD	LAD			1432373_at	chr2	113531209	113548707	NR_040614	-	-0.0581029	0.833278	6.83457	6.77646				PP
Grem1	23892	Cktsf1b1|Drm|Grem|ld	gremlin 1	0.741371	1.92578	1.18441	LAD	LAD		DR	1425357_a_at	chr2	113588831	113598805	NM_011824	-	-0.121544	0.586932	6.6192	6.49765			IP
Scg5	20394	7B2|AI325031|Sgne-1|Sgne1	secretogranin V	0.277531	1.70305	1.42552	LAD	LAD		DR	1423150_at	chr2	113616469	113669248	NM_009162	-	-0.0355057	0.904597	6.17183	6.13632			IP
Arhgap11a	228482	6530401L14Rik|mKIAA0013	Rho GTPase activating protein 11A	0.30713	1.92494	1.61781		LAD		DR	1438434_at	chr2	113671649	113688818	NM_181416	-	-0.14468	0.488525	6.75998	6.6153			IP
Gjd2	14617	Gja9|connexin36|cx36	gap junction protein, delta 2	0.775455	2.23773	1.46227	LAD	LAD			1435297_at	chr2	113835336	113839355	NM_010290	-	-0.108526	0.730332	6.2589	6.15037				PP
A530058N18Rik	320846		RIKEN cDNA A530058N18 gene	0.765385	2.03964	1.27425	LAD	LAD			1447058_at	chr2	113839300	113858028	NR_028423	+	0.150996	0.521876	6.03705	6.18805				PP
Actc1	11464	Actc-1	actin, alpha, cardiac muscle 1	0.701363	1.73205	1.03068	LAD	LAD			1415927_at	chr2	113873024	113878547	NM_009608	-	-0.0807706	0.803384	6.69961	6.61884				PP
C130080G10Rik	100303644		RIKEN cDNA C130080G10 gene	0.650761	1.54449	0.89373	LAD	LAD			1443470_at	chr2	113880131	113887238	NR_028422	+	0.132566	0.572497	6.70674	6.8393				PP
Aqr	11834	AW495846|mKIAA0560	aquarius	0.102741	0.66546	0.562719		LAD		DR	1452448_at	chr2	113926908	114001075	NM_009702	-	-0.115886	0.596898	6.53515	6.41927			IP
Zfp770	228491	6430601A21Rik|Znf770	zinc finger protein 770	0.72017	1.01589	0.295725		LAD		DR	1434682_at	chr2	114019196	114027168	NM_175466	-	-0.0543696	0.846007	7.16915	7.11478			IP
Dph6	66632	5730421E18Rik|Atpbd4	diphthamine biosynthesis 6	1.52542	2.25451	0.729088	LAD	LAD			1426548_a_at	chr2	114342153	114480664	NM_025675	-	0.192545	0.377203	7.35443	7.54697				PP
3110099E03Rik	100043232		RIKEN cDNA 3110099E03 gene	0.349146	0.632371	0.283225	LAD	LAD		DR	1431397_at	chr2	115319248	115337937	NR_030712	-	0.100019	0.690177	6.02489	6.12491			IP
BC052040	399568		cDNA sequence BC052040	0.557426	1.39922	0.841797	LAD	LAD		DR	1434577_at	chr2	115407451	115604504	NM_001145898	+	0.0278533	0.925355	7.19211	7.21997			IP
Meis2	17536	A430109D20Rik|Mrg1|Stra10	Meis homeobox 2	0.587015	0.809662	0.222647	LAD	LAD	DR	DR	1457632_s_at	chr2	115686999	115890357	NM_001159570	-	0.249007	0.198068	6.52746	6.77646						AMB
Tmco5	67356	1700095F04Rik|Tmco5a	transmembrane and coiled-coil domains 5	0.665718	0.739824	0.0741057	LAD	LAD		DR	1420341_at	chr2	116704426	116718236	NM_026104	+	-0.0664191	0.831761	6.34417	6.27775			IP
D330050G23Rik	320975		RIKEN cDNA D330050G23 gene	0.490053	0.579788	0.0897357		LAD		DR	1441160_at	chr2	116725887	116738527	NR_040336	+	-0.00138223	0.997235	6.32573	6.32435			IP
Spred1	114715	5730461F13Rik|AL024345|AW047647	sprouty protein with EVH-1 domain 1, related sequence	-0.495479	0.683844	1.17932		LAD		DR	1460116_s_at	chr2	116946806	117008013	NM_033524	+	-0.210856	0.330358	6.71674	6.50588			IP
Fam98b	68215	2610510H03Rik	family with sequence similarity 98, member B	0.629747	1.35357	0.723821		LAD		DR	1460037_at	chr2	117075474	117097276	NM_026620	+	-0.140002	0.626212	8.30496	8.16496			IP
Rasgrp1	19419	Rasgrp	RAS guanyl releasing protein 1	1.05826	1.98835	0.930095	LAD	LAD			1450143_at	chr2	117105728	117168613	NM_011246	-	-0.156547	0.447972	6.22251	6.06597				PP
4930412B13Rik	73938		RIKEN cDNA 4930412B13 gene	0.24665	0.802547	0.555897	LAD	LAD		DR	1431408_at	chr2	117647663	117734872	NR_040631	+	0.0493721	0.874555	6.39834	6.44771			IP
Thbs1	21825	TSP-1|TSP1|Thbs-1|tbsp1	thrombospondin 1	-0.0247769	0.535482	0.560259					1421811_at	chr2	117937657	117952869	NM_011580	+	0.167684	0.566372	6.28619	6.45388		II
Fsip1	71313	1700012M13Rik|4933432K11Rik	fibrous sheath-interacting protein 1	0.0292797	0.589244	0.559964		LAD		DR	1428035_at	chr2	118030623	118082702	NM_027759	-	-0.0722751	0.792282	6.46963	6.39735			IP
Gpr176	381413	Gm1012	G protein-coupled receptor 176	-0.632418	-0.0607976	0.571621		LAD		DR	1442116_at	chr2	118102833	118199155	NM_201367	-	0.0359731	0.912364	6.45423	6.49021			IP
Eif2ak4	27103	2610011M03|GCN2|MGCN2	eukaryotic translation initiation factor 2 alpha kinase 4	-0.613394	0.111731	0.725125		LAD		DR	1443235_at	chr2	118214352	118300970	NM_013719	+	0.275445	0.152441	6.21298	6.48842			IP
Srp14	20813	14kDa|AW536328	signal recognition particle 14	-0.604086	-0.708189	-0.104103					1455939_x_at	chr2	118301578	118305432	NM_009273	-	-0.17261	0.497162	10.2418	10.0691		II
Bmf	171543	AW260063|AW411872	BCL2 modifying factor	-0.72541	-0.800621	-0.0752108					1422995_at	chr2	118354492	118375414	NM_138313	-	-0.174206	0.448297	6.53105	6.35685		II
Bub1b	12236	AU045529|BUBR1	budding uninhibited by benzimidazoles 1 homolog, beta (S. cerevisiae)	-1.02468	-0.499271	0.525411					1416961_at	chr2	118423946	118467328	NM_009773	+	-0.285951	0.250696	6.79086	6.50491		II
Pak6	214230	4732456M09	p21 protein (Cdc42/Rac)-activated kinase 6	-1.14009	-0.420948	0.719139					1445475_at	chr2	118502981	118523756	NM_001145854	+	-0.188345	0.405843	6.74364	6.5553		II
Ankrd63	383787	Gm1337	ankyrin repeat domain 63	-1.16925	-0.387066	0.782183					1443287_at	chr2	118524838	118529699	NM_001081971	-	-0.10232	0.718491	6.39127	6.28895		II
Plcb2	18796	AI550384|B230205M18Rik|B230399N12	phospholipase C, beta 2	-1.23681	-0.424342	0.812466		LAD		DR	1452481_at	chr2	118533252	118554174	NM_177568	-	-0.130938	0.779585	7.15649	7.02556			IP
Phgr1	53906	1810007E14Rik|AA238765	proline/histidine/glycine-rich 1	-1.23274	-0.854452	0.378286					1418871_a_at	chr2	118598504	118603900	NM_001145644	+	-0.0936382	0.715552	6.37501	6.28137		II
Disp2	214240	AI840597|B230210L08Rik|DispB|mKIAA1742	dispatched homolog 2 (Drosophila)	-1.21838	-1.07446	0.143913					1435404_at	chr2	118605454	118620911	NM_170593	+	-0.225389	0.239504	6.64261	6.41722		II
Knstrn	51944	1700025D04Rik|C15orf23|D2Ertd750e|SKAP|Traf4af1	kinetochore-localized astrin/SPAG5 binding	-0.849955	-1.23266	-0.382701					1420081_s_at	chr2	118639738	118661948	NM_026412	+	-0.329398	0.114981	6.94855	6.61915		II
Ivd	56357	1300016K07Rik|6720455E18Rik|AI463340	isovaleryl coenzyme A dehydrogenase	-0.866555	-0.995816	-0.129261					1449001_at	chr2	118687735	118707093	NM_019826	+	0.218742	0.260338	9.06605	9.28479		II
Bahd1	228536	AL022997|AW541238|Gm117|mKIAA0945	bromo adjacent homology domain containing 1	-0.982436	-0.486901	0.495534					1433703_s_at	chr2	118727350	118750260	NM_001045523	+	-0.00403035	0.990831	7.34151	7.33748		II
Chst14	72136	2600016L03Rik|D4ST-1|D4st1	carbohydrate (N-acetylgalactosamine 4-0) sulfotransferase 14	-0.973397	-0.332962	0.640435					1426866_at	chr2	118752232	118754319	NM_028117	+	0.0157446	0.961549	7.15531	7.17106		II
Ccdc32	269336	Gm631	coiled-coil domain containing 32	-0.475078	-0.423964	0.0511139					1460558_at	chr2	118843514	118855129	NM_199310	-	0.236067	0.227436	7.3697	7.60577		II
Rpusd2	271842	4921503C21Rik|9630001E10|BB231107	RNA pseudouridylate synthase domain containing 2	-0.449634	-0.466556	-0.0169219					1442783_x_at	chr2	118860525	118867933	NM_173450	+	0.112874	0.622898	6.42338	6.53625		II
Casc5	76464	2310043D08Rik|5730505K17Rik	cancer susceptibility candidate 5	-0.495533	-0.297172	0.198361		LAD		DR	1438833_at	chr2	118872854	118929857	NM_029617	+	-0.127046	0.550846	6.20371	6.07666			IP
Rad51	19361	AV304093|Rad51a|Reca	RAD51 homolog	-0.585403	0.0822521	0.667656		LAD		DR	1418281_at	chr2	118938552	118961806	NM_011234	+	-0.125974	0.636837	6.49	6.36403			IP
Rmdn3	67809	1200015F23Rik|AI131757|Fam82a2|Ptpip51|RMD-3|Rmd3	regulator of microtubule dynamics 3	-0.672569	0.132239	0.804809		LAD		DR	1452704_at	chr2	118962733	118982770	NM_001033136	-	-0.253262	0.469744	9.02731	8.77405			IP
Gchfr	320415	2010323F13Rik|GFRP|P35	GTP cyclohydrolase I feedback regulator	-0.774133	-0.115868	0.658265					1435750_at	chr2	118993523	118998125	NM_177157	+	0.254017	0.194816	10.5865	10.8405		II
Dnajc17	69408	1700025B16Rik|C87112|D9Bwg1371e	DnaJ (Hsp40) homolog, subfamily C, member 17	-0.904748	-0.293355	0.611393		LAD		DR	1446928_at	chr2	118998235	119034531	NM_139139	-	0.228645	0.236036	7.55231	7.78095			IP
Gm14137	623781	OTTMUSG00000015762	predicted gene 14137	-0.810671	-0.17542	0.635251		LAD		DR	1456784_at	chr2	119000244	119003311	NM_001039223	+	-0.0078338	0.985325	6.84411	6.83628			IP
Zfyve19	72008	1500041L05Rik|ANCHR	zinc finger, FYVE domain containing 19	-1.05909	-0.507021	0.552068					1451380_at	chr2	119034455	119042786	NM_001164827	+	0.16231	0.524789	8.02109	8.1834		II
Ppp1r14d	72112	2010107K19Rik|GBPI-1|Ppp1r14	protein phosphatase 1, regulatory (inhibitor) subunit 14D	-1.1763	-0.691905	0.48439					1417990_at	chr2	119043858	119055601	NM_028104	-	0.0527416	0.858081	6.20371	6.25645		II
Spint1	20732	HAI-1	serine protease inhibitor, Kunitz type 1	-1.23629	-0.779238	0.457055					1416627_at	chr2	119063095	119075249	NM_016907	+	0.0945803	0.738939	6.65586	6.75044		II
Rhov	228543	A030005A06Rik|Arhv	ras homolog gene family, member V	-1.31646	-0.884191	0.432267					1424976_at	chr2	119094936	119096962	NM_145530	-	0.0849141	0.721633	6.07666	6.16157		II
Vps18	228545	9930024E13Rik	vacuolar protein sorting 18 (yeast)	-1.27726	-1.00115	0.276108					1455873_a_at	chr2	119114477	119124189	NM_172269	+	-0.206768	0.312824	7.40113	7.19437		II
Dll4	54485	Delta4	delta-like 4 (Drosophila)	-1.10774	-1.18038	-0.0726456					1421827_at	chr2	119151519	119161402	NM_019454	+	-0.121715	0.637483	7.3062	7.18449		II
Chac1	69065	1810008K03Rik	ChaC, cation transport regulator 1	-1.11191	-1.0693	0.0426121					1451382_at	chr2	119176977	119180062	NM_026929	+	-0.518075	0.0328432	7.59437	7.0763	e2	II
Ino80	68142	2310079N15Rik|4632409L19Rik|Inoc1	INO80 homolog (S. cerevisiae)	-1.08266	-0.893255	0.1894		LAD		DR	1448965_at	chr2	119198778	119303365	NM_026574	-	0.153851	0.491331	6.44958	6.60343			IP
Exd1	241624	4932702D22Rik|Exdl1	exonuclease 3'-5' domain containing 1	-0.843816	-1.05024	-0.206427					1445191_at	chr2	119345139	119373363	NM_172857	-	-0.181369	0.356267	7.46523	7.28386		II
Chp1	56398	1500003O03Rik|AA960066|AI046351|Cahp|Chp|Sid470p|p24|vac	calcineurin-like EF hand protein 1	-0.9024	-0.840235	0.0621658					1450007_at	chr2	119373442	119412758	NM_019769	+	-0.309376	0.13568	8.89694	8.58757		II
1700020I14Rik	66602	1190006L01Rik|4933437I03Rik|AI451541|AI585852|AW538376|AW558897|Cyrano	RIKEN cDNA 1700020I14 gene	-0.989092	-0.727153	0.261939					1437774_at	chr2	119420031	119426480	NR_015473	+	0.249199	0.206173	7.55176	7.80095		II
Oip5	70645	5730547N13Rik|Lint-25|Ms18b	Opa interacting protein 5	-1.05181	-0.639851	0.411961					1430617_at	chr2	119435267	119444241	NM_001042653	-	-0.220315	0.374894	6.48426	6.26394		II
Nusap1	108907	2610201A12Rik|AI481307|ANKT|AW547774|BB165529|BM037|LNP|NuSAP|Q0310|SAPL	nucleolar and spindle associated protein 1	-1.09293	-0.538835	0.554095					1416309_at	chr2	119444033	119475896	NM_133851	+	-0.345375	0.183914	7.0293	6.68393		II
Ndufaf1	69702	2410001M24Rik|CGI-65|CIA30	NADH dehydrogenase (ubiquinone) 1 alpha subcomplex, assembly factor 1	-1.1736	-0.545335	0.628264					1423711_at	chr2	119481186	119488534	NM_027175	-	0.100529	0.660448	9.25165	9.35218		II
Rtf1	76246	2900005O08Rik|6530416A09Rik|AI853581|AU043144|AW553985|Gtl7|cbp82	Rtf1, Paf1/RNA polymerase II complex component, homolog (S. cerevisiae)	-1.34351	-0.85825	0.485263		LAD		DR	1429047_at	chr2	119500803	119561143	NM_030112	+	0.0614621	0.819245	7.74437	7.80583			IP
Itpka	228550		inositol 1,4,5-trisphosphate 3-kinase A	-1.38849	-1.06152	0.326973					1424037_at	chr2	119568072	119576989	NM_146125	+	-0.190958	0.415369	6.61983	6.42887		II
Ltk	17005		leukocyte tyrosine kinase	-1.3832	-1.04023	0.342978					1460300_a_at	chr2	119577061	119586167	NM_203345	-	-0.00844045	0.980374	6.68425	6.67581		II
Rpap1	68925	1190005L06Rik|A730023M06Rik|AU041788|AW107702|mKIAA1403	RNA polymerase II associated protein 1	-1.35194	-0.972094	0.379841					1426890_a_at	chr2	119589694	119613273	NM_177294	-	-0.185743	0.366894	7.30589	7.12015		II
Tyro3	22174	AI323366|Brt|Dtk|Etk-2|Rse|Sky|TK19-2|Tif|etk2/tyro3|tk19-1	TYRO3 protein tyrosine kinase 3	-1.16252	-0.772661	0.389857					1425248_a_at	chr2	119625249	119643839	NM_019392	+	-0.031827	0.916269	6.23958	6.20775		II
Mga	29808	AV312082|C130042M01Rik|C80739|D030062C11Rik|Mad5	MAX gene associated	-1.07082	-1.21175	-0.14093					1431232_a_at	chr2	119722963	119795317	NM_013720	+	0.110329	0.722161	7.44448	7.55481		II
Mapkbp1	26390	2810483F24Rik|AW123212|JNKBP-1|Jnkbp1|mKIAA0596	mitogen-activated protein kinase binding protein 1	-1.01933	-1.24382	-0.224499					1423403_at	chr2	119798434	119853139	NM_011941	+	0.14276	0.55355	6.87853	7.02129		II
Jmjd7	433466		jumonji domain containing 7	-1.15635	-1.25016	-0.0938117					1425045_at	chr2	119853218	119858340	NM_001114637	+	0.222179	0.294901	6.96009	7.18227		II
Jmjd7-pla2g4b	102238433	Gm28042	predicted gene, 28042	-1.18281	-1.25038	-0.0675637					1425045_at	chr2	119853218	119868768	NR_104353	+	0.222179	0.294901	6.96009	7.18227		II
Pla2g4b	211429	A030011C02Rik|Gm1013|cPLA2-beta	phospholipase A2, group IVB (cytosolic)	-1.20719	-1.24745	-0.0402648					1456047_at	chr2	119859168	119868768	NM_145378	+	0.144802	0.56889	6.28345	6.42825		II
Ehd4	98878	2210022F10Rik|AI197390|AI846352|AV006278|Past2	EH-domain containing 4	-1.43764	-1.3657	0.0719371					1449852_a_at	chr2	119915222	119980311	NM_133838	-	0.0281871	0.939243	6.95888	6.98706		II
Pla2g4e	329502	2310026J01Rik|C230096D22|Pla2epsilon	phospholipase A2, group IVE	-0.791438	-0.658106	0.133332					1429862_at	chr2	119992147	120071071	NM_177845	-	0.000387672	0.999795	6.59357	6.59396		II
Pla2g4d	78390	2610311B01Rik|Pla2delta|cPLA2delta	phospholipase A2, group IVD	-0.795316	-0.719231	0.0760851					1453405_at	chr2	120091604	120114805	NM_001024137	-	-0.134566	0.538388	6.45829	6.32373		II
Pla2g4f	271844	4732472I07Rik|Gm647|Pla2zeta	phospholipase A2, group IVF	-0.731189	-0.685792	0.0453967					1455408_at	chr2	120125692	120139901	NM_001024145	-	0.0722503	0.783211	6.06577	6.13802		II
Vps39	269338	A230065P22Rik|AW743070|Vam6|Vam6P|mVam6	vacuolar protein sorting 39 (yeast)	-0.67734	-0.626024	0.0513162					1451720_at	chr2	120142196	120178869	NM_178851	-	0.308657	0.117332	7.67792	7.98658		II
Tmem87a	211499	A930025J12Rik	transmembrane protein 87A	-0.646718	-0.738823	-0.0921053					1424454_at	chr2	120181044	120229852	NM_001110497	-	-0.254181	0.220065	7.76655	7.51237		II
Ganc	76051	5830445O15Rik|9330160A12|mFLJ00088	glucosidase, alpha; neutral C	-0.64612	-0.931925	-0.285805					1431063_at	chr2	120229631	120286588	NM_172672	+	-0.130003	0.554134	7.02545	6.89545		II
4931402G19Rik	70933		RIKEN cDNA 4931402G19 gene	-0.767931	-0.995639	-0.227707					1431467_at	chr2	120281433	120295103	NR_040608	-	-0.0953463	0.716003	6.47859	6.38324		II
Capn3	12335	AI323605|Capa-3|Capa3|Lp82|p94	calpain 3	-0.866898	-0.986612	-0.119714					1426043_a_at	chr2	120289328	120330655	NM_001177799	+	-0.0916155	0.763804	6.46168	6.37007		II
Zfp106	20402	Cd-1|D2Dcr28|H3a|Sh3bp3|Znf106|sirm	zinc finger protein 106	-1.16923	-0.652972	0.516253		LAD		DR	1425331_at	chr2	120332565	120389567	NM_011743	-	-0.129275	0.557574	8.11537	7.98609			IP
Snap23	20619	23kDa|AA408749|SNAP-23|Sndt|Syndet	synaptosomal-associated protein 23	-1.11815	-0.379482	0.738665		LAD		DR	1420897_at	chr2	120393406	120426458	NM_009222	+	0.398932	0.114981	7.43874	7.83767			IP
Lrrc57	66606	2810002D13Rik|AA407405	leucine rich repeat containing 57	-1.05818	-0.387858	0.670319					1430057_s_at	chr2	120429973	120435244	NM_001159610	-	-0.18399	0.366953	6.66359	6.4796		II
Haus2	66296	1700101G24Rik|2410007P03Rik|AU020217|Cep27	HAUS augmin-like complex, subunit 2	-1.01708	-0.413421	0.603654					1439032_at	chr2	120435171	120446554	NM_025475	+	0.255713	0.226321	7.4551	7.71082		II
Cdan1	68968	1500015A01Rik|AI448026|AW492297|CDA-I|CDA1|CDAI	congenital dyserythropoietic anemia, type I (human)	-0.984965	-0.57087	0.414095		LAD		DR	1428166_at	chr2	120541889	120557253	NM_026891	-	-0.073394	0.820909	7.16287	7.08948			IP
Ttbk2	140810	2610507N02Rik|AI326283|B930008N24Rik|TTK|Ttbk|Ttbk1|mKIAA0847	tau tubulin kinase 2	-0.813428	-0.377021	0.436407		LAD		DR	1436647_at	chr2	120558551	120676320	NM_080788	-	-0.204361	0.320845	6.88076	6.6764			IP
AV039307	100502700		expressed sequence AV039307	-0.742722	-0.106295	0.636427					1431264_at	chr2	120676391	120692426	NR_038349	+	0.0834335	0.771163	6.11267	6.19611		II
Ubr1	22222	AI504731	ubiquitin protein ligase E3 component n-recognin 1	-0.576426	-0.492833	0.083593		LAD		DR	1446438_at	chr2	120686011	120796451	NM_009461	-	0.196447	0.40346	7.14523	7.34168			IP
Tmem62	96957	B830009D23Rik|C77355	transmembrane protein 62	-0.826583	-0.645349	0.181234		LAD		DR	1455350_at	chr2	120802797	120833578	NM_175285	+	-0.0650212	0.831744	8.30117	8.23615			IP
Ccndbp1	17151	AU022347|DIP1|GCIP|Maid|SECC-8|SSEC-8	cyclin D-type binding-protein 1	-0.835755	-0.583751	0.252004					1420745_a_at	chr2	120834143	120842648	NM_010761	+	0.0166229	0.959475	8.29408	8.3107		II
Epb4.2	13828	Epb42	erythrocyte membrane protein band 4.2	-0.853019	-0.584044	0.268975					1417338_at	chr2	120843952	120862491	NM_013513	-	0.271359	0.171097	6.41455	6.68591		II
Tgm5	74176	2310007C07Rik|TGMX|TGx	transglutaminase 5	-0.740869	-0.616486	0.124383					1430142_at	chr2	120871846	120911495	NM_028799	-	-0.0550812	0.868026	6.56325	6.50816		II
Lcmt2	329504	D330024M17|Tyw4	leucine carboxyl methyltransferase 2	-0.825202	-0.491322	0.33388					1433518_at	chr2	120963027	120966434	NM_177846	-	0.0205855	0.948212	7.8913	7.91189		II
Adal	75894	4930578F03Rik	adenosine deaminase-like	-0.874526	-0.5266	0.347926		LAD		DR	1447747_x_at	chr2	120967876	120982414	NM_029475	+	0.139979	0.614456	6.66163	6.80161			IP
Zscan29	99334	AW125441|Zfp690	zinc finger SCAN domains 29	-0.930858	-0.573226	0.357633		LAD		DR	1431259_at	chr2	120983162	120996885	NM_178889	-	-0.0105449	0.976415	6.71674	6.70619			IP
Tubgcp4	51885	4932441P04Rik|76p|D2Ertd435e|GCP-4	tubulin, gamma complex associated protein 4	-0.96073	-0.609421	0.35131					1433660_at	chr2	120996941	121024505	NR_077245	+	-0.294534	0.13681	7.87211	7.57758		II
Trp53bp1	27223	53BP1|Tp53bp1|m53BP1|p53BP1	transformation related protein 53 binding protein 1	-0.773985	-0.60207	0.171914					1442316_x_at	chr2	121022464	121097122	NM_013735	-	0.143608	0.561222	6.15364	6.29725		II
Map1a	17754	6330416M19Rik|AI853608|Mtap-1|Mtap1|Mtap1a|moth1	microtubule-associated protein 1 A	-0.860345	-0.434462	0.425883					1460566_at	chr2	121115337	121136568	NM_032393	+	0.106	0.665352	6.90445	7.01045		II
Ppip5k1	327655	B430315C20Rik|Hisppd2a|mKIAA0377	diphosphoinositol pentakisphosphate kinase 1	-0.942544	-0.547779	0.394766					1460584_at	chr2	121136296	121176749	NM_178795	-	-0.185755	0.60743	6.80825	6.6225		II
Ckmt1	12716	Mt-CK|ScCKmit|UbCKmit|mi-CK	creatine kinase, mitochondrial 1, ubiquitous	-0.936319	-0.607793	0.328526					1417089_a_at	chr2	121184376	121189473	NM_009897	+	0.23347	0.409562	6.20775	6.44122		II
Strc	140476	DFNB16	stereocilin	-0.891265	-0.589886	0.301379					1421695_at	chr2	121189462	121206676	NM_080459	-	0.125064	0.56185	6.47029	6.59536		II
Catsper2	212670		cation channel, sperm associated 2	-0.881443	-0.584487	0.296956					1425309_at	chr2	121220090	121239528	NM_153075	-	0.103453	0.718907	7.01485	7.1183		II
Pdia3	14827	58kDa|ERp57|ERp60|ERp61|Erp|Grp58|PDI|PDI-Q2|PI-PLC|PLC[a]|Plca	protein disulfide isomerase associated 3	-1.01928	-0.743779	0.275503					1423423_at	chr2	121239637	121264422	NM_007952	+	-0.379537	0.0704801	11.7706	11.3911		II
Ell3	269344	A930015D22Rik	elongation factor RNA polymerase II-like 3	-1.04157	-0.824056	0.217514					1442514_a_at	chr2	121264762	121268337	NM_145973	-	0.367947	0.113656	6.41443	6.78238		II
Serf2	378702	C80083|Msmac1l|m4F5rel	small EDRK-rich factor 2	-1.07528	-0.893798	0.181483					1420010_at	chr2	121274963	121279162	NM_011354	+	0.145623	0.572425	6.30219	6.44781		II
Serinc4	574418		serine incorporator 4	-1.0815	-0.904391	0.177112					1426035_at	chr2	121276912	121282500	NM_001025371	-	0.0338904	0.913986	6.58872	6.62261		II
Hypk	67693	2310003F16Rik|HSPC136	huntingtin interacting protein K	-1.07653	-0.921747	0.15478					1425087_at	chr2	121282823	121284176	NM_026318	+	-0.0506771	0.863399	6.31947	6.2688		II
Mfap1b	100034361		microfibrillar-associated protein 1B	-1.07579	-0.953614	0.122178					1449444_a_at	chr2	121287401	121299759	NM_001081975	-	-0.155677	0.528722	8.1172	7.96152		II
Mfap1a	67532	4432409M24Rik|Mfap1	microfibrillar-associated protein 1A	-0.997941	-0.934849	0.0630918					1449444_a_at	chr2	121318416	121332392	NM_026220	-	-0.155677	0.528722	8.1172	7.96152		II
Wdr76	241627	5830411K18Rik|6030457D09|AA517836	WD repeat domain 76	-0.70937	-0.530365	0.179006					1455674_at	chr2	121332458	121370595	NM_030234	+	-0.115032	0.633475	6.43769	6.32266		II
Frmd5	228564	1500032A09Rik|5830442F04|A930004K21Rik|R75430	FERM domain containing 5	0.391169	0.387005	-0.00416468	LAD	LAD	DR	DR	1436243_at	chr2	121371264	121632793	NM_172673	-	-0.100132	0.792384	6.45083	6.35069						AMB
Casc4	319996	D130060C09Rik|VGFG2573	cancer susceptibility candidate 4	0.118433	1.04307	0.924632	LAD	LAD		DR	1440248_at	chr2	121692705	121761943	NM_001205370	+	0.126868	0.609361	6.24814	6.37501			IP
Mageb3	17147	Mage-b3|Mage-ps1|Mage-rs3|Smage3	melanoma antigen, family B, 3	-0.297135	-0.0473142	0.249821					1450293_at	chr2	121779506	121781828	NM_008545	-	0.0390865	0.900154	6.13632	6.17541		II
Ctdspl2	329506	D2Ertd485e	CTD (carboxy-terminal domain, RNA polymerase II, polypeptide A) small phosphatase like 2	-0.668407	-0.446602	0.221805					1436914_at	chr2	121782188	121839322	NM_212450	+	0.131947	0.705998	6.6067	6.73865		II
Eif3j1	78655	1810016I04Rik|2700079K05Rik|AA409117|AA409446|C78575|Eif3j|Eif3j-1|Eif3j-2|Eif3j2|Eif3s1|eIF-3-alpha-A|eIF-3-alpha-B|eIF3-alpha|eIF3-p35|eIF3j-A|eIF3j-B	eukaryotic translation initiation factor 3, subunit J1	-1.05368	-0.631355	0.422326					1426394_at	chr2	121854315	121879368	NM_144545	+	0.251314	0.211936	9.37502	9.62634		II
Eif3j2	100042807	ENSMUSG00000043424|Eif3j-2|Gm9781|eIF3 p35|eIF3j-B	eukaryotic translation initiation factor 3, subunit J2	-1.05368	-0.631355	0.422326					1426394_at	chr2	121854318	121879367	NM_001256055	+	0.251314	0.211936	9.37502	9.62634		II
Spg11	214585	6030465E24Rik|A330015I11|C530005A01Rik	spastic paraplegia 11	-1.11476	-0.901585	0.213171					1426451_at	chr2	121879261	121944122	NM_145531	-	0.157133	0.503028	7.57091	7.72804		II
Patl2	67578	4930424G05Rik|Pat1a	protein associated with topoisomerase II homolog 2 (yeast)	-0.926899	-0.873875	0.053024					1430735_at	chr2	121945843	122011925	NM_026251	-	0.0566416	0.856196	6.75044	6.80708		II
B2m	12010	Ly-m11|beta2-m|beta2m	beta-2 microglobulin	-0.94377	-0.907901	0.0358696					1452428_a_at	chr2	121973422	121978818	NM_009735	+	-0.0804248	0.73954	13.6287	13.5483		II
Trim69	70928	4921519C19Rik|Rnf36|Trif|Trimless	tripartite motif-containing 69	-0.888666	-0.816938	0.0717282					1418757_at	chr2	121986435	122004763	NM_080510	+	0.125742	0.590922	6.26265	6.38839		II
4933406J08Rik	74401		RIKEN cDNA 4933406J08 gene	-0.877456	-0.68356	0.193896					1430433_at	chr2	122012007	122032129	NM_028914	+	-0.0615162	0.831382	6.51805	6.45653		II
Sord	20322	Sdh-1|Sdh1|Sodh-1	sorbitol dehydrogenase	-0.998509	-0.57487	0.423639					1438183_x_at	chr2	122060574	122091073	NM_146126	+	0.411549	0.0545477	10.0303	10.4418		II
Duoxa2	66811	9030623N16Rik	dual oxidase maturation factor 2	-0.891989	-0.293303	0.598686					1422137_at	chr2	122124635	122128621	NM_025777	+	-0.22747	0.299547	6.47164	6.24417		II
Duoxa1	213696	BC019755|Nip|Nip1	dual oxidase maturation factor 1	-0.86935	-0.236115	0.633236					1460372_at	chr2	122129284	122139466	NM_145395	-	0.165051	0.440414	6.89812	7.06317		II
Duox1	99439	9930101G15Rik|AW987690|Duox2|LNOX1|LNOX2|NOXEF1|NOXEF2|P138-TOX|THOX1|THOX2	dual oxidase 1	-0.790238	-0.0421851	0.748053		LAD		DR	1456877_at	chr2	122141407	122173708	NM_001099297	+	0.091257	0.717904	6.39583	6.48709			IP
Shf	435684		Src homology 2 domain containing F	-0.417848	0.323199	0.741047					1436167_at	chr2	122174627	122194654	NM_001013829	-	-0.0103874	0.974514	7.46137	7.45098		II
Slc28a2	269346	2010208B10Rik|B430217P18|BB152493|Cnt2	solute carrier family 28 (sodium-coupled nucleoside transporter), member 2	1.09938	1.52483	0.425448	LAD	LAD			1450639_at	chr2	122252212	122286866	NM_172980	+	-0.0970101	0.668923	6.45232	6.35531				PP
Bambi-ps1	81913		BMP and activin membrane-bound inhibitor, pseudogene (Xenopus laevis)	1.22358	1.33512	0.111542		LAD			1456178_at	chr2	122292318	122293533	NR_027919	-	0.144472	0.534488	6.21298	6.35745		II
Gm14085	381417	OTTMUSG00000015615	predicted gene 14085	1.27773	0.6566	-0.621127	LAD	LAD	DR		1450639_at	chr2	122310676	122353776	NM_001085518	+	-0.0970101	0.668923	6.45232	6.35531					PI
Gatm	67092	1810003P21Rik|AI314789|AT	glycine amidinotransferase (L-arginine:glycine amidinotransferase)	0.684764	1.31651	0.631746	LAD	LAD			1423569_at	chr2	122420208	122437013	NM_025961	-	0.134489	0.538732	7.49228	7.62677				PP
Spata5l1	214616	AV141009|C130039A10Rik	spermatogenesis associated 5-like 1	0.206757	1.09152	0.884768					1455863_at	chr2	122456360	122458440	NM_001033256	+	0.082276	0.74655	6.10179	6.18406		II
AA467197	433470	Nmes1|mir-147	expressed sequence AA467197	0.116179	1.01905	0.902871					1434046_at	chr2	122463622	122466812	NM_001004174	+	-0.0494608	0.861643	6.26724	6.21778		II
Slc30a4	22785	Znt4|lm|znT-4	solute carrier family 30 (zinc transporter), member 4	-0.582354	0.203752	0.786107					1418843_at	chr2	122506974	122528399	NM_011774	-	-0.166494	0.554134	7.99232	7.82583		II
Bloc1s6	18457	BLOC-1|Pldn|Stx13bp1|pa	biogenesis of lysosomal organelles complex-1, subunit 6, pallidin	-0.714948	0.0222216	0.737169		LAD		DR	1457088_at	chr2	122564240	122575223	NM_019788	+	-0.257706	0.18292	7.12051	6.86281			IP
Sqrdl	59010	0610039J17Rik|4930557M22Rik|SQOR	sulfide quinone reductase-like (yeast)	-0.0961329	0.348398	0.444531	LAD	LAD			1420641_a_at	chr2	122591094	122635287	NM_001162503	+	0.484352	0.0231129	10.9856	11.4699				PP
4930517E11Rik	74702		RIKEN cDNA 4930517E11 gene	2.24194	1.85504	-0.386893	LAD	LAD			1432074_at	chr2	123949371	123955692	NR_040611	-	-0.162269	0.514954	6.51657	6.3543				PP
Sema6d	214968	1110067B02Rik|AA409156|D330011G23|mKIAA1479	sema domain, transmembrane domain (TM), and cytoplasmic domain, (semaphorin) 6D	1.30538	2.00843	0.703054	LAD	LAD		DR	1448060_at	chr2	124436031	124493506	NM_199241	+	-0.14824	0.580459	6.59689	6.44865			IP
Myef2	17876	9430071B01|mKIAA1341	myelin basic protein expression factor 2, repressor	0.378096	0.938647	0.560551		LAD		DR	1425350_a_at	chr2	124912006	124949396	NM_001162417	-	-0.187697	0.380583	7.04303	6.85533			IP
Ctxn2	381418	BB181834|Gm1638	cortexin 2	0.629331	0.808266	0.178935	LAD	LAD	DR	DR	1436493_at	chr2	124962427	124973577	NM_001162934	+	0.117247	0.778457	6.53959	6.65684						AMB
Slc12a1	20495	AI788571|D630042G03Rik|Nkcc2|mBSC1|urehr3	solute carrier family 12, member 1	1.10621	0.997824	-0.108388	LAD	LAD	DR		1424260_at	chr2	124978335	125055737	NM_183354	+	-0.0916871	0.690709	6.21821	6.12653					PI
Dut	110074	5031412I06Rik|5133400F09Rik|D2Bwg0749e|Dutp|dUTPase	deoxyuridine triphosphatase	1.07042	1.90751	0.837097		LAD		DR	1419269_at	chr2	125073250	125084785	NM_023595	+	0.244976	0.219813	6.61147	6.85644			IP
Fbn1	14118	AI536462|B430209H23|Fib-1|Tsk	fibrillin 1	2.10929	2.34858	0.239297	LAD	LAD			1425896_a_at	chr2	125126329	125332174	NM_007993	-	-0.125123	0.621085	6.79675	6.67162				PP
Cep152	99100	AI851464|mKIAA0912	centrosomal protein 152	0.489955	1.23197	0.742016	LAD	LAD		DR	1427496_at	chr2	125388823	125450849	NM_001081091	-	0.0339016	0.913602	6.89545	6.92935			IP
Shc4	271849	6230417E10Rik|9930029B02Rik|Gm685|RaLP	SHC (Src homology 2 domain containing) family, member 4	0.133833	1.44499	1.31116	LAD	LAD		DR	1457118_at	chr2	125453182	125549884	NM_199022	-	0.0951639	0.782142	6.28499	6.38016			IP
Eid1	58521	2610002K20Rik|Cri1|EID-1|ORF12|PNAS-22|PTD014	EP300 interacting inhibitor of differentiation 1	0.137128	1.45069	1.31356		LAD		DR	1448406_at	chr2	125498835	125501378	NM_025613	+	0.212121	0.366797	7.35523	7.56735			IP
Secisbp2l	70354	3110001I20Rik|AI504340|C630011I23	SECIS binding protein 2-like	-0.446099	0.720799	1.1669		LAD		DR	1450642_at	chr2	125562721	125608606	NM_177608	-	-0.256117	0.190158	8.93004	8.67392			IP
Cops2	12848	AI315723|C85265|Csn2|Sgn2|TRIP-15|Trip15	COP9 (constitutive photomorphogenic) homolog, subunit 2 (Arabidopsis thaliana)	-0.643288	0.557401	1.20069		LAD		DR	1423459_at	chr2	125656037	125684818	NM_001285513	-	0.124936	0.585124	9.40982	9.53476			IP
Galk2	69976	2810017M24Rik|AI327030|Gk2	galactokinase 2	0.408688	0.889339	0.480651	LAD	LAD	DR	DR	1438642_at	chr2	125684953	125810034	NM_175154	+	0.177391	0.566189	6.00471	6.1821						AMB
Fam227b	75823	4930525F21Rik	family with sequence similarity 227, member B	0.903429	1.29008	0.386652	LAD	LAD		DR	1430919_at	chr2	125809218	125977740	NM_029455	-	-0.00229732	0.994901	6.19759	6.19529			IP
Fgf7	14178	Kgf	fibroblast growth factor 7	0.846038	1.26427	0.418235	LAD	LAD			1438405_at	chr2	125860393	125916921	NM_008008	+	-0.0995539	0.711688	6.25818	6.15863				PP
Dtwd1	69185	1810033A06Rik	DTW domain containing 1	1.12756	1.42342	0.295852	LAD	LAD		DR	1424697_at	chr2	125977876	125991013	NM_026981	+	0.137165	0.513513	8.09897	8.23614			IP
Atp8b4	241633	A530043E15|Im	ATPase, class I, type 8B, member 4	0.776654	0.701582	-0.0750715	LAD	LAD	DR		1439814_at	chr2	126146708	126317289	NM_001080944	-	0.156074	0.477525	7.24108	7.39716					PI
Slc27a2	26458	ACSVL1|FATP2|VLCS|Vlac|Vlacs	solute carrier family 27 (fatty acid transporter), member 2	-0.676292	-0.550799	0.125493					1416316_at	chr2	126378759	126413979	NM_011978	+	0.0178019	0.954337	12.9686	12.9864		II
Hdc	15186	AW108189|Hdc-a|Hdc-c|Hdc-e|Hdc-s	histidine decarboxylase	-0.67886	-0.636417	0.0424426		LAD		DR	1451796_s_at	chr2	126419395	126444414	NM_008230	-	0.187295	0.361063	6.80791	6.99521			IP
Gabpb1	14391	BABPB2|E4TF1|E4TF1-47|E4TF1-53|E4Tf1B|GABPB|GABPB-1|GABPB-2|GABPB1-1|GABPB1-2|NRF2B1|NRF2B2	GA repeat binding protein, beta 1	-0.766134	-0.156058	0.610076		LAD		DR	1436232_a_at	chr2	126473483	126501328	NM_001271492	-	-0.160158	0.653681	7.14105	6.9809			IP
Usp8	84092	AI574262|AW557536|Ubpy|mKIAA0055	ubiquitin specific peptidase 8	-1.0994	-0.845452	0.253947					1422883_at	chr2	126533063	126585050	NM_001252580	+	-0.168797	0.419965	9.0752	8.9064		II
Usp50	75083	1700086G18Rik|4930511O11Rik	ubiquitin specific peptidase 50	-1.26318	-1.07559	0.18759					1453670_at	chr2	126586785	126609196	NM_029163	-	0.118898	0.581888	6.28799	6.40688		II
Trpm7	58800	2310022G15Rik|4833414K03Rik|5033407O22Rik|CHAK|CHAK1|LTrpC-7|Ltpr7|Ltrpc7|TRPPLIK	transient receptor potential cation channel, subfamily M, member 7	-1.36504	-1.18463	0.180406					1416800_at	chr2	126617293	126701997	NM_001164325	-	0.0757542	0.757449	8.00455	8.08031		II
Sppl2a	66552	2010106G01Rik|C130089K23Rik	signal peptide peptidase like 2A	-1.10799	-1.16383	-0.0558465					1425193_at	chr2	126716130	126758971	NM_023220	-	-0.189709	0.401971	9.39469	9.20498		II
Ap4e1	108011	2310033A20Rik|9930028M04Rik|AV087807	adaptor-related protein complex AP-4, epsilon 1	-1.00302	-0.967423	0.0355928					1440261_at	chr2	126834446	126895550	NM_175550	+	-0.065179	0.838344	7.59469	7.52951		II
Blvra	109778	0610006A11Rik|2500001N03Rik|Blvr	biliverdin reductase A	-1.18735	-0.484221	0.703128					1428580_at	chr2	126896392	126922820	NM_026678	+	0.0605783	0.827179	8.57389	8.63447		II
Ncaph	215387	A730011O11Rik|Brrn1|HCAP-H|mKIAA0074	non-SMC condensin I complex, subunit H	-1.04068	-0.328169	0.712512					1423920_at	chr2	126929545	126959690	NM_144818	-	-0.230169	0.325988	6.70461	6.47445		II
Itpripl1	73338	1700041B20Rik	inositol 1,4,5-triphosphate receptor interacting protein-like 1	-0.896326	-0.299195	0.59713					1431234_at	chr2	126964504	126968326	NM_001163528	-	-0.0902638	0.696931	6.87337	6.78311		II
Snrnp200	320632	A330064G03Rik|Ascc3l1|BC011390|HELIC2|U5-200-KD|U5-200KD	small nuclear ribonucleoprotein 200 (U5)	-0.969389	-0.876433	0.0929563					1454772_at	chr2	127034139	127066187	NM_177214	+	0.0663443	0.79356	6.8491	6.91545		II
Ciao1	26371	AW210570|Wdr39	cytosolic iron-sulfur protein assembly 1	-1.02202	-0.989745	0.0322705					1450953_at	chr2	127066673	127073552	NM_025296	-	0.153917	0.457807	9.08852	9.24243		II
Tmem127	69470	2310003P10Rik|AI314202|AI317350	transmembrane protein 127	-0.990538	-0.986888	0.00365012					1433895_at	chr2	127073710	127086500	NM_175145	+	-0.0747823	0.837018	8.15444	8.07966		II
Stard7	99138	AI852671|AL022671|AW544915	START domain containing 7	-0.952517	-0.821458	0.131058					1449628_s_at	chr2	127095964	127124670	NM_139308	+	0.154332	0.464102	10.5244	10.6787		II
Dusp2	13537	PAC1	dual specificity phosphatase 2	-0.929925	-0.643058	0.286866					1450698_at	chr2	127161894	127164113	NM_010090	+	0.00679893	0.984099	6.70461	6.71141		II
Astl	215095	7420700F21|C87576|Sas1b	astacin-like metalloendopeptidase (M12 family)	-0.942597	-0.621473	0.321125					1438136_at	chr2	127164374	127183387	NM_172539	+	-0.0621653	0.817705	6.47029	6.40813		II
Adra2b	11552	Adra-2b|[a]2B|alpha2-C2|alpha2B	adrenergic receptor, alpha 2b	-1.00357	-0.598475	0.405094					1439645_at	chr2	127189021	127192957	NM_009633	+	-0.169089	0.549808	6.9308	6.76171		II
Gpat2	215456	A530057A03Rik|Gm116|xGPAT1	glycerol-3-phosphate acyltransferase 2, mitochondrial	-1.07993	-0.849354	0.230577					1456208_at	chr2	127250934	127261828	NM_001081089	+	-0.0149506	0.963113	6.55229	6.53734		II
Fahd2a	68126	1500003K14Rik|B430104H02Rik|Cgi-105|Fahd2	fumarylacetoacetate hydrolase domain containing 2A	-1.08417	-0.80134	0.282831					1453795_at	chr2	127261950	127270301	NM_029629	-	0.132458	0.557328	8.72687	8.85933		II
Kcnip3	56461	4933407H12Rik|AI413860|Csen|DREAM|KChIP3|R74849	Kv channel interacting protein 3, calsenilin	-1.12689	-0.746956	0.379937					1418544_at	chr2	127282233	127347106	NM_019789	-	0.164716	0.466962	7.40798	7.57269		II
Prom2	192212	AI507243|Prom-rp	prominin 2	-1.05406	-0.760344	0.293713					1417047_at	chr2	127352688	127367153	NM_178047	-	-0.0311865	0.917321	6.3218	6.29061		II
Zfp661	72180	2810405K07Rik|A1-5|Znf2	zinc finger protein 661	-0.754044	-0.851035	-0.0969914					1428704_at	chr2	127401268	127410413	NM_028141	-	0.0427467	0.879205	6.74332	6.78606		II
Mrps5	77721	1620401I16Rik|AI850294	mitochondrial ribosomal protein S5	-0.703917	-0.750125	-0.0462081					1448488_at	chr2	127413161	127429722	NM_029963	+	0.144291	0.574872	8.41489	8.55918		II
Mal	17153	Mpv17|Vip17	myelin and lymphocyte protein, T cell differentiation protein	-0.75039	-0.239195	0.511195		LAD		DR	1417275_at	chr2	127458961	127482431	NM_001171187	-	0.191873	0.374894	6.16166	6.35353			IP
Mall	228576	BC012256|BENE	mal, T cell differentiation protein-like	-0.861139	-0.443646	0.417493					1425359_at	chr2	127530125	127555633	NM_145532	-	0.0542243	0.844158	6.14399	6.19821		II
Nphp1	53885		nephronophthisis 1 (juvenile) homolog (human)	-0.589765	-0.392581	0.197184					1453686_x_at	chr2	127566467	127614590	NM_016902	-	-0.078243	0.827071	7.18581	7.10757		II
1500011K16Rik	67885		RIKEN cDNA 1500011K16 gene	-0.439557	-0.421204	0.0183524					1438678_at	chr2	127617113	127618224	NR_015476	-	-0.0935003	0.70223	9.09294	8.99944		II
Bub1	12235	AL022991|Bub1a|C80208|D2Xrf87	budding uninhibited by benzimidazoles 1 homolog (S. cerevisiae)	-0.410399	-0.641284	-0.230884		LAD		DR	1424046_at	chr2	127625935	127657595	NM_009772	-	-0.204092	0.307058	6.40231	6.19821			IP
Acoxl	74121	1200014P05Rik|AV025673	acyl-Coenzyme A oxidase-like	-0.257362	-0.546038	-0.288676		LAD		DR	1460470_at	chr2	127680363	127949628	NM_028765	+	0.0124394	0.977345	6.6393	6.65174			IP
Bcl2l11	12125	1500006F24Rik|Bim|Bod|bcl2-L-11	BCL2-like 11 (apoptosis facilitator)	-1.01525	-1.2585	-0.243259					1435448_at	chr2	127951773	127988283	NM_009754	+	0.363844	0.0731674	7.10577	7.46962		II
Gm14005	100043424	OTTMUSG00000015351	predicted gene 14005	-1.19719	-0.833843	0.363346		LAD		DR	1444524_at	chr2	128124398	128255087	NR_028589	-	-0.150678	0.467425	6.73667	6.58599			IP
Anapc1	17222	2610021O03Rik|AI047775|AI853536|AW547281|Apc1|Mcpr|tsg24	anaphase promoting complex subunit 1	-1.02253	-0.718334	0.304194					1434443_at	chr2	128435818	128513131	NM_008569	-	-0.169699	0.554134	6.84342	6.67372		II
Mertk	17289	Eyk|Mer|Nyk|nmf12	c-mer proto-oncogene tyrosine kinase	-0.589012	-0.674622	-0.08561					1422869_at	chr2	128524732	128627924	NM_008587	+	0.193847	0.360135	7.82157	8.01542		II
Tmem87b	72477	2610301K12Rik|2810431I02Rik|AU014804	transmembrane protein 87B	-0.774562	-0.481575	0.292987		LAD		DR	1429337_at	chr2	128644038	128679997	NM_028248	+	0.217481	0.278977	7.35676	7.57424			IP
Fbln7	70370	1600015H20Rik|AI464334|TM14	fibulin 7	-0.561043	-0.553412	0.00763067		LAD		DR	1460412_at	chr2	128689667	128722770	NM_024237	+	0.177512	0.376046	6.24176	6.41927			IP
Zc3h8	57432	AU020882|E130108N08Rik|Fliz1|Zc3hdc8	zinc finger CCCH type containing 8	-0.417818	-0.112981	0.304837					1418495_at	chr2	128752003	128769756	NM_020594	-	0.231506	0.407288	7.02473	7.25623		II
Zc3h6	78751	4631426G04Rik|4833425H18Rik|AU024389|AW060453|Zc3hdc6|mKIAA2035	zinc finger CCCH type containing 6	-0.462515	0.709189	1.1717		LAD		DR	1453477_at	chr2	128793137	128844299	NM_178404	+	0.0555534	0.838984	6.24617	6.30173			IP
Ttl	69737	2410003M22Rik|2700049H19Rik|AI848570	tubulin tyrosine ligase	-1.01216	0.291974	1.30413		LAD		DR	1427112_at	chr2	128891682	128922019	NM_027192	+	0.190862	0.327607	6.26754	6.4584			IP
Polr1b	20017	128kDa|D630020H17Rik|RPA116|RPA135|RPA2|Rpo1-2	polymerase (RNA) I polypeptide B	-0.985613	-0.0600241	0.925589		LAD		DR	1416126_at	chr2	128926731	128952331	NM_009086	+	-0.0263161	0.931594	6.78606	6.75975			IP
Chchd5	66170	1110027L01Rik|AW045710	coiled-coil-helix-coiled-coil-helix domain containing 5	-0.937638	-0.0972502	0.840387					1424851_at	chr2	128955435	128959847	NM_025395	+	-0.119738	0.595635	6.88076	6.76102		II
AI847159	100048701	OTTMUSG00000015420	expressed sequence AI847159	-1.01056	-0.331619	0.678939		LAD		DR	1444095_a_at	chr2	129003883	129006409	NR_045264	-	-0.086262	0.749584	6.258	6.17174			IP
Slc20a1	20515	AI607883|Glvr-1|Glvr1	solute carrier family 20, member 1	-1.17464	-0.46174	0.712901					1448568_a_at	chr2	129024508	129030840	NM_001159593	+	0.695176	0.00463851	7.81658	8.51176	e1	II
Ckap2l	70466	2010016H04Rik|2610318C08Rik|AV070319|radmis|rdm	cytoskeleton associated protein 2-like	-0.608758	-0.224773	0.383985		LAD		DR	1435938_at	chr2	129093945	129122948	NM_181589	-	-0.424887	0.042951	7.24932	6.82443			IP
Il1a	16175	Il-1a	interleukin 1 alpha	-0.263624	-0.0776501	0.185974	LAD	LAD		DR	1421473_at	chr2	129125345	129135708	NM_010554	-	-0.0273801	0.931412	6.64203	6.61465			IP
Il1b	16176	IL-1beta|Il-1b	interleukin 1 beta	0.0983905	-0.330551	-0.428941					1449399_a_at	chr2	129190315	129196856	NM_008361	-	0.10836	0.623305	7.17053	7.27889		II
Il1bos	329514	9430083I22|Gm14047|OTTMUSG00000015529	interleukin 1 beta, opposite strand	0.100164	-0.359374	-0.459538					1446631_at	chr2	129195637	129201469	NR_015474	+	-0.00700386	0.983765	6.16858	6.16157		II
Sirpa	19261	AI835480|Bit|CD172a|P84|Ptpns1|SHP-1|SHPS-1|SIRP	signal-regulatory protein alpha	-0.258563	-0.572035	-0.313472					1416986_a_at	chr2	129418930	129457964	NM_001177647	+	-0.243977	0.222077	7.05223	6.80825		II
Pdyn	18610	Dyn	prodynorphin	-0.0390088	-0.156496	-0.117488		LAD		DR	1416266_at	chr2	129512284	129524394	NM_001286502	-	0.095248	0.765569	6.59526	6.69051			IP
4932416H05Rik	654409		RIKEN cDNA 4932416H05 gene	-0.321956	-0.581965	-0.260009					1439914_at	chr2	129624104	129627195	NR_029452	-	0.146183	0.575376	6.21778	6.36396		II
Stk35	67333	1700054C12Rik|CLIK1|Stk35l1	serine/threonine kinase 35	-0.370629	-0.650279	-0.27965					1431107_at	chr2	129626252	129658021	NM_001038635	+	-0.337375	0.0891792	6.67034	6.33297		II
Tgm3	21818	AI893889|TG E|TG(E)|TGE|TGase E|TGase-3	transglutaminase 3, E polypeptide	0.101022	0.206408	0.105385					1421355_at	chr2	129838075	129876135	NM_009374	+	0.0491792	0.871202	6.74339	6.79257		II
[truncated: 16,855 more rows]

## Sheet: data column information
Symbol	Gene name
GeneID	Entrez Gene ID
Synonyms	aliases
Description	Gene description
w100_wt	average DamID signal over 100Kb centered on the gene; wild type mouse; log2 transformed
w100_ko	average DamID signal over 100Kb centered on the gene; NET47 KO mouse; log2 transformed
w100_ko/wt	ratio of wild-type to NET47 KO average signal over 100Kb centered on the gene; log2 transformed
LAD_WT	marks genes that intersect a LAD in wild type mouse hepatocytes
LAD_KO	marks genes that intersect a LAD in NET47 KO mouse hepatocytes
DR_WT	marks genes that intersect a differential region in wild type mouse hepatocytes; LAD only in WT
DR_KO	marks genes that intersect a differential region in NET47 KO mouse hepatocytes; LAD only in KO
Affy	Affymetrix probe ID
chrom	chromosome
txStart	transcript coordinates start (mm9)
txEnd	transcript coordinates end (mm9)
RefSeq	RefSeq transcript ID
strand	strand
M.ko/wt	expression data {log2(ratio KO/WT)} from Bennati et al. (2008) FEBS J. 20:5034-5047; PMID: 18785926
FDR.ko/wt	expression data {false discovery rate (FDR) for log2(ratio KO/WT)} from Bennati et al. (2008) FEBS J. 20:5034-5047; PMID: 18785926
wt	expression data {log2(WT)} from Bennati et al. (2008) FEBS J. 20:5034-5047; PMID: 18785926
ko	expression data {log2(KO)} from Bennati et al. (2008) FEBS J. 20:5034-5047; PMID: 18785926
e	marks differentially expressed (DE) genes from Bennati et al. (2008) FEBS J. 20:5034-5047; PMID: 18785926; e1=upregulated in KO, e2=downregulated in KO
II	marks genes that have no nuclear peripheral association in WT and KO mouse
IP	marks genes that are recruited to the nuclear periphery in the KO mouse compared to WT
PP	marks genes that are positioned at the nuclear periphery in WT mouse and do not change position in the KO
PI	marks genes that are positioned at the nuclear periphery in WT mouse and get released into the nuclear interior in the KO
AMB	marks genes that overlap both regions that get released and regions that get recruited to the nuclear periphery in the KO compared to WT mouse, and are classed as 'ambiguous' in that respect
