# Supplementary material for: Tm7sf2 Disruption Alters Radial Gene Positioning in Mouse Liver Leading to Metabolic Defects and Diabetes Characteristics
Source: Front Cell Dev Biol. 2020 Nov 23;8:592573. doi: 10.3389/fcell.2020.592573 (PMC7719783; doi:10.3389/fcell.2020.592573)
Supplement: Supplementary Table 2 — DamID signal (median) for PI regions in chr19, and their human syntenic counterparts in HT1080 cells overexpressing Tm7sf2. [file Table_2.XLSX]

## Sheet: chr19 PI DRs & human synteny 
Supplementary Table S2. DamID signal (median) for PI regions in chr19, and their human syntenic counterparts in HT1080 cells overexpressing Tm7sf2.
There are 370 PI regions in the liver of mouse chr19, where NE association is lost if Tm7sf2 is knocked out. Coordinates for the human syntenic counterparts (Hg19 build) were obtained using
UCSC’s LiftOver tool (https://genome.ucsc.edu/cgi-bin/hgLiftOver). Out of 370 PI regions, 311 were assigned a human counterpart. The median DamID signal log2(dam-LaminB1/dam) was calculated
for wild type mouse liver (wt.mm), Tm7sf2 KO mouse liver (ko.mm), HT1080 cells (hs.wt) and HT1080 cells overexpressing Tm7sf2 (hs.ko). The HT1080 data was publicly available on GEO with ID
GSE87228. The signal differences between wt and ko mouse liver (mm.wt-ko) and between wt and Tm7sf2 overexpression (hs.wt-oe) are shown, and were used to generate Figure 1f.
DR.id	chr.mm	start.mm	end.mm	chr.hs	start.hs	end.hs	wt.mm	ko.mm	wt.hs	oe.hs	mm (wt-ko)	hs (wt-oe)
chr19_11131767_11153257	chr19	11131767	11153257	chr11	60468686	60483259	0.365227	-0.402116	0.996223	0.646241	0.767343	0.349983
chr19_11195433_11263033	chr19	11195433	11263033	chr11	60290507	60415752	0.867788	-0.213162	0.910941	0.992755	1.08095	-0.0818143
chr19_11292023_11303942	chr19	11292023	11303942	chr11	60265934	60270445	0.380302	0	0.910941	1.87369	0.380302	-0.96275
chr19_11323709_11409012	chr19	11323709	11409012	chr11	60148170	60238237	0.939821	-0.427609	1.12668	1.50559	1.36743	-0.378908
chr19_11442695_11567776	chr19	11442695	11567776	chr11	59938930	60011212	0.815227	-0.329515	1.23519	1.2477	1.14474	-0.0125075
chr19_11604624_11726301	chr19	11604624	11726301	chr11	59810871	59866319	0.666198	-0.223422	1.15142	1.30995	0.88962	-0.158536
chr19_11774566_11806144	chr19	11774566	11806144	chr11	59624093	59644650	0.948706	-0.318331	0.306951	1.70949	1.26704	-1.40253
chr19_12104349_12119330	chr19	12104349	12119330	chr11	59264762	59280400	0.800289	-0.423314	0.306951	0.646241	1.2236	-0.339289
chr19_12131509_12154241	chr19	12131509	12154241		NA	NA	1.25688	-0.216924	NA	NA	1.4738	NA
chr19_12173272_12218538	chr19	12173272	12218538	chr11	59185324	59229216	0.651958	0.180653	0.570174	1.39644	0.471305	-0.826261
chr19_12357396_12416878	chr19	12357396	12416878		NA	NA	1.36576	-0.369618	NA	NA	1.73538	NA
chr19_12459055_12529481	chr19	12459055	12529481	chr11	58985549	59078087	0.529135	-0.395395	1.05785	1.42676	0.92453	-0.368917
chr19_12895602_12917179	chr19	12895602	12917179	chr11	58290570	58320307	0.300866	-0.554688	0.532173	0.279043	0.855553	0.25313
chr19_12946725_12958512	chr19	12946725	12958512	chr11	58207484	58211168	1.29002	-0.0538746	1.86359	2.05029	1.3439	-0.186691
chr19_12981186_13031721	chr19	12981186	13031721		NA	NA	0.940069	-0.315664	NA	NA	1.25573	NA
chr19_13067339_13078536	chr19	13067339	13078536	chr11	58189336	58193121	1.82173	-0.0310538	1.39337	1.65482	1.85279	-0.261451
chr19_13162480_13190450	chr19	13162480	13190450		NA	NA	1.37469	-0.429229	NA	NA	1.80392	NA
chr19_13229606_13268236	chr19	13229606	13268236		NA	NA	1.14951	-0.278	NA	NA	1.42751	NA
chr19_13299679_13391285	chr19	13299679	13391285		NA	NA	1.11063	-0.155399	NA	NA	1.26603	NA
chr19_13447547_13536437	chr19	13447547	13536437		NA	NA	1.15306	-0.279202	NA	NA	1.43227	NA
chr19_13556125_13633722	chr19	13556125	13633722		NA	NA	0.996962	-0.300887	NA	NA	1.29785	NA
chr19_13689324_13733352	chr19	13689324	13733352		NA	NA	1.13606	-0.438449	NA	NA	1.5745	NA
chr19_13781209_13811016	chr19	13781209	13811016		NA	NA	1.19568	0.0256169	NA	NA	1.17007	NA
chr19_13926373_13954333	chr19	13926373	13954333	chr11	57876114	57893709	1.70556	-0.423157	0.910941	1.34466	2.12871	-0.433723
chr19_14008395_14036506	chr19	14008395	14036506	chr11	57806882	57813829	0.881826	-0.323817	1.39337	0.461617	1.20564	0.93175
chr19_14084794_14188115	chr19	14084794	14188115	chr9	82689790	82779146	1.06845	-0.384697	1.00073	1.49769	1.45315	-0.496954
chr19_14253132_14303296	chr19	14253132	14303296	chr9	82598322	82644209	1.15982	-0.271661	1.134	2.33385	1.43148	-1.19985
chr19_14362549_14416342	chr19	14362549	14416342	chr9	82503887	82563859	1.22221	-0.121188	0.650226	1.06149	1.34339	-0.411269
chr19_14468572_14511733	chr19	14468572	14511733	chr9	82356039	82409399	0.736686	-0.246556	0.483001	0.900341	0.983242	-0.417341
chr19_14785156_14848038	chr19	14785156	14848038	chr9	82017677	82075712	0.26483	-0.483174	0.306951	1.14038	0.748004	-0.83343
chr19_14880747_14956328	chr19	14880747	14956328	chr9	81881878	81968478	0.477966	-0.551169	0.306951	0.789945	1.02913	-0.482993
chr19_14967241_15007147	chr19	14967241	15007147	chr9	81837436	81869975	0.864032	-0.211567	0.00789062	0.834467	1.0756	-0.826577
chr19_15048653_15073347	chr19	15048653	15073347	chr9	81776783	81790343	0.879845	-0.138335	1.0784	0.922308	1.01818	0.156093
chr19_15088349_15174773	chr19	15088349	15174773	chr9	81664445	81759817	0.972351	-0.492491	0.306951	0.837626	1.46484	-0.530674
chr19_15205326_15224281	chr19	15205326	15224281	chr9	81621067	81634450	0.338642	-0.668344	-0.137109	-0.209988	1.00699	0.072879
chr19_15244338_15255636	chr19	15244338	15255636	chr9	81595351	81601468	1.18011	-0.225317	-1.01244	0.583731	1.40543	-1.59617
chr19_15314581_15326297	chr19	15314581	15326297	chr9	81542935	81545656	0.736844	-0.48938	-0.0787252	0.646241	1.22622	-0.724966
chr19_15359493_15370021	chr19	15359493	15370021	chr9	81502286	81513318	0.944987	-0.145084	-0.57953	-0.139623	1.09007	-0.439908
chr19_15457613_15497430	chr19	15457613	15497430	chr9	81418955	81435110	1.52551	-0.602704	-0.678561	0.646241	2.12822	-1.3248
chr19_15513050_15546449	chr19	15513050	15546449	chr9	81378041	81402984	0.678675	-0.653425	0.0182702	1.32255	1.3321	-1.30428
chr19_15562157_15591970	chr19	15562157	15591970	chr9	81309676	81347026	1.00722	-0.188546	0.459125	1.2477	1.19577	-0.788571
chr19_15602117_15643337	chr19	15602117	15643337	chr9	81261370	81297489	0.955256	-0.591822	0.306951	1.48621	1.54708	-1.17926
chr19_15656283_15744659	chr19	15656283	15744659	chr9	81155660	81249319	0.9441	-0.651978	0.306951	1.37695	1.59608	-1.07
chr19_15799785_15832299	chr19	15799785	15832299	chr9	81098884	81122702	1.20551	0.0810659	0.306951	2.05251	1.12444	-1.74556
chr19_15853847_15904581	chr19	15853847	15904581	chr9	81021246	81080678	0.561689	-0.436919	0.874826	1.59231	0.998608	-0.717483
chr19_16521411_16548870	chr19	16521411	16548870	chr9	80213930	80255350	0.552375	-0.669752	0.514554	1.2477	1.22213	-0.733142
chr19_16581612_16609231	chr19	16581612	16609231	chr9	80143244	80177893	0.447038	-0.53018	0.618483	1.32366	0.977219	-0.705172
chr19_16618037_16640043	chr19	16618037	16640043	chr9	80111539	80125907	0.39404	-0.741614	0.306951	0.532558	1.13565	-0.225607
chr19_16897229_16914477	chr19	16897229	16914477	chr9	79711612	79739254	0.360847	-0.648509	1.16096	2.01004	1.00936	-0.849085
chr19_17080145_17092473	chr19	17080145	17092473	chr9	79438704	79461734	0.652565	-0.390106	1.20794	1.40072	1.04267	-0.192786
chr19_17129750_17143236	chr19	17129750	17143236	chr9	79379808	79402932	0.42831	0.121498	1.1152	1.55454	0.306812	-0.439346
chr19_17246190_17277835	chr19	17246190	17277835	chr9	79250656	79268957	0.654895	-0.604009	-0.0600786	0.750401	1.2589	-0.81048
chr19_17310570_17357079	chr19	17310570	17357079	chr9	79174179	79222327	0.325709	-0.349369	0.591507	0.396241	0.675078	0.195267
chr19_17379415_17392779	chr19	17379415	17392779		NA	NA	0.281084	0.0511074	NA	NA	0.229977	NA
chr19_17491932_17507591	chr19	17491932	17507591	chr9	78974135	78981530	0.224728	-0.671068	0.306951	1.41083	0.895797	-1.10388
chr19_17545241_17567379	chr19	17545241	17567379	chr9	78881528	78914288	0.612021	-0.532714	0.75412	1.44718	1.14473	-0.693065
chr19_17581655_17595395	chr19	17581655	17595395	chr9	78844063	78858634	0.927418	-0.281602	0.306951	1.16825	1.20902	-0.861302
chr19_17631308_17675395	chr19	17631308	17675395	chr9	78767309	78811945	0.946292	-1.20102	1.20156	1.44718	2.14731	-0.245626
chr19_17686353_17713367	chr19	17686353	17713367	chr9	78726496	78754514	0.502242	-0.956155	1.39337	1.47273	1.4584	-0.0793625
chr19_17729329_17808857	chr19	17729329	17808857	chr9	78618674	78710866	0.37996	-0.24504	0.910941	1.44718	0.625	-0.536244
chr19_17949289_17962632	chr19	17949289	17962632	chr9	78455765	78469714	0.734888	-0.348769	0.607248	1.52529	1.08366	-0.918047
chr19_17985442_18003717	chr19	17985442	18003717	chr9	78420873	78424890	0.726674	-0.704001	0.306951	0.224297	1.43067	0.0826542
chr19_18023940_18163157	chr19	18023940	18163157	chr9	78225231	78380590	0.630438	-0.245844	1.39337	1.77319	0.876282	-0.379823
chr19_18172230_18186396	chr19	18172230	18186396	chr9	78210238	78218653	0.497573	-0.572096	0.910941	1.39985	1.06967	-0.488912
chr19_18250168_18262403	chr19	18250168	18262403	chr9	78157465	78164270	-0.317903	-0.383495	0.910941	2.09687	0.065592	-1.18593
chr19_18305561_18318381	chr19	18305561	18318381	chr9	78119917	78127754	1.21796	-0.20807	2.00558	2.49089	1.42603	-0.485313
chr19_18338669_18352323	chr19	18338669	18352323	chr9	78100744	78110449	1.57065	-0.333952	1.85364	2.44975	1.9046	-0.59611
chr19_18370152_18426648	chr19	18370152	18426648	chr9	78049748	78089736	0.945819	-0.357343	1.86669	2.06353	1.30316	-0.19684
chr19_18484385_18538502	chr19	18484385	18538502	chr9	77951984	77999615	0.848685	-0.523045	1.23519	1.87812	1.37173	-0.642933
chr19_18553581_18609774	chr19	18553581	18609774	chr9	77830439	77897716	0.87681	-0.44175	1.39337	1.48099	1.31856	-0.0876243
chr19_18620474_18631973	chr19	18620474	18631973	chr9	77802308	77823832	0.531165	-1.0082	0.306951	1.47208	1.53936	-1.16513
chr19_18847430_18882115	chr19	18847430	18882115	chr9	77425045	77472742	0.630952	-0.0384055	1.52275	1.51754	0.669358	0.00521216
chr19_18916711_18945674	chr19	18916711	18945674	chr9	77360141	77381964	0.524526	-0.233173	0.98593	1.14583	0.757699	-0.159901
chr19_18966706_18980575	chr19	18966706	18980575	chr9	77324514	77339450	1.10392	-0.299878	1.87812	0.646241	1.4038	1.23188
chr19_19004209_19061400	chr19	19004209	19061400	chr9	77246373	77308957	1.18424	-0.113589	1.65109	1.44718	1.29783	0.203906
chr19_19094183_19105905	chr19	19094183	19105905	chr9	77197797	77208942	0.247525	-0.3383	2.31172	1.18476	0.585824	1.12696
chr19_19133438_19162575	chr19	19133438	19162575	chr9	77135688	77170099	1.08817	-0.232537	1.59808	1.092	1.3207	0.506076
chr19_19207044_19225530	chr19	19207044	19225530	chr9	77058139	77082259	0.289556	-0.615614	1.58653	1.2477	0.90517	0.338831
chr19_19370026_19428279	chr19	19370026	19428279	chr9	76888370	76952595	0.988797	-0.581448	1.85917	1.95611	1.57025	-0.096933
chr19_19443478_19510098	chr19	19443478	19510098	chr9	76802421	76880700	1.33286	-0.237838	1.86264	1.59231	1.5707	0.270331
chr19_19622796_19655883	chr19	19622796	19655883	chr9	76668735	76710503	0.756516	-0.391315	1.24048	0.992755	1.14783	0.247728
chr19_19671328_19698188	chr19	19671328	19698188	chr9	76627287	76650134	0.982689	-0.0359826	0.993501	0.646241	1.01867	0.347261
chr19_19716579_19763731	chr19	19716579	19763731	chr9	76518415	76554446	1.23346	-0.351584	1.39337	1.52948	1.58505	-0.136114
chr19_19774974_19829490	chr19	19774974	19829490	chr9	76458235	76504720	0.512024	-0.261984	0.672014	0.646241	0.774008	0.0257734
chr19_19841438_19900313	chr19	19841438	19900313	chr9	76383782	76441654	0.762947	-0.234958	0.624894	0.646241	0.997905	-0.0213467
chr19_19927387_19974518	chr19	19927387	19974518	chr9	76282709	76344613	0.884451	-0.00409056	1.24816	0.396241	0.888542	0.851916
chr19_19998574_20095829	chr19	19998574	20095829	chr9	76173123	76249879	0.839736	-0.315866	1.63456	1.17856	1.1556	0.456003
chr19_20105418_20121208	chr19	20105418	20121208	chr9	76140397	76160388	1.37565	-1.12968	1.39337	1.59231	2.50532	-0.198942
chr19_20145727_20215477	chr19	20145727	20215477	chr9	76027881	76132893	1.34177	-0.440337	1.52646	1.44718	1.7821	0.0792778
chr19_20230313_20334464	chr19	20230313	20334464	chr9	75872671	75985512	1.12362	-0.257635	1.83847	1.1159	1.38126	0.722568
chr19_20356689_20412700	chr19	20356689	20412700	chr9	75817791	75858771	1.15468	-0.304995	0.306951	1.13513	1.45968	-0.828183
chr19_20452141_20462635	chr19	20452141	20462635	chr9	75769249	75781063	0.419631	-0.406482	-1.24308	-1.06989	0.826113	-0.173197
chr19_20476110_20491967	chr19	20476110	20491967	chr9	75737744	75760104	0.898083	-0.744931	-2.61942	-1.36669	1.64301	-1.25273
chr19_20741358_20751709	chr19	20741358	20751709		NA	NA	0.761353	-0.21352	NA	NA	0.974874	NA
chr19_20767331_20787156	chr19	20767331	20787156	chr9	75515555	75537286	0.303483	-0.409931	1.25448	1.44718	0.713414	-0.192704
chr19_20842508_20915202	chr19	20842508	20915202	chr9	75380250	75471695	0.367975	-0.527425	1.03561	1.3194	0.8954	-0.283791
chr19_20925219_20938274	chr19	20925219	20938274	chr9	75362287	75373090	1.10942	-0.237884	1.87812	1.49655	1.34731	0.381573
chr19_20951043_20996603	chr19	20951043	20996603	chr9	75298048	75350889	0.781234	-0.501275	1.06334	1.66366	1.28251	-0.600322
chr19_21014251_21072962	chr19	21014251	21072962	chr9	75242395	75283623	1.15441	-0.19904	0.646241	0.834467	1.35345	-0.188227
chr19_21091109_21108656	chr19	21091109	21108656	chr9	75212370	75228744	0.634065	-1.27547	-0.480499	0.456107	1.90954	-0.936606
chr19_21415922_21428152	chr19	21415922	21428152	chr9	74910709	74919885	0.487456	-0.365424	1.18952	0.646241	0.85288	0.543276
chr19_21452980_21464819	chr19	21452980	21464819	chr9	74867762	74871051	0.778231	-0.550772	2.25986	2.26853	1.329	-0.00867394
chr19_21526314_21541974	chr19	21526314	21541974	chr9	74770981	74785716	1.02978	-0.465557	1.21837	1.78965	1.49534	-0.571276
chr19_21568735_21587862	chr19	21568735	21587862	chr9	74707996	74742922	0.421045	-0.314214	0.993501	1.59231	0.735259	-0.598807
chr19_21950780_21994439	chr19	21950780	21994439	chr9	74248543	74282029	0.563334	-0.676669	-0.137109	0.34483	1.24	-0.481939
chr19_22017849_22031484	chr19	22017849	22031484	chr9	74234359	74243674	1.41983	-0.35805	1.39337	1.41527	1.77788	-0.0218997
chr19_22084549_22094710	chr19	22084549	22094710	chr9	74188866	74196518	0.725595	0.103548	1.59777	1.82415	0.622047	-0.22638
chr19_22106520_22118544	chr19	22106520	22118544	chr9	74164211	74176182	0.881943	-0.184474	0.808639	1.82566	1.06642	-1.01702
chr19_22146613_22173758	chr19	22146613	22173758	chr9	74103374	74131765	1.60653	-0.99078	1.17295	1.15795	2.59731	0.0150006
chr19_22188881_22200665	chr19	22188881	22200665	chr9	74076223	74090037	0.834504	-0.0480366	1.59808	1.4996	0.88254	0.0984821
chr19_22222295_22234676	chr19	22222295	22234676	chr9	74037323	74054546	0.934506	-0.13389	1.55469	2.17951	1.0684	-0.624822
chr19_22252789_22423496	chr19	22252789	22423496	chr9	73854840	74010530	0.835344	-0.244067	1.64416	2.09687	1.07941	-0.452709
chr19_22436848_22490597	chr19	22436848	22490597	chr9	73767861	73833297	0.748321	-0.389395	1.70949	1.95611	1.13772	-0.246621
chr19_22510814_22524005	chr19	22510814	22524005		NA	NA	1.52154	-0.501482	NA	NA	2.02303	NA
chr19_22535415_22656081	chr19	22535415	22656081	chr9	73585214	73724622	1.11287	-0.441683	1.63456	2.05609	1.55455	-0.421529
chr19_22671160_22716324	chr19	22671160	22716324	chr9	73528796	73570061	1.07636	-0.252916	0.306951	1.01961	1.32927	-0.712659
chr19_22737190_22871876	chr19	22737190	22871876	chr9	73376082	73512934	0.99476	-0.412218	1.52646	1.64761	1.40698	-0.121145
chr19_22896220_22942411	chr19	22896220	22942411	chr9	73278963	73324473	0.497947	-0.172062	1.70949	1.95611	0.670009	-0.246621
chr19_22969338_22983854	chr19	22969338	22983854	chr9	73226708	73244850	0.686486	-0.0848533	-0.028055	0.322166	0.771339	-0.350221
chr19_23360797_23380654	chr19	23360797	23380654	chr9	72838325	72845278	0.867947	-0.622549	-1.51603	0.0728349	1.4905	-1.58887
chr19_23415480_23438180	chr19	23415480	23438180	chr9	72741766	72769251	0.746847	-0.650119	-0.161852	-0.471131	1.39697	0.309278
chr19_23455150_23486579	chr19	23455150	23486579	chr9	72686734	72721419	0.766071	-0.261648	-0.815938	-1.06989	1.02772	0.253949
chr19_23545073_23557298	chr19	23545073	23557298	chr9	72631074	72634213	0.383111	-0.318958	-0.523277	-0.479845	0.702069	-0.043432
chr19_23570168_23641834	chr19	23570168	23641834	chr9	72510364	72612965	0.605212	-0.123344	-0.963903	-1.06989	0.728556	0.105985
chr19_23682839_23711032	chr19	23682839	23711032	chr9	72448545	72465760	0.588546	-0.200116	0.0132989	0.40463	0.788662	-0.391331
chr19_23785395_23813995	chr19	23785395	23813995	chr9	72321497	72344726	0.785977	-0.722352	-0.174554	-1.15772	1.50833	0.983166
chr19_23861183_23874898	chr19	23861183	23874898	chr9	72238624	72256468	0.533416	-0.348157	0.306951	0.396241	0.881573	-0.0892891
chr19_23888950_23928836	chr19	23888950	23928836	chr9	72170600	72216512	0.538764	-0.468306	0.306951	0.396241	1.00707	-0.0892891
chr19_24470983_24485875	chr19	24470983	24485875	chr9	71463967	71479283	0.794529	-0.19471	1.05785	1.55285	0.989239	-0.495005
chr19_24504667_24523208	chr19	24504667	24523208	chr9	71427795	71445822	0.166578	-0.330869	0.565991	1.70857	0.497447	-1.14258
chr19_24653910_24669396	chr19	24653910	24669396	chr9	71270766	71296148	0.270711	-0.280987	1.28193	1.72002	0.551698	-0.438088
chr19_24812572_24871580	chr19	24812572	24871580	chr9	71028461	71089494	0.491553	-0.624821	1.39337	1.32193	1.11637	0.0714386
chr19_25776176_25819147	chr19	25776176	25819147	chr9	1086589	1128823	0.828676	-0.242314	2.02699	2.04529	1.07099	-0.0183022
chr19_25843845_25857345	chr19	25843845	25857345	chr9	1159216	1174934	0.543816	-0.172892	2.02699	2.64241	0.716707	-0.615429
chr19_25883643_25894629	chr19	25883643	25894629	chr9	1212969	1230159	0.228225	0.140041	0.380347	1.17724	0.0881847	-0.796897
chr19_25941407_25954484	chr19	25941407	25954484	chr9	1273311	1287470	1.00146	-0.175452	1.15142	1.62114	1.17691	-0.469726
chr19_25964969_25981204	chr19	25964969	25981204	chr9	1294672	1306604	1.04081	-0.315881	2.27023	2.35008	1.35669	-0.079852
chr19_26000614_26028242	chr19	26000614	26028242	chr9	1321877	1344034	0.760037	-0.563873	1.39337	1.73589	1.32391	-0.342524
chr19_26048768_26105426	chr19	26048768	26105426	chr9	1358408	1418145	1.39103	-0.678124	1.69021	2.09049	2.06916	-0.400274
chr19_26197932_26216210	chr19	26197932	26216210	chr9	1528519	1539483	0.912993	-0.171468	2.3288	2.06881	1.08446	0.259989
chr19_26234418_26263816	chr19	26234418	26263816	chr9	1575459	1611947	0.971561	-0.143765	2.20326	1.71984	1.11533	0.483421
chr19_26334418_26393316	chr19	26334418	26393316	chr9	1674161	1724392	1.05803	-0.381616	2.10824	1.77319	1.43964	0.335051
chr19_26410104_26429415	chr19	26410104	26429415	chr9	1738734	1766448	0.972775	-0.849177	1.79438	2.39557	1.82195	-0.601192
chr19_26440294_26479339	chr19	26440294	26479339	chr9	1776785	1804793	0.629852	-0.357638	1.88936	2.08061	0.98749	-0.191248
chr19_26534115_26548069	chr19	26534115	26548069	chr9	1850759	1877469	0.374672	-0.379124	1.77754	2.08585	0.753796	-0.308308
chr19_26650294_26667287	chr19	26650294	26667287		NA	NA	0.829351	-0.637508	NA	NA	1.46686	NA
chr19_26890177_26965389	chr19	26890177	26965389	chr9	2230006	2291549	0.534945	-0.142319	1.15142	1.08247	0.677264	0.0689461
chr19_26995073_27064117	chr19	26995073	27064117		NA	NA	0.851194	-0.34794	NA	NA	1.19913	NA
chr19_27087711_27114349	chr19	27087711	27114349	chr9	2404229	2429149	0.529799	-0.422463	1.44841	1.77319	0.952263	-0.32478
chr19_27123347_27137351	chr19	27123347	27137351	chr9	2450663	2458432	0.443238	-0.398015	2.60071	1.38246	0.841253	1.21826
chr19_27164523_27187499	chr19	27164523	27187499	chr9	2484044	2504101	0.0683627	0.00863296	1	1.44718	0.0597297	-0.447185
chr19_27212432_27231450	chr19	27212432	27231450	chr9	2534784	2549934	0.624903	-0.52194	1.49909	0.605942	1.14684	0.893146
chr19_27300670_27331402	chr19	27300670	27331402	chr9	2633184	2662856	0.490363	-0.146057	-0.2256	-0.205119	0.636421	-0.0204809
chr19_27344052_27368780	chr19	27344052	27368780	chr9	2678485	2692247	0.462418	-0.0490322	-0.114858	0.49432	0.51145	-0.609178
chr19_27536428_27554537	chr19	27536428	27554537	chr9	2871973	2901626	0.368877	-1.03102	1.75333	1.54497	1.3999	0.208362
chr19_27588831_27650395	chr19	27588831	27650395	chr9	2932205	3001974	0.294577	-0.461474	1.64922	1.67239	0.756051	-0.023176
chr19_27691924_27734502	chr19	27691924	27734502	chr9	3045108	3100425	0.61711	-0.44408	1.39337	1.77319	1.06119	-0.379823
chr19_27855745_27885024	chr19	27855745	27885024	chr9	3241960	3274362	0.853178	-0.984413	1.18456	1.07497	1.83759	0.109593
chr19_27898447_27947855	chr19	27898447	27947855	chr9	3286262	3358279	0.441826	-0.673424	1.15142	0.865847	1.11525	0.285569
chr19_27986214_28059782	chr19	27986214	28059782	chr9	3404506	3491901	1.03983	-0.371466	0.910941	0.462758	1.41129	0.448183
chr19_28100557_28148701	chr19	28100557	28148701	chr9	3543579	3632427	1.02729	-0.260958	1.39337	1.17669	1.28825	0.216672
chr19_28174052_28199301	chr19	28174052	28199301	chr9	3667687	3689893	0.804586	-1.12149	1.05785	0.6174	1.92608	0.440445
chr19_28212169_28224268	chr19	28212169	28224268	chr9	3702498	3720145	0.974985	-0.347156	0.462717	0.551174	1.32214	-0.0884567
chr19_28306036_28316112	chr19	28306036	28316112	chr9	3792594	3799453	0.675314	-0.812486	-0.666627	-1.06989	1.4878	0.40326
chr19_28337977_28377298	chr19	28337977	28377298	chr9	3828806	3883582	0.783703	-0.337336	-0.963903	-1.06989	1.12104	0.105985
chr19_28393684_28423140	chr19	28393684	28423140	chr9	3899762	3926118	0.34463	-0.399212	-0.480499	-1.06989	0.743842	0.589388
chr19_28433629_28457021	chr19	28433629	28457021	chr9	3938578	3962885	0.551707	-0.0108952	-0.536127	-0.992664	0.562602	0.456537
chr19_28491554_28526282	chr19	28491554	28526282	chr9	3986624	4025780	0.528256	-0.46263	0.306951	-0.273277	0.990886	0.580229
chr19_28540685_28602471	chr19	28540685	28602471	chr9	4046082	4115332	0.518617	-0.964883	-0.170846	-0.65429	1.4835	0.483444
chr19_28638095_28649367	chr19	28638095	28649367	chr9	4149164	4158321	0.181658	-0.526342	-1.08272	-0.540755	0.707999	-0.541967
chr19_28764526_28779485	chr19	28764526	28779485	chr9	4308214	4316348	0.243834	-0.0128627	-1.371	-1.06989	0.256697	-0.301117
chr19_28879510_28894708	chr19	28879510	28894708		NA	NA	0.241242	-0.818885	NA	NA	1.06013	NA
chr19_30332251_30372090	chr19	30332251	30372090	chr10	54417945	54465454	0.241248	-0.46749	-0.0787252	1.08635	0.708739	-1.16508
chr19_30384721_30397194	chr19	30384721	30397194	chr10	54395129	54402722	0.574625	-0.753146	-0.277216	0.758276	1.32777	-1.03549
chr19_30410053_30445019	chr19	30410053	30445019	chr10	54352549	54383887	1.24219	-0.40686	-0.0963536	0.49432	1.64905	-0.590674
chr19_30466894_30482538	chr19	30466894	30482538	chr10	54302440	54327887	1.16941	-0.161646	0.306951	0.439212	1.33106	-0.132261
chr19_30635965_30682920	chr19	30635965	30682920	chr10	54023780	54058833	0.789935	-0.232086	0.306951	0.518092	1.02202	-0.21114
chr19_30753955_30782877	chr19	30753955	30782877	chr10	53911821	53955427	0.506551	-0.76486	1.15142	1.04647	1.27141	0.10495
chr19_30869917_31044444	chr19	30869917	31044444	chr10	53590153	53790413	1.20315	-0.145597	0.672014	0.646241	1.34875	0.0257734
chr19_31080701_31100874	chr19	31080701	31100874	chr10	53535669	53552527	0.987696	-0.324367	1.9021	0.796724	1.31206	1.10538
chr19_31121505_31135857	chr19	31121505	31135857	chr10	53496173	53508782	0.246082	-0.167935	0.660777	0.49432	0.414018	0.166457
chr19_3115087_3128879	chr19	3115087	3128879		NA	NA	0.272491	-0.0888204	NA	NA	0.361311	NA
chr19_31177778_31187917	chr19	31177778	31187917	chr10	53428294	53440831	1.7329	-0.205039	1.05785	0.834467	1.93794	0.223378
chr19_31224574_31311147	chr19	31224574	31311147	chr10	53295208	53406700	1.06677	-0.255004	1.39337	1.2477	1.32177	0.145671
chr19_31322564_31337661	chr19	31322564	31337661	chr10	53268357	53286388	1.46441	-0.29004	1.10897	0.568782	1.75445	0.540186
chr19_31360963_31382522	chr19	31360963	31382522	chr10	53222733	53243151	0.902406	-0.2724	0.954634	0.526942	1.17481	0.427692
chr19_31440884_31452707	chr19	31440884	31452707	chr10	53143816	53153406	0.857078	-0.589002	-0.156123	-0.608474	1.44608	0.452351
chr19_31471072_31580042	chr19	31471072	31580042	chr10	52994274	53119828	1.17521	-0.419039	1.2582	0.866642	1.59424	0.39156
chr19_31593054_31628195	chr19	31593054	31628195	chr10	52945762	52977762	1.32323	-0.150895	0.991446	0.834467	1.47413	0.156979
chr19_31677322_31723616	chr19	31677322	31723616	chr10	52851171	52897793	1.31424	-0.267478	1.17748	0.118439	1.58172	1.05904
chr19_31773862_31787104	chr19	31773862	31787104	chr10	52787095	52806336	0.861022	-0.945789	0.910941	0.396241	1.80681	0.5147
chr19_32056281_32122574	chr19	32056281	32122574		NA	NA	0.438614	-0.282582	NA	NA	0.721196	NA
chr19_33000572_33014919	chr19	33000572	33014919	chr10	89841664	89855507	0.628003	-0.361498	0.70547	0.638462	0.989501	0.0670087
chr19_33075803_33116549	chr19	33075803	33116549	chr10	89917551	89955563	0.188036	-0.799261	-0.101024	0.135786	0.987297	-0.23681
chr19_33128128_33143759	chr19	33128128	33143759	chr10	89963477	89978756	0.452555	-0.590257	0.306951	0.3354	1.04281	-0.0284481
chr19_33180315_33190592	chr19	33180315	33190592	chr10	90012554	90018372	-0.117488	-0.908542	-0.723098	0.103759	0.791054	-0.826857
chr19_33248377_33271229	chr19	33248377	33271229	chr10	90089796	90118008	0.633006	-0.215731	0.834678	1.03386	0.848737	-0.199185
chr19_33301278_33340321	chr19	33301278	33340321	chr10	90150062	90199322	0.481711	-0.130057	0.306951	0.396241	0.611767	-0.0892891
chr19_33381292_33424722	chr19	33381292	33424722	chr10	90248568	90291577	0.5422	-0.13202	0.787023	0.625336	0.674219	0.161687
chr19_33475864_33491021	chr19	33475864	33491021		NA	NA	0.325702	-0.614246	NA	NA	0.939948	NA
chr19_33531631_33567019	chr19	33531631	33567019		NA	NA	1.07342	-0.0628152	NA	NA	1.13623	NA
chr19_33761016_33771707	chr19	33761016	33771707		NA	NA	1.36381	-0.435312	NA	NA	1.79913	NA
chr19_33897928_33951099	chr19	33897928	33951099		NA	NA	1.52012	-0.127686	NA	NA	1.6478	NA
chr19_33980425_34021544	chr19	33980425	34021544		NA	NA	1.31236	-0.382725	NA	NA	1.69509	NA
chr19_34075453_34093457	chr19	34075453	34093457	chr10	90457230	90484614	0.2782	-0.0744064	0.460015	0.00301821	0.352607	0.456997
chr19_34152905_34183104	chr19	34152905	34183104	chr10	90529928	90567459	0.89838	-0.784984	0.306951	-0.0900868	1.68336	0.397038
chr19_34216347_34226601	chr19	34216347	34226601		NA	NA	0.426886	-0.285109	NA	NA	0.711994	NA
chr19_34420593_34536537	chr19	34420593	34536537	chr10	90813877	90959075	1.0398	-0.462904	0.306951	-0.267877	1.5027	0.574828
chr19_35015816_35030208	chr19	35015816	35030208	chr10	91486163	91506679	0.617613	-0.45737	-0.665085	-0.97768	1.07498	0.312595
chr19_35060412_35110887	chr19	35060412	35110887	chr10	91545670	91612675	0.805266	-0.431633	0.306951	0.166471	1.2369	0.140481
chr19_35133193_35258467	chr19	35133193	35258467	chr10	91644765	91768733	0.704422	-0.335461	0.306951	0.299509	1.03988	0.00744278
chr19_35317380_35337904	chr19	35317380	35337904	chr10	91825659	91869378	1.34758	-0.497488	0.306951	0.552886	1.84507	-0.245935
chr19_35346656_35385220	chr19	35346656	35385220	chr10	91871130	91902343	1.21936	-0.425054	0.306951	-0.139623	1.64441	0.446574
chr19_35397564_35408939	chr19	35397564	35408939		NA	NA	0.981001	-0.216916	NA	NA	1.19792	NA
chr19_35519103_35584444	chr19	35519103	35584444	chr10	92029356	92074994	1.53395	-0.0574189	0.778869	0.0473694	1.59137	0.7315
chr19_35772764_35828791	chr19	35772764	35828791	chr10	92219075	92296115	0.823745	-0.344125	0.994362	0.522959	1.16787	0.471403
chr19_35849750_35880397	chr19	35849750	35880397	chr10	92299894	92348181	0.527144	-0.282691	0.489389	0.992755	0.809835	-0.503366
chr19_35892829_35912145	chr19	35892829	35912145	chr10	92359164	92383451	1.39522	-0.465027	0.563312	0.499131	1.86025	0.0641816
chr19_35921273_35940715	chr19	35921273	35940715	chr10	92402293	92427235	0.405359	-0.277697	-0.0787252	0.646241	0.683056	-0.724966
chr19_36084969_36104010	chr19	36084969	36104010	chr10	92553063	92590900	1.36749	-1.15377	0.306951	-0.342583	2.52127	0.649535
chr19_36224793_36238129	chr19	36224793	36238129	chr10	92728008	92739807	0.348951	-0.427034	-0.54197	-0.43159	0.775985	-0.11038
chr19_36307587_36326957	chr19	36307587	36326957	chr10	92818350	92832019	0.528642	-1.59636	0.372811	0.354491	2.125	0.0183204
chr19_36336923_36358201	chr19	36336923	36358201	chr10	92847167	92864634	0.650659	-0.513341	-0.152859	0.396241	1.164	-0.549099
chr19_36391130_36405123	chr19	36391130	36405123	chr10	92884799	92895394	0.218245	-0.387833	0.419755	-0.0910092	0.606078	0.510764
chr19_36548974_36576323	chr19	36548974	36576323	chr10	93070236	93110815	0.223063	-0.579862	-0.142669	-0.525027	0.802925	0.382358
chr19_39096409_39118057	chr19	39096409	39118057	chr10	96541103	96613082	0.432343	-0.921149	1.54327	1.38167	1.35349	0.161598
chr19_39140928_39185756	chr19	39140928	39185756	chr10	96701594	96750485	0.646314	-0.137032	1.76685	1.37946	0.783346	0.387392
chr19_39279505_39291584	chr19	39279505	39291584		NA	NA	0.29871	-0.320288	NA	NA	0.618999	NA
chr19_39355480_39404343	chr19	39355480	39404343		NA	NA	0.606424	-0.628758	NA	NA	1.23518	NA
chr19_39515276_39540263	chr19	39515276	39540263		NA	NA	0.778473	-0.632418	NA	NA	1.41089	NA
chr19_39592146_39627082	chr19	39592146	39627082		NA	NA	0.834138	0.366459	NA	NA	0.467679	NA
chr19_39643987_39705311	chr19	39643987	39705311		NA	NA	0.659887	-0.128905	NA	NA	0.788792	NA
chr19_39730312_39771411	chr19	39730312	39771411		NA	NA	0.408681	0.0289267	NA	NA	0.379754	NA
chr19_39782512_39806212	chr19	39782512	39806212		NA	NA	0.267688	-0.269644	NA	NA	0.537332	NA
chr19_39829604_39846704	chr19	39829604	39846704		NA	NA	0.596695	0.026618	NA	NA	0.570077	NA
chr19_39893142_39947622	chr19	39893142	39947622		NA	NA	0.769276	-0.246896	NA	NA	1.01617	NA
chr19_39967704_40000993	chr19	39967704	40000993		NA	NA	0.473199	-0.693219	NA	NA	1.16642	NA
chr19_40013206_40027012	chr19	40013206	40027012		NA	NA	0.366106	-0.041085	NA	NA	0.407191	NA
chr19_40062073_40110087	chr19	40062073	40110087	chr10	96698406	96749225	0.601686	-0.102488	1.68247	1.35422	0.704174	0.328251
chr19_40151539_40174073	chr19	40151539	40174073	chr10	96698248	96712183	0.301012	-1.02971	0.910941	0.92372	1.33072	-0.0127791
chr19_40217406_40229438	chr19	40217406	40229438		NA	NA	0.406305	-0.290252	NA	NA	0.696557	NA
chr19_40778314_40798062	chr19	40778314	40798062	chr10	97576278	97602636	0.344659	-0.952528	0.771655	1.39528	1.29719	-0.623622
chr19_40837422_40867069	chr19	40837422	40867069	chr10	97695754	97747787	0.124194	-0.286765	1.50486	1.53722	0.410959	-0.032363
chr19_41243456_41269993	chr19	41243456	41269993	chr10	98223747	98260212	0.350851	-0.165215	-0.317826	0.245346	0.516066	-0.563172
chr19_42881362_42916175	chr19	42881362	42916175	chr10	100243020	100290114	0.971741	-0.452062	1.39337	1.17388	1.4238	0.219491
chr19_42960103_43037688	chr19	42960103	43037688	chr10	100341629	100445280	0.730064	-0.246986	1.77319	1.41382	0.977049	0.359372
chr19_43204870_43223917	chr19	43204870	43223917	chr10	100660954	100677126	0.410563	-0.221726	1.92291	1.70068	0.632289	0.222231
chr19_43242243_43397243	chr19	43242243	43397243	chr10	100711059	100933283	0.925479	-0.450024	1.50413	1.44718	1.3755	0.056944
chr19_43414717_43461347	chr19	43414717	43461347	chr10	100947228	100994179	0.680577	-0.238106	1.86758	1.69091	0.918683	0.176666
chr19_48094586_48148972	chr19	48094586	48148972	chr10	106201353	106264183	0.843449	-0.399639	1.05785	1.2477	1.24309	-0.189851
chr19_48166006_48176538	chr19	48166006	48176538	chr10	106276752	106285374	0.864595	-0.154909	1.01337	0.746075	1.0195	0.267296
chr19_48199687_48211235	chr19	48199687	48211235	chr10	106316871	106334688	1.25112	-0.343832	1.12048	1.03536	1.59495	0.0851261
chr19_48226532_48260570	chr19	48226532	48260570	chr10	106346817	106383369	1.081	-0.42733	0.823045	0.714298	1.50833	0.108747
chr19_48365493_48410190	chr19	48365493	48410190	chr10	106479311	106531908	0.887196	-0.040432	1.7617	1.59231	0.927628	0.169393
chr19_48436276_48466183	chr19	48436276	48466183	chr10	106561490	106594917	1.09729	-0.284359	1.15142	0.415741	1.38164	0.735675
chr19_48477657_48488034	chr19	48477657	48488034	chr10	106605990	106616948	1.45527	-0.287359	1.57401	2.14767	1.74263	-0.573657
chr19_48539860_48550244	chr19	48539860	48550244	chr10	106657304	106667314	1.62686	-0.505025	1.36969	1.18007	2.13188	0.189626
chr19_48652632_48673586	chr19	48652632	48673586	chr10	106776741	106797480	1.66106	0.122565	2.12871	1.95611	1.5385	0.172598
chr19_48712289_48738538	chr19	48712289	48738538	chr10	106837661	106874444	1.51199	-0.110235	1.84024	1.72623	1.62222	0.114006
chr19_48752233_48851756	chr19	48752233	48851756	chr10	106893304	106992313	1.5258	-0.39722	2.02699	1.2477	1.92302	0.77929
chr19_48861164_48873463	chr19	48861164	48873463	chr10	107003464	107017708	1.44904	0.0408556	1.94672	2.04248	1.40818	-0.0957654
chr19_48909541_48998126	chr19	48909541	48998126	chr10	107048245	107153717	0.911282	-0.552408	2.02699	2.05358	1.46369	-0.0265939
chr19_49071252_49138153	chr19	49071252	49138153	chr10	107214577	107265236	1.81715	-0.0126521	2.10882	2.06328	1.82981	0.0455328
chr19_49169528_49210367	chr19	49169528	49210367	chr10	107288892	107326228	0.627535	-0.221653	2.08856	2.09078	0.849189	-0.00221985
chr19_49265322_49393155	chr19	49265322	49393155	chr10	107372453	107518943	1.34424	-0.37904	2.02699	2.05154	1.72328	-0.0245584
chr19_49418180_49463505	chr19	49418180	49463505	chr10	107527651	107572990	0.66434	-0.405692	0.999088	0.992755	1.07003	0.00633282
chr19_49473191_49512061	chr19	49473191	49512061	chr10	107584786	107630141	0.89039	-0.687674	2.1932	1.95611	1.57806	0.23709
chr19_49578614_49595298	chr19	49578614	49595298	chr10	107678473	107701038	0.868192	-0.392903	2.94259	2.26853	1.2611	0.67406
chr19_49612514_49646445	chr19	49612514	49646445	chr10	107708973	107739103	1.45245	-0.109824	2.14358	1.66152	1.56227	0.482059
chr19_49666695_49688307	chr19	49666695	49688307	chr10	107764246	107808563	1.72871	-0.404212	2.33572	2.18899	2.13292	0.146732
chr19_49725062_49736580	chr19	49725062	49736580	chr10	107845424	107858479	3.08348	-0.127427	1.64091	1.92651	3.2109	-0.285593
chr19_49758809_49837359	chr19	49758809	49837359	chr10	107887193	107948290	1.50124	-0.132325	2.05324	2.41246	1.63356	-0.359221
chr19_49875481_49891132	chr19	49875481	49891132	chr10	107984457	107997045	1.36711	-0.366155	1.89287	1.9168	1.73326	-0.0239382
chr19_49936166_49948190	chr19	49936166	49948190		NA	NA	1.54156	-0.0213607	NA	NA	1.56292	NA
chr19_49966716_49996545	chr19	49966716	49996545	chr10	108069971	108105158	1.6871	-0.061624	1.66276	1.69091	1.74873	-0.0281501
chr19_50026201_50176487	chr19	50026201	50176487	chr10	108124663	108293092	1.64088	-0.522492	1.39337	1.11272	2.16337	0.280644
chr19_50198045_50366900	chr19	50198045	50366900	chr10	108311250	108495379	1.52741	-0.233216	1.49253	1.39337	1.76063	0.09916
chr19_50377559_50405004	chr19	50377559	50405004	chr10	108509776	108534510	0.392938	-0.172147	1.81039	1.72472	0.565084	0.0856649
chr19_50474399_50485953	chr19	50474399	50485953	chr10	108641321	108650809	0.476413	-0.370628	1.59844	1.88014	0.847041	-0.281699
chr19_50548561_50605172	chr19	50548561	50605172	chr10	108714127	108767588	1.07819	-0.400094	1.66369	1.54117	1.47828	0.122521
chr19_50658489_50696576	chr19	50658489	50696576	chr10	108815482	108851171	1.52036	-0.112956	2.41902	1.72083	1.63332	0.69819
chr19_50720555_50731694	chr19	50720555	50731694	chr10	108890177	108901485	2.135	0.109586	2.34295	1.49493	2.02542	0.848018
chr19_50763633_50811165	chr19	50763633	50811165	chr10	108937126	108999163	1.30986	-0.387938	2.29225	2.01619	1.69779	0.27606
chr19_50823869_50889163	chr19	50823869	50889163	chr10	109007104	109081776	1.11002	-0.684695	2.14358	1.87369	1.79471	0.269888
chr19_50939561_51033233	chr19	50939561	51033233	chr10	109130293	109230634	0.886979	-0.479592	1.70949	1.74167	1.36657	-0.0321855
chr19_51061443_51079752	chr19	51061443	51079752	chr10	109250218	109267486	1.17017	-0.531142	1.77026	1.44718	1.70131	0.323072
chr19_51091778_51129051	chr19	51091778	51129051	chr10	109273480	109313135	1.36583	-0.28753	1.01552	1.2477	1.65336	-0.232181
chr19_51141957_51161395	chr19	51141957	51161395	chr10	109349982	109362499	0.914557	-0.309397	2.02699	1.62691	1.22395	0.400072
chr19_51182424_51201838	chr19	51182424	51201838	chr10	109380354	109401165	0.521586	0.0358098	1.25345	1.66152	0.485776	-0.408069
chr19_51259073_51320173	chr19	51259073	51320173	chr10	109448019	109538400	1.22414	-0.136967	1.39337	1.2477	1.36111	0.145671
chr19_51371267_51456648	chr19	51371267	51456648	chr10	109603412	109713267	1.8339	-0.386686	1.70949	1.86357	2.22059	-0.154083
chr19_51474275_51497031	chr19	51474275	51497031	chr10	109741074	109751364	1.92737	-0.398788	1.72202	1.19646	2.32615	0.525567
chr19_51592111_51607189	chr19	51592111	51607189	chr10	109867014	109888921	0.567662	-0.174819	1.39337	1.44718	0.742481	-0.0538181
chr19_51642322_51662506	chr19	51642322	51662506	chr10	109926633	109938336	1.37755	-0.185872	1.61797	1.60555	1.56343	0.012428
chr19_51703924_51758501	chr19	51703924	51758501	chr10	109991128	110042451	1.04733	-0.202238	1.97383	1.46664	1.24957	0.507193
chr19_51787530_51839503	chr19	51787530	51839503	chr10	110095313	110149107	1.44333	-0.241418	1.39337	0.646241	1.68474	0.747126
chr19_51856708_51908435	chr19	51856708	51908435	chr10	110161334	110212366	1.97222	-0.0275771	1.70949	0.992755	1.9998	0.716731
chr19_51931300_51943925	chr19	51931300	51943925	chr10	110237337	110250489	1.93455	-0.327421	2.46862	0.316983	2.26197	2.15163
chr19_52071628_52216704	chr19	52071628	52216704	chr10	110438609	110614031	1.13459	-0.556051	1.73176	0.919702	1.69064	0.812058
chr19_52279085_52318705	chr19	52279085	52318705	chr10	110689396	110732948	1.50748	-0.156364	2.10824	1.45785	1.66384	0.65039
chr19_52410744_52435705	chr19	52410744	52435705	chr10	110838314	110886116	1.17683	-0.521737	2.16914	1.80561	1.69856	0.363532
chr19_52457838_52478910	chr19	52457838	52478910	chr10	110925895	110959240	1.36999	-0.406591	2.10824	1.86622	1.77658	0.242018
chr19_52516097_52588548	chr19	52516097	52588548	chr10	110976436	111048095	1.00301	-0.198947	2.26454	1.99587	1.20196	0.268669
chr19_52659954_52672514	chr19	52659954	52672514	chr10	111163103	111186847	1.09599	-0.9055	2.09763	2.09843	2.00149	-0.000803417
chr19_52818552_52828740	chr19	52818552	52828740	chr10	111383647	111385884	1.32927	-0.890304	1.77672	1.97351	2.21958	-0.196784
chr19_52879113_52890432	chr19	52879113	52890432	chr10	111427492	111438338	2.16184	-0.536794	2.12371	2.19835	2.69863	-0.0746428
chr19_52941792_52970209	chr19	52941792	52970209	chr10	111488104	111505451	1.03657	-0.288762	1.8692	2.23598	1.32533	-0.366781
chr19_53005195_53015640	chr19	53005195	53015640	chr10	111536908	111542853	0.409178	-0.573878	1.67542	2.22216	0.983057	-0.546747
chr19_53028365_53045489	chr19	53028365	53045489	chr10	111578218	111604545	0.415572	-0.168874	1.57908	1.42469	0.584446	0.154385
chr19_53290525_53310476	chr19	53290525	53310476	chr10	111860153	111883043	0.171236	-0.668403	-0.0332887	0.0343759	0.83964	-0.0676646
chr19_54164152_54176982	chr19	54164152	54176982	chr10	112889020	112907507	0.266823	-0.26472	1.2918	1.37581	0.531543	-0.0840113
chr19_54225317_54269004	chr19	54225317	54269004	chr10	112964705	113020315	0.548424	-0.313406	1.87596	1.46033	0.861829	0.415631
chr19_54281154_54356359	chr19	54281154	54356359	chr10	113028007	113099164	0.623998	-0.370829	2.10168	2.05358	0.994827	0.0480988
chr19_54370157_54413609	chr19	54370157	54413609	chr10	113115392	113151031	0.974504	-0.428537	1.68659	1.76387	1.40304	-0.0772849
chr19_54441327_54469777	chr19	54441327	54469777	chr10	113178998	113200031	0.575015	-0.333726	2.0928	1.93946	0.90874	0.153333
chr19_54521783_54560417	chr19	54521783	54560417	chr10	113268804	113305957	0.671997	0.00368203	2.27693	2.20189	0.668315	0.0750345
chr19_54574385_54587630	chr19	54574385	54587630	chr10	113318530	113327989	0.639687	-0.225033	1.45991	1.54443	0.864719	-0.0845139
chr19_54615853_54736081	chr19	54615853	54736081	chr10	113364721	113487339	0.983555	-0.28753	2.17428	1.91095	1.27108	0.263333
chr19_54772185_54804794	chr19	54772185	54804794	chr10	113526325	113544138	1.04375	-0.438329	2.30771	1.86622	1.48208	0.441484
chr19_54824845_54988599	chr19	54824845	54988599	chr10	113569378	113735958	1.00448	-0.288172	2.18899	2.05358	1.29266	0.13541
chr19_55001383_55034502	chr19	55001383	55034502	chr10	113743124	113777453	0.746482	-0.405537	2.17072	1.63749	1.15202	0.533233
chr19_55063943_55074131	chr19	55063943	55074131	chr10	113815285	113820393	0.436449	-0.488153	1.59808	2.05823	0.924603	-0.460154
chr19_55086163_55114571	chr19	55086163	55114571	chr10	113833799	113856702	0.931199	-0.347022	1.73517	2.15323	1.27822	-0.418056
chr19_57825124_57843461	chr19	57825124	57843461	chr10	117217538	117270519	0.234938	-0.51428	2.28803	2.48044	0.749218	-0.19241
chr19_57857085_57868253	chr19	57857085	57868253	chr10	117281638	117303391	0.275605	-0.16302	2.05826	2.05763	0.438625	0.000623192
chr19_57934772_57952279	chr19	57934772	57952279	chr10	117393396	117417228	0.559623	-0.115342	1.44074	1.93	0.674964	-0.48926
chr19_58021236_58047777	chr19	58021236	58047777	chr10	117504240	117536009	0.597782	0	2.24098	2.40599	0.597782	-0.165013
chr19_58202461_58218812	chr19	58202461	58218812	chr10	117700838	117716441	0.886572	0.0937733	1.23153	1.77319	0.792799	-0.541659
chr19_58661045_58683026	chr19	58661045	58683026	chr10	118185010	118201245	0.104536	-0.745561	2.51436	1.7067	0.850097	0.807662
chr19_58756001_58769937	chr19	58756001	58769937		NA	NA	0.407792	-0.359496	NA	NA	0.767288	NA
chr19_59199493_59211280	chr19	59199493	59211280	chr10	118847821	118857229	0.370728	-0.46499	0.915241	1.48583	0.835717	-0.570586
chr19_59500207_59524696	chr19	59500207	59524696	chr10	119264404	119292662	0.351652	-0.0120268	1.83377	1.56411	0.363678	0.269654
chr19_59561456_59574925	chr19	59561456	59574925	chr10	119328753	119339769	1.06898	-0.826027	2.02699	0.860206	1.89501	1.16678
chr19_59598199_59655001	chr19	59598199	59655001	chr10	119358523	119421166	1.22605	-0.153325	1.65457	1.2477	1.37938	0.406877
chr19_59676562_59694038	chr19	59676562	59694038	chr10	119450883	119463863	0.516071	-0.322719	1.48712	1.13449	0.83879	0.352624
chr19_59703016_59757788	chr19	59703016	59757788	chr10	119476351	119545834	1.03618	-0.263839	1.90601	1.44718	1.30002	0.458829
chr19_59783173_59844076	chr19	59783173	59844076	chr10	119576146	119637242	0.592748	-0.351658	1.70949	1.6958	0.944406	0.0136904
chr19_59852491_59868057	chr19	59852491	59868057	chr10	119640792	119653069	1.40284	-0.121219	1.39337	1.7055	1.52406	-0.312134
chr19_59922679_60008628	chr19	59922679	60008628	chr10	119701992	119795016	0.816541	-0.0686927	1.39337	0.918123	0.885234	0.475244
chr19_60035648_60140027	chr19	60035648	60140027	chr10	119820956	119920206	0.705509	-0.311998	2.0781	1.84902	1.01751	0.229082
chr19_60168927_60185389	chr19	60168927	60185389	chr10	119940435	119964449	1.09652	-0.387429	1.87589	2.0499	1.48395	-0.174013
chr19_60204861_60219192	chr19	60204861	60219192	chr10	119992684	119999014	1.13504	-0.189961	2.08953	1.45639	1.325	0.633136
chr19_60237589_60250088	chr19	60237589	60250088	chr10	120019557	120032084	1.14084	-0.184241	1.18638	1.91722	1.32508	-0.73084
chr19_60350237_60424504	chr19	60350237	60424504	chr10	120152439	120222342	0.733225	-0.397771	1.49685	1.16553	1.131	0.331321
chr19_60440686_60477890	chr19	60440686	60477890	chr10	120232737	120274783	1.21086	-0.754892	0.558351	0.992755	1.96575	-0.434404
chr19_60490659_60515903	chr19	60490659	60515903	chr10	120292700	120329914	0.560421	-0.895661	0.507624	0.517597	1.45608	-0.0099735
chr19_60527001_60539255	chr19	60527001	60539255	chr10	120339530	120349273	0.367035	-1.55587	1.09412	-0.65429	1.92291	1.74841
chr19_60548244_60571098	chr19	60548244	60571098	chr10	120361300	120390388	0.464564	-0.622906	0.530599	0.992755	1.08747	-0.462156
chr19_60710146_60741068	chr19	60710146	60741068	chr10	120595295	120617253	0.345427	-0.158722	0.725442	0.396241	0.504148	0.329201
chr19_60755686_60796191	chr19	60755686	60796191	chr10	120635143	120718533	0.604124	-0.20036	0.306951	0.401664	0.804484	-0.0947129
chr19_7848732_7885271	chr19	7848732	7885271		NA	NA	0.516093	-1.21565	NA	NA	1.73174	NA
chr19_7998143_8037522	chr19	7998143	8037522		NA	NA	0.667568	-0.185881	NA	NA	0.853448	NA
chr19_8059670_8080478	chr19	8059670	8080478		NA	NA	0.441566	-0.168496	NA	NA	0.610062	NA
chr19_8104867_8122929	chr19	8104867	8122929		NA	NA	0.813147	-0.298887	NA	NA	1.11203	NA
chr19_8133776_8187576	chr19	8133776	8187576		NA	NA	0.56384	-0.322943	NA	NA	0.886782	NA
chr19_8275875_8309584	chr19	8275875	8309584		NA	NA	0.148166	-0.408312	NA	NA	0.556477	NA
chr19_8342300_8415672	chr19	8342300	8415672		NA	NA	0.611189	-0.0265771	NA	NA	0.637766	NA
chr19_8428939_8443367	chr19	8428939	8443367		NA	NA	0.407182	-0.37841	NA	NA	0.785592	NA
chr19_8482395_8501513	chr19	8482395	8501513		NA	NA	0.356609	-0.397884	NA	NA	0.754493	NA
chr19_8509728_8546762	chr19	8509728	8546762		NA	NA	0.400052	-0.371002	NA	NA	0.771055	NA
chr19_8561251_8584274	chr19	8561251	8584274		NA	NA	0.705722	-0.358344	NA	NA	1.06407	NA
chr19_9238169_9321176	chr19	9238169	9321176		NA	NA	1.02105	-0.0349818	NA	NA	1.05603	NA
chr19_9358918_9374137	chr19	9358918	9374137		NA	NA	0.344262	-0.107879	NA	NA	0.452141	NA
chr19_9385360_9409683	chr19	9385360	9409683		NA	NA	0.768735	0.0423382	NA	NA	0.726397	NA
chr19_9419584_9452689	chr19	9419584	9452689		NA	NA	0.903798	-0.45384	NA	NA	1.35764	NA
chr19_9508155_9549952	chr19	9508155	9549952		NA	NA	0.937025	-0.388744	NA	NA	1.32577	NA
chr19_9581310_9594626	chr19	9581310	9594626		NA	NA	0.768558	-0.248432	NA	NA	1.01699	NA
chr19_9645413_9717340	chr19	9645413	9717340		NA	NA	0.75727	-0.279693	NA	NA	1.03696	NA
chr19_9843225_9856659	chr19	9843225	9856659		NA	NA	1.78512	-0.465909	NA	NA	2.25103	NA
chr19_9896555_9907024	chr19	9896555	9907024		NA	NA	0.420558	-0.253232	NA	NA	0.67379	NA
