# Supplementary material for: Tm7sf2 Disruption Alters Radial Gene Positioning in Mouse Liver Leading to Metabolic Defects and Diabetes Characteristics
Source: Front Cell Dev Biol. 2020 Nov 23;8:592573. doi: 10.3389/fcell.2020.592573 (PMC7719783; doi:10.3389/fcell.2020.592573)
Supplement: Supplementary Table 3 — Tissue expression and disease links for genes in chr19 that lose NE association in the livers of Tm7sf2 KO mice and gain DamID signal in human HT1080 cells overexpressing Tm7sf2. [file Table_3.XLSX]

## Sheet: Figure
Supplementary Table S3. Tissue expression and disease links for genes in chr19 that lose NE association in the livers of Tm7sf2 KO mice
and gain DamID signal in human HT1080 cells overexpressing Tm7sf2.
Out of 311 syntenic PI regions in mouse liver shown in Suppl. Table 2, 59 exhibit an increase of DamID signal log2(dam-LaminB1/dam)
in human HT1080 cells overexpressing Tm7sf2. This affects 15 mouse genes, for which 13 have known human counterparts.
Genes that lose NE association are highlighted blue, genes that gain association with the NE are highlighted red.
Tissue expression from the ENCODE project was obtained for each gene on NCBI Gene (https://ncbi.nlm.nih.gov/gene) under the
“Expression” tab, and categorised into no expression (white), low expression (pale grey), and moderate-high expression (black).
None of the 15 genes were differentially expressed in either system, and they were all low or not expressed in mouse liver according to
these data. They showed background levels of expression by microarray in both systems, except for Gda and Pcsk5 which showed low
signal in both systems.
A literature search for disease links revealed that 6 out of the 13 human homologs had links to metabolic disorders and diabetes.
	NE loss	NE gain	liver	kidney	muscle	neuron	lung	fat	adrenal	intestine	ovary	testis	blood	disease link
4930526L06Rik		-												-
Atrnl1														autism1, Alzheimer's disease2
E330013P04Rik		-												-
Entpd1														diabetes3, spastic paraplegia4
Gda														metabolic disorder, liver disease5
Glis3														diabetes6
Gna14														cancer7
Mamdc2														diabetes8
Oosp3														-
Pcsk5														congenital heart disease9, cardiovascular disease10
Pip5k1b														diabetes11, Friedreich's ataxia12
Prune2														cancer13
Sorcs3														diabetes14, metabolic disorder15
Tll2														spinal muscular atrophy16
Tmc1														hearing loss17
	Note: Pip5k1b is expressed in liver only in the embryo, not in adults
		no expression
		low expression
		moderate-high expression
		PI repositioning in the liver of mouse Tm7sf2 KO
		IP repositioning in human HT1080 cells overexpressing Tm7sf2
References
1: PMID 20670697
2: PMID 16385451
3: PMID 18567823
4: PMID 30652007
5: PMID 20716488
6: PMID 27899417
7: PMID 30054423
8: PMID 23595620
9: PMID 28446132
10: PMID 20031622
11: PMID 31091439
12: PMID 24194977
13: PMID 26080435
14: PMID 28702049
15: PMID 29440124
16: PMID 31888525
17: PMID 22105175
